# Supplementary material for: Cortactin and fascin-1 regulate extracellular vesicle release by controlling endosomal trafficking or invadopodia formation and function
Source: Sci Rep. 2018 Oct 23;8:15606. doi: 10.1038/s41598-018-33868-z (PMC6199335; doi:10.1038/s41598-018-33868-z)
Supplement: Supplementary file 2 — Supplementary Dataset File 1 [file 41598_2018_33868_MOESM2_ESM.xlsx]

## Sheet: Raw data Graphpad
Cell line	Biological Replicate	Treatment	Particles per cell	LOG	DIFF LOG	Mean size range (nm)
Parental MDA	1	- Dox	7349.32	3.86625	0.127912	86-151
	2		4478.1	3.65109	0.164435
	3		943.033	2.97453	-0.287071
	1	+ Dox	9866.41	3.99416		106-156
	2		6539.26	3.81553
	3		486.917	2.68746
EGFP	1	- Dox	5037.58	3.70222	-0.120564	114-166
	2		557.752	2.74644	0.172
	3		1189.76	3.07546	0.244142
	1	+ Dox	3816.44	3.58166		128-157
	2		828.784	2.91844
	3		2087.38	3.3196
GSN Nb11	1	- Dox	2738.92	3.43758	0.016836	106-146
	2		957.171	2.98099	0.253226
	3		1513.33	3.17993	0.0832049
	1	+ Dox	2847.18	3.45441		99-153
	2		1714.81	3.23422
	3		1832.9	3.26314
MOM-EGFP	1	- Dox	3221.27	3.50803	0.00937419	131-165
	2		4982.61	3.69746	0.0681489
	3		2951.39	3.47003	0.00283432
	1	+ Dox	3291.55	3.5174		131-159
	2		5829.16	3.76561
	3		2970.72	3.47286
CTTN SH3 Nb2	1	- Dox	7897	3.89746	-0.113095	113-144
	2		21900	4.34044	-0.0875911
	3		6640	3.82217	-0.0930033
	1	+ Dox	6086.49	3.78437		105-153
	2		17900	4.25285
	3		5360	3.72916
CTTN NTA Nb2	1	- Dox	308.527	2.48929	-0.623722	113-151
	2		718.125	2.8562	-0.21605
	3		1596.37	3.20313	-0.383437
	4		5283.77	3.72294	-0.183674
	1	+ Dox	73.3789	1.86557		116-150
	2		436.667	2.64015
	3		660.232	2.8197
	4		3461.54	3.53927
FSCN1 Nb5	1	- Dox	15360.7	4.18641	0.277228	114-182
	2		33603.1	4.52638	0.0660592
	3		33928.2	4.53056	-0.199986
	1	+ Dox	29083	4.46364		113-168
	2		39123.5	4.59244
	3		21407.9	4.33058
MOM-FSCN1 Nb5	1	- Dox	4310.01	3.63448	-0.513374	128-148
	2		1623.55	3.21047	-0.338884
	3		717.188	2.85563	-0.301805
	1	+ Dox	1321.61	3.1211		112-128
	2		744.016	2.87158
	3		357.955	2.55383
CTTN shRNA 1	1	- Dox	201.832	2.30499	0.318415	136-178
	2		1152.99	3.06183	0.543891
	3		1476.17	3.16914	0.465617
	4		1798.1	3.25481	0.272632
	1	+ Dox	420.151	2.62341		138-166
	2		4033.82	3.60572
	3		4312.75	3.63475
	4		3368.57	3.52745
CK-666	1	DMSO	406.943	2.60953	0.258561	114-165
	2		10837.3	4.03492	0.37837
	3		3459.53	3.53902	0.434065
	1	CK-666	738.065	2.86809		103-159
	2		25899.6	4.41329
	3		9399.01	3.97308
