# Supplementary material for: Cortactin and fascin-1 regulate extracellular vesicle release by controlling endosomal trafficking or invadopodia formation and function
Source: Sci Rep. 2018 Oct 23;8:15606. doi: 10.1038/s41598-018-33868-z (PMC6199335; doi:10.1038/s41598-018-33868-z)
Supplement: Supplementary file 3 — Supplementary Dataset File 2 [file 41598_2018_33868_MOESM3_ESM.xlsx]

## Sheet: MS Parental MDA-MB-231
T: Protein names	T: Protein IDs	T: Majority protein IDs	T: Gene names	Intensity	C: Only identified by site	N: Peptides	N: Razor + unique peptides	N: Unique peptides	N: Sequence coverage [%]	N: Unique + razor sequence coverage [%]	N: Unique sequence coverage [%]	N: Mol. weight [kDa]	N: Q-value	N: Score	N: Intensity	N: MS/MS count	N: iBAQ	N: Sequence coverage par_1 [%]
Integrin beta-1	P05556	P05556	ITGB1	47982000000		42	42	42	55.4	55.4	55.4	88.414	0	323.31	134520000000	1923	1411200000	54.3
Annexin A2;Putative annexin A2-like protein	P07355;A6NMY6	P07355;A6NMY6	ANXA2;ANXA2P2	28882000000		34	34	34	78.2	78.2	78.2	38.604	0	323.31	77337000000	415	1255700000	74.6
Ubiquitin-40S ribosomal protein S27a;Ubiquitin;40S ribosomal protein S27a;Ubiquitin-60S ribosomal protein L40;Ubiquitin;60S ribosomal protein L40;Polyubiquitin-B;Ubiquitin;Polyubiquitin-C;Ubiquitin	P62979;P62987;P0CG47;P0CG48	P62979;P62987;P0CG47;P0CG48	RPS27A;UBA52;UBB;UBC	7119900000		8	8	8	59	59	59	17.965	0	100.13	20588000000	114	1186700000	51.9
CD81 antigen	P60033	P60033	CD81	9104800000		4	4	4	28.4	28.4	28.4	25.809	0	292.69	28183000000	80	1138100000	28.4
Actin, cytoplasmic 2;Actin, cytoplasmic 2, N-terminally processed	P63261	P63261	ACTG1	20608000000		25	25	1	76	76	4.5	41.792	0	323.31	52456000000	416	1030400000	74.7
Glyceraldehyde-3-phosphate dehydrogenase	P04406	P04406	GAPDH	14264000000		23	23	22	76.4	76.4	76.4	36.053	0	323.31	37940000000	312	839030000	74.3
Syntenin-1	O00560	O00560	SDCBP	8746700000		16	16	16	78.5	78.5	78.5	32.444	0	323.31	28013000000	242	795150000	78.2
Guanine nucleotide-binding protein G(I)/G(S)/G(T) subunit beta-2	P62879	P62879	GNB2	9906900000		19	19	9	75.6	75.6	49.7	37.331	0	323.31	23982000000	194	762070000	71.8
Aminopeptidase N	P15144	P15144	ANPEP	33242000000		58	58	58	57.6	57.6	57.6	109.54	0	323.31	87626000000	849	738710000	56.6
Integrin alpha-3;Integrin alpha-3 heavy chain;Integrin alpha-3 light chain	P26006	P26006	ITGA3	26605000000		34	34	34	36.2	36.2	36.2	116.61	0	323.31	70949000000	1204	665120000	35.1
CD59 glycoprotein	P13987	P13987	CD59	3420300000		4	4	4	25	25	25	14.177	0	33.352	9704900000	51	570050000	25
Integrin alpha-2	P17301	P17301	ITGA2	24532000000		45	45	45	45.4	45.4	45.4	129.29	0	323.31	63563000000	548	545150000	42.4
Peptidyl-prolyl cis-trans isomerase A;Peptidyl-prolyl cis-trans isomerase A, N-terminally processed	P62937;P0DN26;A0A0B4J2A2;A0A075B759;Q9Y536;F5H284;P0DN37	P62937	PPIA	5434000000		10	10	10	64.8	64.8	64.8	18.012	0	109.96	13686000000	124	543400000	64.8
Guanine nucleotide-binding protein G(i) subunit alpha-2	P04899	P04899	GNAI2	8403400000		22	22	14	66.8	66.8	42.8	40.45	0	323.31	22801000000	364	494320000	66.8
14-3-3 protein epsilon	P62258	P62258	YWHAE	7584400000		18	18	16	74.1	74.1	71	29.174	0	254.77	18356000000	173	446140000	74.1
Guanine nucleotide-binding protein G(I)/G(S)/G(O) subunit gamma-12	Q9UBI6	Q9UBI6	GNG12	1762700000		6	6	6	68.1	68.1	68.1	8.0061	0	64.206	5830400000	57	440680000	66.7
Galectin-1	P09382	P09382	LGALS1	3695400000		10	10	10	86.7	86.7	86.7	14.716	0	139.62	8998700000	98	410600000	86.7
Guanine nucleotide-binding protein G(I)/G(S)/G(T) subunit beta-1	P62873	P62873	GNB1	5147200000		17	11	10	74.4	56.2	47.1	37.377	0	323.31	14374000000	115	395940000	70.6
Ras-related protein Rap-1b;Ras-related protein Rap-1b-like protein	P61224;A6NIZ1	P61224;A6NIZ1	RAP1B	3705800000		14	14	5	80.4	80.4	32.1	20.825	0	298.84	9582600000	125	370580000	80.4
Sodium/potassium-transporting ATPase subunit alpha-1	P05023;P13637;P50993;Q13733;P20648;P54707	P05023	ATP1A1	16207000000		47	47	47	46.4	46.4	46.4	112.89	0	323.31	40769000000	464	360160000	44.5
Calmodulin-3;Calmodulin-2;Calmodulin-1	P0DP25;P0DP24;P0DP23;P27482;P02585	P0DP25;P0DP24;P0DP23	CALM3;CALM2;CALM1	3201000000		10	10	10	79.2	79.2	79.2	16.837	0	134.52	8139600000	72	355670000	71.8
Profilin-1	P07737;CON__P02584	P07737	PFN1	3185900000		12	12	12	92.9	92.9	92.9	15.054	0	141.71	7955000000	102	353990000	92.9
Cofilin-1	P23528	P23528	CFL1	3454400000		11	11	8	63.3	63.3	46.4	18.502	0	174.6	9115600000	109	345440000	63.3
Protein S100-A10	P60903	P60903	S100A10	1326000000		3	3	3	35.1	35.1	35.1	11.203	0	27.456	2689000000	44	331490000	27.8
Heat shock cognate 71 kDa protein	P11142;P54652	P11142	HSPA8	10811000000		28	28	23	52.8	52.8	44.7	70.897	0	311.88	29485000000	285	327600000	51.7
14-3-3 protein zeta/delta	P63104	P63104	YWHAZ	4584100000		17	15	14	59.2	55.1	51.4	27.745	0	288.72	12501000000	123	327440000	55.9
Alpha-enolase	P06733;P13929	P06733	ENO1	6844400000		24	24	21	71.9	71.9	63.4	47.168	0	323.31	19940000000	261	311110000	66.8
Transforming protein RhoA	P61586	P61586	RHOA	2465300000		12	12	4	75.6	75.6	32.6	21.768	0	151.49	6889500000	126	308170000	75.6
Elongation factor 1-alpha 1;Putative elongation factor 1-alpha-like 3	P68104;Q5VTE0	P68104;Q5VTE0	EEF1A1;EEF1A1P5	6026700000		23	23	14	62.8	62.8	42.4	50.14	0	323.31	15652000000	266	286980000	62.8
Annexin A1	P04083	P04083	ANXA1	5728100000		25	25	25	69.1	69.1	69.1	38.714	0	323.31	14115000000	222	286410000	64.2
CD9 antigen	P21926	P21926	CD9	1710800000		5	5	5	18.4	18.4	18.4	25.416	0	80.24	4669700000	44	285130000	18.4
Tubulin beta-4B chain	P68371	P68371	TUBB4B	5615500000		26	26	1	71.7	71.7	2.7	49.83	0	323.31	14089000000	265	280780000	69.2
Annexin A5	P08758	P08758	ANXA5	5763600000		24	24	24	80.6	80.6	80.6	35.936	0	323.31	14675000000	192	261980000	75
Basigin	P35613	P35613	BSG	3798500000		10	10	10	33.2	33.2	33.2	42.2	0	158.76	10747000000	90	253230000	31.2
Protein S100-A11;Protein S100-A11, N-terminally processed	P31949	P31949	S100A11	1262300000		7	7	7	73.3	73.3	73.3	11.74	0	80.659	3702900000	101	252460000	73.3
Interferon-induced transmembrane protein 3	Q01628;P13164;C9JQL5	Q01628	IFITM3	1009500000		3	3	2	48.9	48.9	36.8	14.632	0	85.096	2621100000	27	252370000	48.9
Tubulin alpha-1B chain	P68363;A6NHL2;Q9H853	P68363	TUBA1B	5277200000		25	25	0	75.8	75.8	0	50.151	0	297.8	13035000000	211	251300000	74.1
EGF-like repeat and discoidin I-like domain-containing protein 3	O43854	O43854	EDIL3	6245900000		28	28	28	61.7	61.7	61.7	53.764	0	323.31	18244000000	210	240230000	61.2
Protein NDRG1	Q92597	Q92597	NDRG1	2874800000		17	17	17	72.1	72.1	72.1	42.835	0	252.84	7357800000	114	239570000	71.6
Annexin A6	P08133	P08133	ANXA6	10277000000		43	43	43	66.6	66.6	66.6	75.872	0	323.31	26229000000	371	238990000	65.8
Prostaglandin F2 receptor negative regulator	Q9P2B2	Q9P2B2	PTGFRN	11945000000		46	46	46	54.5	54.5	54.5	98.555	0	323.31	31491000000	456	234220000	53.1
Solute carrier family 2, facilitated glucose transporter member 1	P11166	P11166	SLC2A1	3038700000		13	13	13	21.7	21.7	21.7	54.083	0	160.45	7756900000	85	233750000	19.9
Sodium/potassium-transporting ATPase subunit beta-3	P54709	P54709	ATP1B3	2771400000		14	14	14	63.8	63.8	63.8	31.512	0	150.94	7529100000	94	230950000	57
Moesin	P26038	P26038	MSN	7543100000		41	41	27	63.8	63.8	46.8	67.819	0	323.31	20529000000	330	228580000	60.8
Ras-related C3 botulinum toxin substrate 2	P15153	P15153	RAC2	1814400000		10	9	5	64.6	58.9	34.4	21.429	0	67.835	4794200000	58	226800000	41.1
CD44 antigen	P16070	P16070	CD44	5862300000		11	11	11	13.2	13.2	13.2	81.537	0	108.44	15818000000	116	217120000	12.1
EH domain-containing protein 4	Q9H223	Q9H223	EHD4	6271700000		35	35	30	78.4	78.4	71	61.174	0	323.31	16513000000	245	209060000	78.2
Thymosin beta-10	P63313	P63313	TMSB10	408650000		1	1	1	31.8	31.8	31.8	5.0256	0.0010707	15.951	1092900000	11	204330000	31.8
Pyruvate kinase PKM	P14618;P30613	P14618	PKM	6629200000		33	33	33	74	74	74	57.936	0	323.31	17547000000	265	200890000	72.7
Ras-related protein Rab-7a	P51149	P51149	RAB7A	2789500000		15	15	15	76.8	76.8	76.8	23.489	0	255.3	7125100000	111	199250000	73.4
4F2 cell-surface antigen heavy chain	P08195	P08195	SLC3A2	5714700000		26	26	26	47	47	47	67.993	0	323.31	14877000000	199	197060000	44
Ras-related protein Rap-2b	P61225	P61225	RAP2B	2126800000		13	13	6	78.7	78.7	36.6	20.504	0	252.15	5553500000	106	193350000	78.7
CD151 antigen	P48509	P48509	CD151	1894800000		5	5	5	20.2	20.2	20.2	28.295	0	34.563	5534900000	34	189480000	14.2
Heat shock protein HSP 90-beta	P08238;Q58FF7;P14625;Q58FG1	P08238	HSP90AB1	6202400000		34	34	22	55.1	55.1	36.2	83.263	0	323.31	15934000000	238	187950000	47.9
ADP-ribosylation factor 1;ADP-ribosylation factor 3	P84077;P61204	P84077;P61204	ARF1;ARF3	1822100000		8	8	5	64.6	64.6	47.5	20.697	0	97.485	4809800000	79	182210000	48.6
Thioredoxin	P10599	P10599	TXN	1242200000		5	5	5	46.7	46.7	46.7	11.737	0	37.679	3300200000	28	177460000	38.1
Cell division control protein 42 homolog	P60953;P17081;Q9H4E5	P60953	CDC42	1582100000		11	11	10	63.4	63.4	57.6	21.258	0	96.495	4239600000	94	175790000	62.3
Tetraspanin-9	O75954	O75954	TSPAN9	1557000000		4	4	4	23	23	23	26.779	0	180.26	4313000000	48	173000000	23
Neprilysin	P08473	P08473	MME	6777700000		43	43	43	58.9	58.9	58.9	85.513	0	323.31	17949000000	313	169440000	57.9
Chloride intracellular channel protein 1	O00299	O00299	CLIC1	2512300000		16	16	16	84.6	84.6	84.6	26.922	0	203.32	6827000000	104	167490000	84.6
Ras-related protein Ral-A	P11233	P11233	RALA	1491400000		9	9	4	48.5	48.5	15	23.567	0	147.9	3570500000	70	165710000	48.5
Galectin-3-binding protein	Q08380	Q08380	LGALS3BP	4159700000		26	26	26	56.2	56.2	56.2	65.33	0	323.31	11037000000	152	159990000	43.8
Ras-related C3 botulinum toxin substrate 1;Ras-related C3 botulinum toxin substrate 3	P63000;P60763	P63000;P60763	RAC1;RAC3	1279000000		9	4	4	50	19.8	19.8	21.45	0	34.023	3297500000	47	159870000	41.1
L-lactate dehydrogenase A chain	P00338;Q6ZMR3	P00338	LDHA	2876800000		20	20	18	76.2	76.2	72.3	36.688	0	176.67	7877200000	180	159820000	70.5
Fructose-bisphosphate aldolase A	P04075	P04075	ALDOA	3580900000		22	22	20	72	72	61.8	39.42	0	235.8	8943900000	133	155690000	69.8
Tetraspanin-4	O14817	O14817	TSPAN4	1059200000		5	5	5	28.2	28.2	28.2	26.118	0	119.55	3419800000	36	151320000	28.2
Brain acid soluble protein 1	P80723	P80723	BASP1	1945700000		14	14	14	69.2	69.2	69.2	22.693	0	151.83	5095500000	108	149670000	63.4
Beta-2-microglobulin;Beta-2-microglobulin form pI 5.3	P61769	P61769	B2M	877640000		5	5	5	51.3	51.3	51.3	13.714	0	37.973	2304600000	33	146270000	46.2
GTPase NRas	P01111	P01111	NRAS	1365800000		11	11	3	71.4	71.4	14.8	21.229	0	185.61	3339400000	75	136580000	69.3
Programmed cell death 6-interacting protein	Q8WUM4	Q8WUM4	PDCD6IP	6500300000		56	56	56	69.8	69.8	69.8	96.022	0	323.31	18439000000	364	135420000	65.8
Protein S100-A6	P06703	P06703	S100A6	655830000		4	4	4	63.3	63.3	63.3	10.18	0	56.709	2753400000	66	131170000	63.3
CD63 antigen	P08962	P08962	CD63	903430000		5	5	5	19.7	19.7	19.7	25.636	0	43.406	3056400000	22	129060000	16.8
Actin, alpha skeletal muscle;Actin, alpha cardiac muscle 1;Actin, gamma-enteric smooth muscle;Actin, aortic smooth muscle	P68133;P68032;P63267;P62736	P68133;P68032;P63267;P62736	ACTA1;ACTC1;ACTG2;ACTA2	2481200000		13	1	1	33.4	4.2	4.2	42.051	0	20.236	6190500000	18	124060000	33.4
Macrophage migration inhibitory factor	P14174	P14174	MIF	616180000		2	2	2	17.4	17.4	17.4	12.476	0	20.631	1461000000	19	123240000	17.4
Programmed cell death protein 6	O75340	O75340	PDCD6	1348000000		11	11	11	69.1	69.1	69.1	21.868	0	153.87	3658400000	55	122550000	67.5
Histone H4	P62805	P62805	HIST1H4A	721690000		8	8	8	51.5	51.5	51.5	11.367	0	63.658	2211800000	49	120280000	47.6
Guanine nucleotide-binding protein G(s) subunit alpha isoforms short;Guanine nucleotide-binding protein G(s) subunit alpha isoforms XLas	P63092;Q5JWF2;P38405	P63092;Q5JWF2	GNAS	2340100000		22	21	21	60.9	58.1	58.1	45.664	0	192.3	5675500000	125	117000000	60.4
Integrin alpha-5;Integrin alpha-5 heavy chain;Integrin alpha-5 light chain	P08648	P08648	ITGA5	4648500000		29	29	29	41.9	41.9	41.9	114.54	0	323.31	12048000000	189	116210000	36.9
Neutral amino acid transporter B(0)	Q15758	Q15758	SLC1A5	1802000000		10	10	10	21.4	21.4	21.4	56.598	0	93.721	4714100000	71	112620000	21.4
Ephrin type-A receptor 2	P29317	P29317	EPHA2	5214000000		44	44	42	63	63	61.1	108.27	0	323.31	14329000000	280	110940000	57
ADP-ribosylation factor 6	P62330	P62330	ARF6	875820000		9	9	9	76	76	76	20.082	0	120.22	2517200000	62	109480000	65.7
Peroxiredoxin-1	Q06830;Q13162	Q06830	PRDX1	1639600000		14	14	13	68.8	68.8	63.3	22.11	0	109.82	4664800000	75	109310000	65.3
Ras-related protein Rab-1B	Q9H0U4;Q92928	Q9H0U4	RAB1B	1633800000		11	11	6	67.2	67.2	32.3	22.171	0	145.72	4088500000	57	108920000	66.7
CD99 antigen	P14209	P14209	CD99	416590000		5	5	5	63.8	63.8	63.8	18.848	0	58.798	977320000	23	104150000	58.4
Lactadherin;Lactadherin short form;Medin	Q08431	Q08431	MFGE8	2495600000		24	24	24	71.3	71.3	71.3	43.122	0	267.88	8275300000	138	103980000	60.7
14-3-3 protein gamma;14-3-3 protein gamma, N-terminally processed	P61981	P61981	YWHAG	1632700000		15	13	11	62.3	58.3	58.3	28.302	0	232.33	4221300000	97	102040000	54.3
Guanine nucleotide-binding protein G(k) subunit alpha	P08754;P11488;P19087;A8MTJ3;P09471	P08754	GNAI3	1522500000		22	15	15	64.1	44.1	44.1	40.532	0	257.31	4263800000	113	101500000	64.1
14-3-3 protein theta	P27348	P27348	YWHAQ	1410000000		14	11	11	53.5	45.7	45.7	27.764	0	250.12	4411700000	64	100720000	53.5
Integrin alpha-6;Integrin alpha-6 heavy chain;Integrin alpha-6 light chain;Processed integrin alpha-6	P23229	P23229	ITGA6	5915700000		52	52	52	54.9	54.9	54.9	126.6	0	323.31	15344000000	354	98596000	52.2
Phosphoglycerate kinase 1	P00558;P07205	P00558	PGK1	2609800000		23	23	23	69.1	69.1	69.1	44.614	0	250.41	6748800000	134	96658000	63.5
Annexin A11	P50995;P27216	P50995	ANXA11	1820700000		20	20	20	42.6	42.6	42.6	54.389	0	202.97	5004500000	100	95827000	36.2
Ras-related protein R-Ras2	P62070	P62070	RRAS2	1436200000		14	14	11	61.8	61.8	56.4	23.399	0	155.84	3861900000	74	95749000	60.3
High affinity copper uptake protein 1	O15431	O15431	SLC31A1	190900000		2	2	2	15.8	15.8	15.8	21.09	0.0010215	14.07	258110000	6	95452000	15.8
Guanine nucleotide-binding protein G(I)/G(S)/G(O) subunit gamma-5	P63218	P63218	GNG5	380300000		4	4	4	69.1	69.1	69.1	7.3184	0	50.173	1409700000	26	95074000	55.9
Sodium/potassium-transporting ATPase subunit beta-1	P05026	P05026	ATP1B1	1129700000		8	8	8	37.3	37.3	37.3	35.061	0	122.38	3068100000	68	94138000	33.7
Rab GDP dissociation inhibitor beta	P50395	P50395	GDI2	2627900000		28	28	20	82.2	82.2	60.4	50.663	0	323.31	6543800000	178	93852000	79.8
Ras-related protein Rab-35	Q15286	Q15286	RAB35	1079700000		10	10	10	56.7	56.7	56.7	23.025	0	186.09	2822800000	79	89975000	56.7
SH3 domain-binding glutamic acid-rich-like protein 3	Q9H299	Q9H299	SH3BGRL3	356400000		3	3	3	67.7	67.7	67.7	10.438	0	28.172	869310000	19	89101000	67.7
HLA class I histocompatibility antigen, A-69 alpha chain	P10316	P10316	HLA-A	1835200000		20	20	0	60.8	60.8	0	40.976	0	199.05	4958600000	104	87392000	56.7
Protein eva-1 homolog A	Q9H8M9	Q9H8M9	EVA1A	433090000		3	3	3	18.4	18.4	18.4	17.469	0	28.546	1167800000	16	86617000	18.4
EH domain-containing protein 1	Q9H4M9	Q9H4M9	EHD1	2511600000		31	29	21	76.2	72.5	53.9	60.626	0	323.31	6638300000	158	86609000	70.2
Integrin beta-6	P18564	P18564	ITGB6	3180300000		1	1	1	1.1	1.1	1.1	85.935	0.0031696	6.7232	10195000000	15	85954000	1.1
14-3-3 protein beta/alpha;14-3-3 protein beta/alpha, N-terminally processed	P31946	P31946	YWHAB	1196900000		13	8	8	55.7	41.5	41.5	28.082	0	159.74	4138900000	71	85495000	55.7
Peptidyl-prolyl cis-trans isomerase FKBP1A	P62942	P62942	FKBP1A	234100000		4	4	4	70.4	70.4	70.4	11.951	0	33.808	479360000	13	78033000	70.4
Histone H2B type 1-L;Histone H2B type 1-M;Histone H2B type 1-N;Histone H2B type 1-H;Histone H2B type 2-F;Histone H2B type 1-C/E/F/G/I;Histone H2B type 1-D;Histone H2B type F-S;Histone H2B type 1-K;Histone H2B type 1-A	Q99880;Q99879;Q99877;Q93079;Q5QNW6;P62807;P58876;P57053;O60814;Q96A08	Q99880;Q99879;Q99877;Q93079;Q5QNW6;P62807;P58876;P57053;O60814;Q96A08	HIST1H2BL;HIST1H2BM;HIST1H2BN;HIST1H2BH;HIST2H2BF;HIST1H2BC;HIST1H2BD;H2BFS;HIST1H2BK;HIST1H2BA	536280000		5	5	1	40.5	40.5	7.1	13.952	0	41.865	1639500000	18	76612000	26.2
Protein FAM49B	Q9NUQ9	Q9NUQ9	FAM49B	1418600000		15	15	13	61.7	61.7	54.9	36.748	0	182.13	3565500000	90	74665000	61.1
5-nucleotidase	P21589	P21589	NT5E	1977200000		17	17	17	42	42	42	63.367	0	185.29	4931800000	123	73229000	42
Protein S100-A7;Protein S100-A7A	P31151;Q86SG5	P31151;Q86SG5	S100A7;S100A7A	503400000		6	6	6	62.4	62.4	62.4	11.471	0	51.68	797510000	41	71914000	62.4
Rho GDP-dissociation inhibitor 1	P52565	P52565	ARHGDIA	493600000		8	8	8	56.9	56.9	56.9	23.207	0	69.649	1252700000	37	70514000	56.9
Nucleoside diphosphate kinase B;Putative nucleoside diphosphate kinase	P22392;O60361	P22392;O60361	NME2;NME2P1	761560000		10	10	5	71.7	71.7	41.4	17.298	0	75.16	2018500000	66	69233000	53.3
Guanine nucleotide-binding protein subunit beta-4	Q9HAV0	Q9HAV0	GNB4	966170000		17	10	10	75	52.1	52.1	37.567	0	136.28	2387900000	60	69012000	71.2
Raftlin	Q14699	Q14699	RFTN1	1901700000		29	29	29	67.1	67.1	67.1	63.145	0	282.16	4621500000	139	67917000	63.8
Sorcin	P30626	P30626	SRI	800520000		16	16	16	67.2	67.2	67.2	21.676	0	124.58	2067200000	55	66710000	67.2
Triosephosphate isomerase	P60174	P60174	TPI1	1331900000		17	17	17	75.2	75.2	75.2	30.791	0	225.62	3526200000	87	66597000	70.6
Histone H2A type 1-J;Histone H2A type 1-H;Histone H2A.J;Histone H2A type 2-C;Histone H2A type 1-C;Histone H2A type 3;Histone H2A type 2-A;Histone H2A type 1-D;Histone H2A type 1;Histone H2A type 1-B/E;Histone H2A type 1-A;Histone H2AX;Histone H2A.V;Histone H2A.Z	Q99878;Q96KK5;Q9BTM1;Q16777;Q93077;Q7L7L0;Q6FI13;P20671;P0C0S8;P04908;Q96QV6;P16104;Q71UI9;P0C0S5;Q8IUE6	Q99878;Q96KK5;Q9BTM1;Q16777;Q93077;Q7L7L0;Q6FI13;P20671;P0C0S8;P04908;Q96QV6;P16104;Q71UI9;P0C0S5	HIST1H2AJ;HIST1H2AH;H2AFJ;HIST2H2AC;HIST1H2AC;HIST3H2A;HIST2H2AA3;HIST1H2AD;HIST1H2AG;HIST1H2AB;HIST1H2AA;H2AFX;H2AFV;H2AFZ	327060000		4	4	4	32.8	32.8	32.8	13.936	0	33.169	1045800000	35	65412000	32.8
Tubulin beta chain;Tubulin beta-2B chain;Tubulin beta-2A chain	P07437;Q9BVA1;Q13885	P07437;Q9BVA1;Q13885	TUBB;TUBB2B;TUBB2A	1294900000		25	5	4	71.4	19.4	16	49.67	0	67.198	3329800000	58	64743000	68.9
Tetraspanin-14	Q8NG11	Q8NG11	TSPAN14	771930000		7	7	7	26.3	26.3	26.3	30.69	0	69.475	2268100000	40	64327000	22.6
Melanotransferrin	P08582	P08582	MFI2	2612800000		33	33	33	65.3	65.3	65.3	80.214	0	323.31	6965700000	168	62209000	63.1
Retinoic acid-induced protein 3	Q8NFJ5	Q8NFJ5	GPRC5A	429430000		7	7	7	20.4	20.4	20.4	40.251	0	93.63	1082800000	39	61347000	20.4
Monocarboxylate transporter 1	P53985	P53985	SLC16A1	851090000		7	7	7	15.2	15.2	15.2	53.944	0	70.552	2671600000	37	60792000	13.4
Plasma membrane calcium-transporting ATPase 1	P20020	P20020	ATP2B1	3142700000		40	40	23	33.9	33.9	21.3	138.75	0	323.31	8141300000	206	60436000	30.1
Transgelin-2	P37802;Q9UI15	P37802	TAGLN2	785610000		16	16	16	88.9	88.9	88.9	22.391	0	238.42	2335500000	104	60432000	76.9
40S ribosomal protein S8	P62241	P62241	RPS8	531250000		13	13	13	59.6	59.6	59.6	24.205	0	127.79	1466200000	45	59027000	54.8
L-lactate dehydrogenase B chain	P07195;P07864	P07195	LDHB	1003300000		15	13	13	53.6	46.1	46.1	36.638	0	139.73	2725300000	77	59019000	50.3
Thymosin beta-4;Hematopoietic system regulatory peptide	P62328	P62328	TMSB4X	117430000		1	1	1	25	25	25	5.0526	0.0017079	8.0929	283230000	9	58716000	25
Fibronectin;Anastellin;Ugl-Y1;Ugl-Y2;Ugl-Y3	P02751	P02751	FN1	5878400000		75	75	75	45.9	45.9	45.9	262.62	0	323.31	16294000000	380	58202000	40.4
Ras-related protein Rab-5C	P51148	P51148	RAB5C	636940000		10	10	7	72.2	72.2	57.4	23.482	0	88.43	1794800000	37	57904000	61.6
Ras-related protein Rab-10	P61026;P59190	P61026	RAB10	745510000		10	9	8	44	38.5	35	22.541	0	73.878	1988700000	52	57347000	40.5
N(G),N(G)-dimethylarginine dimethylaminohydrolase 1	O94760	O94760	DDAH1	970000000		15	15	14	77.5	77.5	74.7	31.121	0	127.73	2585700000	71	57059000	70.5
Phosphoglycerate mutase 1;Phosphoglycerate mutase 2	P18669;P15259;Q8N0Y7	P18669;P15259	PGAM1;PGAM2	734860000		8	8	8	45.3	45.3	45.3	28.804	0	99.254	1909600000	42	56528000	41.3
Matrix metalloproteinase-14	P50281;Q9Y5R2;P51511	P50281	MMP14	1103300000		18	18	18	30.4	30.4	30.4	65.893	0	323.31	2790900000	82	55166000	28
Urokinase plasminogen activator surface receptor	Q03405	Q03405	PLAUR	936770000		11	11	11	50.1	50.1	50.1	36.978	0	230.68	2443800000	58	55104000	48.4
Rho-related GTP-binding protein RhoG	P84095	P84095	RHOG	601740000		8	7	7	63.9	58.1	58.1	21.308	0	102.98	1695500000	41	54704000	63.9
Translationally-controlled tumor protein;TPT1-like protein	P13693;Q56UQ5	P13693;Q56UQ5	TPT1	380660000		5	5	5	28.5	28.5	28.5	19.595	0	43.681	917010000	23	54380000	28.5
Vimentin	P08670;P17661;Q16352;P07197;P07196	P08670	VIM	1840600000		29	29	25	52.8	52.8	46.4	53.651	0	323.31	4757100000	101	54136000	42.7
Ras-related protein Rab-13	P51153	P51153	RAB13	647830000		9	7	6	50.2	41.4	37.4	22.774	0	74.931	1655200000	26	53986000	50.2
Neuropilin-1	O14786	O14786	NRP1	2194900000		31	31	31	53.1	53.1	53.1	103.13	0	323.31	5698300000	158	53534000	48.5
Elongation factor 2	P13639;Q15029	P13639	EEF2	2403300000		41	41	41	52.1	52.1	52.1	95.337	0	323.31	7224000000	250	53407000	43.6
Disintegrin and metalloproteinase domain-containing protein 10	O14672	O14672	ADAM10	2181900000		27	27	27	37.7	37.7	37.7	84.141	0	323.31	5793600000	155	53218000	35.7
Ectonucleotide pyrophosphatase/phosphodiesterase family member 1;Alkaline phosphodiesterase I;Nucleotide pyrophosphatase	P22413	P22413	ENPP1	2234000000		34	34	34	52	52	52	104.92	0	323.31	5918500000	185	53190000	47.5
Cell surface glycoprotein MUC18	P43121	P43121	MCAM	1793700000		26	26	26	47.5	47.5	47.5	71.607	0	323.31	5001600000	188	52757000	47.2
Synaptosomal-associated protein 23	O00161	O00161	SNAP23	631920000		12	12	12	67.8	67.8	67.8	23.354	0	126.61	1639400000	45	52660000	60.2
Protein lin-7 homolog C	Q9NUP9;O14910	Q9NUP9	LIN7C	575820000		8	8	8	43.1	43.1	43.1	21.834	0	56.304	1410500000	24	52347000	38.6
Ras-related protein Rab-11B	Q15907	Q15907	RAB11B	772480000		11	11	2	59.2	59.2	13.3	24.488	0	90.987	1979600000	47	51499000	59.2
Integrin alpha-V;Integrin alpha-V heavy chain;Integrin alpha-V light chain	P06756	P06756	ITGAV	2976200000		42	42	42	45.3	45.3	45.3	116.04	0	323.31	8347700000	213	51315000	39.5
Ras-related protein Rap-1A	P62834	P62834	RAP1A	511290000		13	4	4	79.3	31	31	20.987	0	80.294	1338600000	24	51129000	79.3
Eukaryotic translation initiation factor 5A-1;Eukaryotic translation initiation factor 5A-1-like;Eukaryotic translation initiation factor 5A-2	P63241;Q6IS14;Q9GZV4	P63241;Q6IS14;Q9GZV4	EIF5A;EIF5AL1;EIF5A2	406300000		6	6	6	57.1	57.1	57.1	16.832	0	64.715	1248600000	54	50787000	51.9
Rho-related GTP-binding protein RhoC	P08134	P08134	RHOC	405040000		12	4	4	75.6	32.6	32.6	22.006	0	33.362	827540000	26	50631000	75.6
Tissue factor	P13726	P13726	F3	750630000		10	10	10	32.5	32.5	32.5	33.067	0	140.28	2149200000	49	50042000	29.8
Epidermal growth factor receptor	P00533;Q15303	P00533	EGFR	2911100000		43	43	40	49.8	49.8	47.2	134.28	0	323.31	7683700000	223	48518000	47.1
Guanine nucleotide-binding protein subunit alpha-11	P29992;O95837;P19086	P29992	GNA11	920480000		19	19	12	59.1	59.1	37	42.123	0	200.91	2329200000	97	48446000	56.8
T-complex protein 1 subunit theta	P50990	P50990	CCT8	1791200000		25	25	25	59.7	59.7	59.7	59.62	0	205.63	3764400000	68	48411000	50.5
Immunoglobulin superfamily member 8	Q969P0	Q969P0	IGSF8	1400800000		20	20	20	44.5	44.5	44.5	65.033	0	207.24	3941100000	81	48302000	40.3
Solute carrier family 2, facilitated glucose transporter member 3;Solute carrier family 2, facilitated glucose transporter member 14	P11169;Q8TDB8	P11169;Q8TDB8	SLC2A3;SLC2A14	477960000		5	5	5	10.3	10.3	10.3	53.924	0	80.377	1236700000	26	47796000	10.3
Ras-related protein Rab-6A;Ras-related protein Rab-6B	P20340;Q9NRW1;Q14964	P20340;Q9NRW1	RAB6A;RAB6B	618720000		8	8	8	37	37	37	23.593	0	53.914	1870100000	20	47594000	32.7
Chloride intracellular channel protein 4	Q9Y696;O15247;Q9NZA1;Q96NY7	Q9Y696	CLIC4	710040000		15	15	15	68	68	68	28.772	0	157.95	1869700000	76	47336000	68
Ferritin heavy chain;Ferritin heavy chain, N-terminally processed	P02794	P02794	FTH1	517520000		8	8	8	60.7	60.7	60.7	21.225	0	58.087	748400000	25	47047000	60.7
Ras-related protein R-Ras	P10301	P10301	RRAS	684650000		13	10	10	61.5	56.4	56.4	23.48	0	114.69	1801000000	60	45643000	57.8
Sodium-coupled neutral amino acid transporter 2	Q96QD8	Q96QD8	SLC38A2	547160000		4	4	4	15.4	15.4	15.4	56.025	0	104.33	881350000	28	45597000	10.5
CD70 antigen	P32970	P32970	CD70	446660000		5	5	5	33.2	33.2	33.2	21.118	0	87.417	1140900000	27	44666000	33.2
Phospholipid scramblase 1	O15162	O15162	PLSCR1	401800000		7	7	7	27	27	27	35.049	0	81.508	1034500000	29	44644000	27
Monocarboxylate transporter 4	O15427	O15427	SLC16A3	790250000		9	9	9	22.4	22.4	22.4	49.469	0	85.192	2130100000	55	43903000	15.9
Leukocyte surface antigen CD47	Q08722	Q08722	CD47	435610000		3	3	3	8.7	8.7	8.7	35.213	0	18.82	1066500000	13	43561000	8.7
Dermcidin;Survival-promoting peptide;DCD-1	P81605	P81605	DCD	216520000		2	2	2	20	20	20	11.284	0.001006	13.67	434140000	7	43304000	20
Unconventional myosin-Ic	O00159	O00159	MYO1C	2317400000		51	51	50	57.1	57.1	56.4	121.68	0	323.31	6083300000	212	41382000	55.1
Niemann-Pick C1 protein	O15118	O15118	NPC1	1845500000		19	19	19	20.2	20.2	20.2	142.17	0	189.76	4253800000	111	41010000	18.2
Choline transporter-like protein 1	Q8WWI5	Q8WWI5	SLC44A1	1229100000		13	13	13	21.3	21.3	21.3	73.301	0	115.37	3395400000	73	40969000	15.2
Proteolipid protein 2	Q04941	Q04941	PLP2	203670000		2	2	2	18.4	18.4	18.4	16.691	0	22.889	621950000	10	40734000	18.4
Heat shock protein HSP 90-alpha	P07900;Q14568;Q58FG0	P07900	HSP90AA1	1337300000		31	21	21	53.4	38	38	84.659	0	305.39	3533000000	135	40525000	47.8
Complement decay-accelerating factor	P08174	P08174	CD55	925270000		10	10	10	38.8	38.8	38.8	41.4	0	129.02	2397700000	73	40229000	35.4
Interferon-induced transmembrane protein 2	Q01629	Q01629	IFITM2	160670000		3	2	2	48.5	36.4	36.4	14.632	0	16.527	403840000	13	40168000	48.5
Ferritin light chain	P02792	P02792	FTL	316700000		4	4	4	32	32	32	20.019	0	33.735	474810000	13	39587000	32
Copine-1	Q99829	Q99829	CPNE1	708110000		21	21	21	50.1	50.1	50.1	59.058	0	179.23	1944600000	102	39339000	36.7
14-3-3 protein eta	Q04917	Q04917	YWHAH	627900000		12	10	10	48	43.9	43.9	28.218	0	86.005	1594900000	28	39243000	48
Annexin A7	P20073	P20073	ANXA7	822270000		13	13	13	33.2	33.2	33.2	52.739	0	118.83	2126800000	51	39156000	31.6
Copine-3	O75131	O75131	CPNE3	931780000		20	20	20	53.3	53.3	53.3	60.13	0	182.3	2520200000	90	38824000	48
Superoxide dismutase [Cu-Zn]	P00441	P00441	SOD1	303280000		4	4	4	35.1	35.1	35.1	15.936	0	43.771	802980000	20	37910000	35.1
Band 4.1-like protein 2	O43491	O43491	EPB41L2	2061500000		44	44	41	53.4	53.4	51.7	112.59	0	323.31	5210500000	175	37481000	48.8
CD82 antigen	P27701	P27701	CD82	486100000		5	5	5	22.1	22.1	22.1	29.625	0	41.958	2759000000	47	37393000	22.1
Syntaxin-4	Q12846	Q12846	STX4	553600000		15	15	15	60.9	60.9	60.9	34.18	0	113	1551400000	54	36907000	50.5
Vesicle-associated membrane protein 3;Vesicle-associated membrane protein 2	Q15836;P63027	Q15836;P63027	VAMP3;VAMP2	184420000		3	3	3	40	40	40	11.309	0	34.813	405200000	8	36883000	40
2,3-cyclic-nucleotide 3-phosphodiesterase	P09543	P09543	CNP	980680000		24	24	24	51.8	51.8	51.8	47.578	0	207.85	2563400000	112	36322000	45.6
Long-chain-fatty-acid--CoA ligase 4	O60488	O60488	ACSL4	1260500000		28	28	26	54.3	54.3	52.7	79.187	0	277.31	3107000000	101	36013000	51.1
Endoglin	P17813	P17813	ENG	681590000		14	14	14	30.4	30.4	30.4	70.577	0	156.35	1695900000	60	35873000	28.9
Glucose-6-phosphate isomerase	P06744;CON__Q3ZBD7;Q8N196	P06744	GPI	914520000		16	16	16	38.4	38.4	38.4	63.146	0	153.12	2072900000	64	35174000	31
Barrier-to-autointegration factor;Barrier-to-autointegration factor, N-terminally processed	O75531	O75531	BANF1	210840000		5	5	5	61.8	61.8	61.8	10.058	0	39.929	533170000	11	35140000	48.3
Actin, cytoplasmic 1;Actin, cytoplasmic 1, N-terminally processed	P60709;Q6S8J3;A5A3E0;P0CG38;Q562R1;P0CG39;Q9BYX7	P60709	ACTB	691240000		25	1	1	76	4.5	4.5	41.736	0	34.966	1968600000	15	34562000	74.7
Myristoylated alanine-rich C-kinase substrate	P29966	P29966	MARCKS	483320000		10	10	10	50.3	50.3	50.3	31.554	0	99.602	1260900000	64	34523000	50.3
F-actin-capping protein subunit alpha-1	P52907	P52907	CAPZA1	448020000		9	9	8	50	50	46.5	32.922	0	83.606	1085900000	28	34463000	50
Urokinase-type plasminogen activator;Urokinase-type plasminogen activator long chain A;Urokinase-type plasminogen activator short chain A;Urokinase-type plasminogen activator chain B	P00749	P00749	PLAU	858790000		19	19	19	60.1	60.1	60.1	48.507	0	158.53	2295200000	79	34352000	46.4
Myosin light polypeptide 6	P60660;P14649	P60660	MYL6	343180000		7	7	7	50.3	50.3	50.3	16.93	0	63.906	883780000	26	34318000	47
Serine/threonine-protein phosphatase PP1-gamma catalytic subunit	P36873	P36873	PPP1CC	546130000		12	12	1	53.3	53.3	3.1	36.983	0	118.95	1378500000	54	34133000	43
Ras-related protein Rab-14	P61106	P61106	RAB14	534670000		14	14	14	74.9	74.9	74.9	23.897	0	121.44	1527600000	42	33417000	62.8
HLA class I histocompatibility antigen, B-27 alpha chain;HLA class I histocompatibility antigen, B-82 alpha chain	P03989;Q29718;P13747	P03989;Q29718	HLA-B	500320000		14	12	2	41.2	37.8	6.6	40.428	0	112.31	1186600000	34	33355000	36.2
Guanine nucleotide-binding protein G(I)/G(S)/G(O) subunit gamma-10	P50151	P50151	GNG10	132180000		3	3	3	69.1	69.1	69.1	7.2053	0	40.571	417580000	13	33045000	42.6
Vacuolar protein sorting-associated protein 28 homolog	Q9UK41	Q9UK41	VPS28	424860000		10	10	10	67.9	67.9	67.9	25.425	0	91.303	1180600000	59	32682000	46.6
Catenin alpha-1	P35221;Q9UI47	P35221	CTNNA1	1525900000		37	37	28	63	63	50.7	100.07	0	323.31	3792000000	166	32467000	54.6
MAPK-interacting and spindle-stabilizing protein-like	Q8NDC0	Q8NDC0	MAPK1IP1L	62785000		1	1	1	6.9	6.9	6.9	24.269	0	45.533	172170000	5	31392000	6.9
Integrin beta-5	P18084	P18084	ITGB5	1379600000		28	28	28	49.7	49.7	49.7	88.053	0	255.29	3762000000	153	31354000	42.2
Protein S100-A16	Q96FQ6	Q96FQ6	S100A16	187410000		5	5	5	62.1	62.1	62.1	11.801	0	37.867	496690000	24	31236000	62.1
CUB domain-containing protein 1	Q9H5V8	Q9H5V8	CDCP1	1409900000		26	26	26	30.3	30.3	30.3	92.931	0	185.49	3595900000	101	30649000	24.3
Myelin protein zero-like protein 1	O95297	O95297	MPZL1	304860000		8	8	8	32	32	32	29.082	0	58.112	794850000	31	30486000	22.3
Histone H3.2	Q71DI3	Q71DI3	HIST2H3A	119970000		5	5	1	39.7	39.7	23.5	15.388	0	45.517	417710000	25	29992000	33.8
GTP-binding nuclear protein Ran	P62826	P62826	RAN	329460000		7	7	7	32.9	32.9	32.9	24.423	0	51.773	849450000	29	29951000	24.1
Annexin A4	P09525	P09525	ANXA4	657530000		21	21	21	74	74	74	35.882	0	178.93	1646500000	75	29888000	53.9
T-complex protein 1 subunit gamma	P49368	P49368	CCT3	922970000		25	25	25	60.2	60.2	60.2	60.533	0	193.86	2293700000	83	29773000	53.6
ADP-ribosylation factor 4	P18085	P18085	ARF4	326440000		8	6	6	56.7	39.4	39.4	20.511	0	50.951	831150000	18	29676000	51.1
Integrin alpha-4	P13612	P13612	ITGA4	1364600000		27	27	27	39	39	39	114.9	0	258.93	3663300000	118	29666000	31.4
Lymphocyte function-associated antigen 3	P19256	P19256	CD58	206520000		2	2	2	10	10	10	28.147	0	36.526	533280000	7	29502000	10
Tubulin beta-8 chain	Q3ZCM7	Q3ZCM7	TUBB8	589490000		9	1	1	23.2	7.2	7.2	49.775	0	39.966	1725500000	10	29474000	22.5
Caveolin-1	Q03135	Q03135	CAV1	293370000		4	4	4	35.4	35.4	35.4	20.471	0	35.169	893340000	15	29337000	16.9
Syntaxin-binding protein 3	O00186	O00186	STXBP3	879790000		22	22	22	53.4	53.4	53.4	67.764	0	209.06	2249800000	95	29326000	48.5
Eukaryotic initiation factor 4A-I	P60842;P38919	P60842	EIF4A1	673860000		18	18	11	63.8	63.8	44.3	46.153	0	150.84	1729100000	62	29298000	50
Ras-related protein Rab-8A	P61006	P61006	RAB8A	375150000		9	7	5	47.8	38.6	28	23.668	0	64.893	973730000	36	28857000	36.2
ADP-ribosylation factor-like protein 4C	P56559;P49703	P56559	ARL4C	230580000		5	5	5	35.9	35.9	35.9	21.487	0	40.297	499120000	10	28822000	27.1
Cadherin-13	P55290	P55290	CDH13	911070000		12	12	12	25	25	25	78.286	0	148.41	2311300000	66	28471000	25
Epithelial membrane protein 3	P54852	P54852	EMP3	170790000		3	3	3	23.3	23.3	23.3	18.429	0	26.233	445770000	12	28465000	13.5
Glutathione S-transferase P	P09211	P09211	GSTP1	311850000		9	9	9	55.2	55.2	55.2	23.356	0	117.83	674500000	25	28350000	43.3
40S ribosomal protein S12	P25398	P25398	RPS12	198040000		6	6	6	56.1	56.1	56.1	14.515	0	80.248	571130000	17	28291000	41.7
IST1 homolog	P53990	P53990	IST1	309510000		10	10	10	36.5	36.5	36.5	39.75	0	131.58	899420000	36	28138000	24.7
PDZ domain-containing protein GIPC1	O14908	O14908	GIPC1	419810000		9	9	9	38.1	38.1	38.1	36.049	0	71.857	920960000	36	27987000	35.7
Lysosome-associated membrane glycoprotein 1	P11279	P11279	LAMP1	531700000		8	8	8	15.1	15.1	15.1	44.882	0	73.61	1331200000	30	27984000	13.2
Neuroplastin	Q9Y639	Q9Y639	NPTN	555610000		6	6	6	19.6	19.6	19.6	44.387	0	39.961	1342800000	31	27781000	17.1
Dynein light chain 1, cytoplasmic;Dynein light chain 2, cytoplasmic	P63167;Q96FJ2	P63167;Q96FJ2	DYNLL1;DYNLL2	137360000		4	4	4	50.6	50.6	50.6	10.366	0	107.11	334830000	13	27471000	50.6
Protein-glutamine gamma-glutamyltransferase 2	P21980	P21980	TGM2	931320000		25	25	25	50.4	50.4	50.4	77.328	0	233.89	2451700000	90	27392000	41.8
Protein S100-A9	P06702	P06702	S100A9	218800000		4	4	4	43.9	43.9	43.9	13.242	0	50.077	241860000	7	27349000	43.9
Peroxiredoxin-6	P30041	P30041	PRDX6	405490000		11	11	11	65.6	65.6	65.6	25.035	0	112.4	923630000	43	27032000	65.6
Lactoylglutathione lyase	Q04760	Q04760	GLO1	294960000		6	6	6	31	31	31	20.777	0	48.87	664850000	27	26814000	31
Heat shock 70 kDa protein 1B;Heat shock 70 kDa protein 1A	P0DMV9;P0DMV8	P0DMV9;P0DMV8	HSPA1B;HSPA1A	856590000		23	20	12	49.3	45.1	30.1	70.051	0	178.06	2152900000	77	26768000	47
Synaptic vesicle membrane protein VAT-1 homolog	Q99536	Q99536	VAT1	422030000		12	12	12	49.6	49.6	49.6	41.92	0	106.63	1090200000	42	26377000	44.5
Guanine nucleotide-binding protein subunit alpha-13	Q14344	Q14344	GNA13	626770000		17	16	16	45.6	43.5	43.5	44.049	0	112.88	1604100000	51	26115000	37.9
Proteasome subunit alpha type-5	P28066	P28066	PSMA5	285660000		7	7	7	37.3	37.3	37.3	26.411	0	57.113	884690000	19	25970000	26.1
EH domain-containing protein 2	Q9NZN4	Q9NZN4	EHD2	760570000		24	23	23	56.4	54.5	54.5	61.161	0	192.82	2091400000	90	25352000	48.3
CD109 antigen	Q6YHK3	Q6YHK3	CD109	1662400000		37	37	37	37.4	37.4	37.4	161.69	0	323.31	4177200000	209	25188000	31.8
Ras-related protein Ral-B	P11234	P11234	RALB	225570000		9	4	4	49	15.5	15.5	23.408	0	39.988	661680000	16	25064000	44.7
Ubiquitin-conjugating enzyme E2 N	P61088;Q5JXB2	P61088	UBE2N	248560000		7	7	7	56.6	56.6	56.6	17.138	0	48.373	535720000	16	24856000	38.2
Tumor necrosis factor receptor superfamily member 16	P08138	P08138	NGFR	370400000		10	10	10	38.2	38.2	38.2	45.183	0	90.149	962390000	56	24693000	35.1
Zinc transporter ZIP14	Q15043	Q15043	SLC39A14	343690000		5	5	5	15.4	15.4	15.4	54.212	0	90.46	1015800000	26	24550000	13.6
T-complex protein 1 subunit beta	P78371	P78371	CCT2	781620000		24	24	24	65.4	65.4	65.4	57.488	0	232.27	2036300000	87	24426000	57.9
Charged multivesicular body protein 5	Q9NZZ3	Q9NZZ3	CHMP5	145710000		5	5	5	39.3	39.3	39.3	24.57	0	47.898	339170000	26	24284000	39.3
Plexin-B2	O15031;O60486;Q9Y4D7;O43157	O15031	PLXNB2	2177500000		56	56	56	43.7	43.7	43.7	205.12	0	323.31	5334300000	199	24195000	36.9
RuvB-like 2	Q9Y230	Q9Y230	RUVBL2	652940000		18	18	18	47.1	47.1	47.1	51.156	0	144.9	1636600000	61	24183000	43.2
Proteasome subunit alpha type-7	O14818;Q8TAA3	O14818	PSMA7	334260000		8	8	8	47.2	47.2	47.2	27.887	0	82.24	910930000	34	23876000	47.2
MARCKS-related protein	P49006	P49006	MARCKSL1	141640000		6	6	6	70.3	70.3	70.3	19.529	0	62.314	515560000	17	23607000	46.2
Nucleosome assembly protein 1-like 1	P55209	P55209	NAP1L1	330010000		5	5	5	22	22	22	45.374	0	50.014	719540000	23	23572000	14.6
Collagen alpha-3(VI) chain	P12111	P12111	COL6A3	4051200000		117	117	117	48.7	48.7	48.7	343.67	0	323.31	12094000000	456	23553000	39
Zinc transporter 1	Q9Y6M5	Q9Y6M5	SLC30A1	446930000		9	9	9	26.2	26.2	26.2	55.299	0	132.96	1132200000	29	23523000	21.1
Copper transport protein ATOX1	O00244	O00244	ATOX1	93841000		3	3	3	38.2	38.2	38.2	7.4016	0	20.871	233440000	7	23460000	38.2
CD166 antigen	Q13740	Q13740	ALCAM	702330000		17	17	17	44.6	44.6	44.6	65.102	0	142.6	1959700000	76	23411000	38.3
Arrestin domain-containing protein 1	Q8N5I2	Q8N5I2	ARRDC1	304290000		11	11	11	37.6	37.6	37.6	45.981	0	84.669	874420000	42	23407000	31.6
Tumor susceptibility gene 101 protein	Q99816	Q99816	TSG101	442890000		16	16	16	45.6	45.6	45.6	43.944	0	134.43	1521500000	45	23310000	31.8
Ezrin	P15311	P15311	EZR	739890000		31	21	20	53.6	39.6	38.4	69.412	0	183.62	1943200000	110	23121000	44
Fatty acid synthase;[Acyl-carrier-protein] S-acetyltransferase;[Acyl-carrier-protein] S-malonyltransferase;3-oxoacyl-[acyl-carrier-protein] synthase;3-oxoacyl-[acyl-carrier-protein] reductase;3-hydroxyacyl-[acyl-carrier-protein] dehydratase;Enoyl-[acyl-carrier-protein] reductase;Oleoyl-[acyl-carrier-protein] hydrolase	P49327	P49327	FASN	2884200000		82	82	82	48.6	48.6	48.6	273.42	0	323.31	7547100000	338	23073000	42.7
CDC42 small effector protein 2	Q9NRR3	Q9NRR3	CDC42SE2	46125000		2	2	2	66.7	66.7	66.7	9.2234	0	26.565	107810000	4	23063000	66.7
Mitogen-activated protein kinase kinase kinase kinase 4	O95819	O95819	MAP4K4	1287700000		39	39	25	42.5	42.5	30.6	142.1	0	319.77	3575500000	128	22994000	34.7
CD97 antigen;CD97 antigen subunit alpha;CD97 antigen subunit beta	P48960	P48960	CD97	686490000		12	12	12	24.2	24.2	24.2	91.868	0	131.89	1811800000	61	22883000	19
Ras-related protein Rab-23	Q9ULC3	Q9ULC3	RAB23	318410000		9	9	9	45.6	45.6	45.6	26.659	0	79.864	891410000	30	22743000	35
Protein tweety homolog 3	Q9C0H2	Q9C0H2	TTYH3	404770000		8	8	8	18	18	18	57.544	0	83.527	1114600000	38	22487000	15.1
Large neutral amino acids transporter small subunit 1	Q01650;Q9UM01	Q01650	SLC7A5	399540000		6	6	5	13.4	13.4	12	55.01	0	51.425	1106200000	24	22196000	11.6
Alpha-actinin-4	O43707;P35609;Q08043	O43707	ACTN4	1219000000		39	39	25	51.8	51.8	36.6	104.85	0	323.31	3055600000	112	22164000	45.4
60S acidic ribosomal protein P1	P05386	P05386	RPLP1	65740000		2	2	2	36.8	36.8	36.8	11.514	0	18.651	152630000	10	21913000	36.8
Golgin subfamily A member 7	Q7Z5G4	Q7Z5G4	GOLGA7	196960000		5	5	5	40.1	40.1	40.1	15.824	0	38.532	498940000	19	21884000	40.1
Charged multivesicular body protein 4b	Q9H444	Q9H444	CHMP4B	300520000		8	8	8	48.7	48.7	48.7	24.95	0	104.54	757440000	32	21466000	37.9
WD repeat-containing protein 1	O75083	O75083	WDR1	639210000		20	20	20	58.4	58.4	58.4	66.193	0	192	1718200000	45	21307000	48.5
14-3-3 protein sigma	P31947	P31947	SFN	340740000		5	3	3	27	19.8	19.8	27.774	0	23.449	1663100000	13	21297000	27
Glutathione S-transferase omega-1	P78417	P78417	GSTO1	295720000		11	11	11	55.2	55.2	55.2	27.566	0	69.161	669720000	39	21123000	55.2
Collagen alpha-1(VI) chain	P12109	P12109	COL6A1	1129300000		28	28	28	40.9	40.9	40.9	108.53	0	318.26	3391900000	114	20914000	29.7
RuvB-like 1	Q9Y265	Q9Y265	RUVBL1	459690000		13	13	13	41.9	41.9	41.9	50.227	0	151.3	1457300000	47	20895000	27.4
Cystatin-A;Cystatin-A, N-terminally processed	P01040	P01040	CSTA	145220000		4	4	4	50	50	50	11.006	0	27.846	230720000	10	20745000	50
Protein BRICK1	Q8WUW1	Q8WUW1	BRK1	123550000		4	4	4	53.3	53.3	53.3	8.7448	0	35.129	360630000	12	20592000	53.3
Cytoplasmic FMR1-interacting protein 1	Q7L576	Q7L576	CYFIP1	1316400000		40	40	25	39.3	39.3	25.5	145.18	0	319.41	3480600000	131	20569000	30.8
Membrane cofactor protein	P15529	P15529	CD46	327640000		8	8	8	15.1	15.1	15.1	43.747	0	54.801	838250000	43	20477000	14
Plexin-A1	Q9UIW2;P51805	Q9UIW2	PLXNA1	1960200000		61	61	47	42.5	42.5	35.1	211.06	0	323.31	5462900000	227	20419000	34.7
TLD domain-containing protein 1	Q6P9B6	Q6P9B6	TLDC1	400570000		8	8	8	32.9	32.9	32.9	50.993	0	67.794	907350000	35	20028000	32.9
Multivesicular body subunit 12A	Q96EY5	Q96EY5	MVB12A	217450000		8	8	8	47.3	47.3	47.3	28.783	0	74.717	593230000	25	19768000	38.1
Acyl-CoA-binding protein	P07108	P07108	DBI	97846000		3	3	3	50.6	50.6	50.6	10.044	0	21.952	353840000	11	19569000	41.4
Sodium-dependent phosphate transporter 1	Q8WUM9	Q8WUM9	SLC20A1	429120000		12	12	12	22.4	22.4	22.4	73.699	0	102.95	1082800000	49	19505000	21.4
Fermitin family homolog 2	Q96AC1	Q96AC1	FERMT2	720390000		27	27	25	52.8	52.8	50.3	77.86	0	260.72	2250100000	102	19470000	42.2
Formin-like protein 1	O95466	O95466	FMNL1	1145500000		34	34	30	32.5	32.5	30.6	121.85	0	323.31	3171100000	120	19416000	24.5
60S acidic ribosomal protein P2	P05387	P05387	RPLP2	96661000		2	2	2	27	27	27	11.665	0	18.648	259180000	8	19332000	27
Podocalyxin	O00592	O00592	PODXL	440780000		7	7	7	18.5	18.5	18.5	58.635	0	73.072	1146300000	22	19164000	18.5
GTPase HRas;GTPase HRas, N-terminally processed	P01112	P01112	HRAS	191480000		9	2	1	65.1	14.8	6.9	21.298	0	28.418	441180000	6	19148000	65.1
Protein S100-A13	Q99584	Q99584	S100A13	114390000		3	3	3	32.7	32.7	32.7	11.471	0	23.345	343210000	20	19065000	32.7
Catenin beta-1	P35222	P35222	CTNNB1	794230000		23	23	18	43.1	43.1	36.1	85.496	0	199.18	1787100000	64	18910000	36.6
Phospholipid scramblase 3	Q9NRY6	Q9NRY6	PLSCR3	188440000		5	5	5	23.7	23.7	23.7	31.648	0	74.166	457730000	26	18844000	23.7
Vacuolar protein sorting-associated protein 37B	Q9H9H4	Q9H9H4	VPS37B	295850000		10	10	10	49.8	49.8	49.8	31.307	0	126.37	946410000	37	18490000	36.8
Phosphatidylethanolamine-binding protein 1;Hippocampal cholinergic neurostimulating peptide	P30086	P30086	PEBP1	184290000		7	7	7	61	61	61	21.057	0	117.24	503560000	19	18429000	43.9
Niban-like protein 1	Q96TA1	Q96TA1	FAM129B	632340000		20	20	20	38.9	38.9	38.9	84.137	0	181.99	1676700000	72	18067000	32.8
Programmed cell death protein 10	Q9BUL8	Q9BUL8	PDCD10	234310000		6	6	6	45.8	45.8	45.8	24.701	0	69.382	525440000	25	18024000	45.8
Disks large homolog 1	Q12959;Q15700;P78352;Q92796	Q12959	DLG1	665930000		21	21	21	34.2	34.2	34.2	100.45	0	167.29	1719400000	59	17998000	26.1
Proteasome subunit alpha type-6	P60900	P60900	PSMA6	304800000		10	10	10	48	48	48	27.399	0	87.357	930230000	27	17929000	33.7
Cardiotrophin-like cytokine factor 1	Q9UBD9	Q9UBD9	CLCF1	196410000		1	1	1	3.6	3.6	3.6	25.176	0.0053558	6.4414	510450000	10	17855000	3.6
Vinculin	P18206	P18206	VCL	1338100000		38	38	38	43.1	43.1	43.1	123.8	0	323.31	3225400000	146	17842000	38.4
F-actin-capping protein subunit beta	P47756	P47756	CAPZB	301040000		8	8	8	39.4	39.4	39.4	31.35	0	83.33	658780000	33	17708000	34.3
Fatty acid-binding protein, epidermal	Q01469;A8MUU1	Q01469	FABP5	141330000		5	5	5	48.9	48.9	48.9	15.164	0	39.421	260730000	8	17666000	42.2
T-complex protein 1 subunit zeta	P40227	P40227	CCT6A	456980000		15	15	12	42.7	42.7	36.5	58.024	0	127.65	1151000000	70	17576000	38.6
Transferrin receptor protein 1;Transferrin receptor protein 1, serum form	P02786	P02786	TFRC	678980000		23	23	23	36.3	36.3	36.3	84.87	0	242.97	1883500000	65	17410000	28.7
Calcium-binding protein 39	Q9Y376;Q9H9S4	Q9Y376	CAB39	363900000		16	16	16	45.7	45.7	45.7	39.869	0	121.04	911740000	47	17328000	42.8
D-dopachrome decarboxylase;D-dopachrome decarboxylase-like protein	P30046;A6NHG4	P30046;A6NHG4	DDT;DDTL	120400000		2	2	2	26.3	26.3	26.3	12.712	0.0010352	14.537	295570000	7	17200000	26.3
Syndecan-1	P18827	P18827	SDC1	119690000		3	3	3	15.5	15.5	15.5	32.461	0	29.445	308140000	9	17098000	9
Zinc transporter ZIP10	Q9ULF5	Q9ULF5	SLC39A10	547030000		10	10	10	16.4	16.4	16.4	94.131	0	107.38	1477400000	36	17095000	14
Ras-related protein Rab-34	Q9BZG1	Q9BZG1	RAB34	289610000		10	10	10	46.3	46.3	46.3	29.044	0	86.777	693410000	31	17036000	42.1
Myeloid-associated differentiation marker	Q96S97	Q96S97	MYADM	119190000		3	3	3	15.8	15.8	15.8	35.273	0	20.025	338940000	10	17027000	7.1
Nectin-2	Q92692	Q92692	PVRL2	368920000		12	12	12	30.5	30.5	30.5	57.741	0	93.89	920530000	35	16769000	28.8
Multifunctional protein ADE2;Phosphoribosylaminoimidazole-succinocarboxamide synthase;Phosphoribosylaminoimidazole carboxylase	P22234	P22234	PAICS	317410000		13	13	13	38.1	38.1	38.1	47.079	0	106.11	771150000	37	16706000	33.4
Protein XRP2	O75695	O75695	RP2	266840000		6	6	6	17.7	17.7	17.7	39.641	0	52.909	644820000	25	16678000	17.7
Ras-related protein Rab-22A	Q9UL26	Q9UL26	RAB22A	199910000		9	9	7	60.8	60.8	49.5	21.855	0	72.148	478590000	27	16659000	53.6
GTP-binding protein Rheb	Q15382	Q15382	RHEB	149620000		6	6	6	26.6	26.6	26.6	20.497	0	56.866	416020000	20	16624000	26.6
Poliovirus receptor	P15151	P15151	PVR	213940000		5	5	5	15.1	15.1	15.1	45.302	0	35.2	468510000	17	16457000	12.9
Guanine nucleotide-binding protein G(i) subunit alpha-1	P63096	P63096	GNAI1	245470000		18	10	10	59	35	35	40.361	0	101.76	630500000	32	16364000	53.7
Nucleoside diphosphate kinase A	P15531	P15531	NME1	146870000		9	4	4	63.2	32.9	32.9	17.149	0	31.852	360590000	20	16318000	57.9
T-complex protein 1 subunit epsilon	P48643	P48643	CCT5	537390000		21	21	21	55.6	55.6	55.6	59.67	0	197.39	1419900000	67	16285000	47
Flotillin-1	O75955	O75955	FLOT1	438490000		19	19	19	49.4	49.4	49.4	47.355	0	161.82	1040400000	53	16240000	47.1
Proteasome subunit beta type-3	P49720	P49720	PSMB3	146100000		6	6	6	41.5	41.5	41.5	22.949	0	61.868	350210000	22	16234000	38
T-complex protein 1 subunit alpha	P17987	P17987	TCP1	502820000		20	20	20	54.1	54.1	54.1	60.343	0	160.51	1299600000	71	16220000	46.2
Nck-associated protein 1	Q9Y2A7;P55160	Q9Y2A7	NCKAP1	988540000		28	28	28	30	30	30	128.79	0	247.04	2435500000	100	16206000	26.2
Tetraspanin-6	O43657	O43657	TSPAN6	190450000		4	4	4	18.8	18.8	18.8	27.563	0	28.79	572310000	15	15871000	13.9
Band 4.1-like protein 3;Band 4.1-like protein 3, N-terminally processed	Q9Y2J2;P11171	Q9Y2J2	EPB41L3	868000000		24	21	21	28.1	25.4	25.4	120.68	0	203.83	2204000000	66	15782000	22.6
Tyrosine-protein kinase Lyn	P07948;P08631	P07948	LYN	425650000		18	18	16	50.8	50.8	47.9	58.573	0	156.71	1009700000	45	15765000	39.6
Poly(rC)-binding protein 1	Q15365	Q15365	PCBP1	266980000		7	7	4	29.5	29.5	18.5	37.497	0	63.157	688070000	29	15705000	19.4
Guanine nucleotide-binding protein G(I)/G(S)/G(O) subunit gamma-2	P59768	P59768	GNG2	62524000		5	5	5	73.2	73.2	73.2	7.8501	0	37.656	239470000	13	15631000	45.1
Plasminogen activator inhibitor 1	P05121	P05121	SERPINE1	310450000		12	12	12	40	40	40	45.059	0	89.907	788020000	48	15523000	31.6
Abl interactor 1	Q8IZP0	Q8IZP0	ABI1	293710000		12	12	8	29.3	29.3	22.4	55.08	0	109.94	865350000	37	15458000	29.1
Collagen alpha-2(VI) chain	P12110	P12110	COL6A2	741910000		20	20	20	28.9	28.9	28.9	108.58	0	185.85	2178900000	66	15456000	23.1
Disco-interacting protein 2 homolog B	Q9P265;Q9Y2E4	Q9P265	DIP2B	1235400000		47	47	44	40.5	40.5	39	171.49	0	323.31	3286700000	151	15442000	32
40S ribosomal protein SA	P08865	P08865	RPSA	200260000		8	8	8	42	42	42	32.854	0	70.128	424210000	19	15404000	34.9
Tropomyosin alpha-4 chain	P67936	P67936	TPM4	231020000		8	8	4	41.5	41.5	27.8	28.521	0	58.535	625610000	20	15402000	25.4
Plasma membrane calcium-transporting ATPase 4	P23634	P23634	ATP2B4	886430000		37	22	21	33.5	21.8	20.5	137.92	0	189.36	2117800000	90	15283000	30.1
Ras-related protein Rap-2c	Q9Y3L5	Q9Y3L5	RAP2C	183290000		12	5	4	78.7	36.6	28.4	20.745	0	55.532	540610000	19	15274000	72.1
Sodium- and chloride-dependent taurine transporter	P31641	P31641	SLC6A6	255790000		5	5	5	7.4	7.4	7.4	69.829	0	32.228	538820000	15	15047000	7.4
Protein S100-A8;Protein S100-A8, N-terminally processed	P05109	P05109	S100A8	120360000		4	4	4	32.3	32.3	32.3	10.834	0	32.364	127350000	5	15046000	32.3
Nuclear transport factor 2	P61970	P61970	NUTF2	105280000		3	3	3	44.9	44.9	44.9	14.478	0	28.943	220510000	7	15040000	44.9
Ephrin type-B receptor 2	P29323;P54762;Q15375;P54760;P54753;Q9UF33;Q06187;P29320;P29322;P54756	P29323	EPHB2	781100000		28	26	26	35.3	33.5	33.5	117.49	0	237.66	2072500000	98	15021000	31.4
Metalloreductase STEAP3	Q658P3	Q658P3	STEAP3	315090000		9	9	9	26.4	26.4	26.4	54.6	0	66.46	903570000	30	15004000	20.5
Catenin delta-1	O60716	O60716	CTNND1	719830000		22	22	22	30.3	30.3	30.3	108.17	0	195.09	1791100000	75	14996000	26.8
Tyrosine-protein kinase Yes	P07947	P07947	YES1	373630000		15	13	8	36.3	33.5	23.9	60.801	0	128.42	825960000	54	14945000	30.4
Cystatin-B	P04080	P04080	CSTB	86988000		5	5	5	70.4	70.4	70.4	11.139	0	35.127	256740000	10	14498000	70.4
Ubiquitin-conjugating enzyme E2 D2;Ubiquitin-conjugating enzyme E2 D3	P62837;P61077	P62837;P61077	UBE2D2;UBE2D3	57867000		2	2	2	23.8	23.8	23.8	16.735	0.00090253	11.226	76369000	6	14467000	23.8
Tissue-type plasminogen activator;Tissue-type plasminogen activator chain A;Tissue-type plasminogen activator chain B	P00750	P00750	PLAT	461550000		17	17	17	42.5	42.5	42.5	62.916	0	159.87	1201800000	51	14423000	35.4
Neural cell adhesion molecule 1	P13591	P13591	NCAM1	544410000		20	20	20	27.7	27.7	27.7	94.573	0	139.33	1479000000	57	14327000	20.3
Talin-1	Q9Y490;Q9Y4G6	Q9Y490	TLN1	1896600000		70	70	70	45.1	45.1	45.1	269.76	0	323.31	5125900000	227	14260000	36
Receptor-type tyrosine-protein phosphatase gamma	P23470	P23470	PTPRG	903130000		27	27	27	30.2	30.2	30.2	162	0	220.28	2177200000	116	14111000	25.3
Annexin A3	P12429	P12429	ANXA3	306890000		13	13	13	54.2	54.2	54.2	36.375	0	108.43	840340000	31	13950000	36.8
Tetraspanin-5	P62079	P62079	TSPAN5	124470000		4	4	4	17.9	17.9	17.9	30.337	0	89.349	333340000	15	13830000	14.9
DnaJ homolog subfamily A member 2	O60884	O60884	DNAJA2	303520000		11	11	11	46.1	46.1	46.1	45.745	0	98.499	727470000	21	13796000	41.7
Ras-related protein Rab-8B	Q92930;Q96E17	Q92930	RAB8B	165540000		7	3	3	39.1	19.3	19.3	23.584	0	23.167	433680000	9	13795000	32.4
ATP-dependent 6-phosphofructokinase, platelet type	Q01813	Q01813	PFKP	441230000		18	18	16	35.3	35.3	31.8	85.595	0	157.12	1091600000	51	13788000	30.1
Calmodulin-like protein 5	Q9NZT1	Q9NZT1	CALML5	123580000		3	3	3	30.8	30.8	30.8	15.892	0	29.76	181150000	7	13731000	30.8
Tubulin alpha-1C chain	Q9BQE3	Q9BQE3	TUBA1C	287980000		25	4	2	76.2	12.2	9.1	49.895	0	57.711	786530000	22	13713000	74.4
Charged multivesicular body protein 2a	O43633	O43633	CHMP2A	122980000		7	7	7	29.3	29.3	29.3	25.104	0	47.876	346930000	12	13664000	16.2
Calpain small subunit 1	P04632;Q96L46	P04632	CAPNS1	148900000		10	10	10	58.6	58.6	58.6	28.315	0	73.564	352020000	30	13537000	53
Claudin domain-containing protein 1	Q9NY35	Q9NY35	CLDND1	118640000		3	3	3	16.2	16.2	16.2	28.603	0	28.514	334960000	13	13182000	8.7
Endothelin-converting enzyme 1	P42892	P42892	ECE1	552960000		18	18	18	35.7	35.7	35.7	87.163	0	150.13	1373000000	69	13166000	34.8
Clathrin heavy chain 1	Q00610;P53675	Q00610	CLTC	1174300000		47	47	47	40.3	40.3	40.3	191.61	0	323.31	2967400000	140	13048000	32.7
Equilibrative nucleoside transporter 1	Q99808	Q99808	SLC29A1	195700000		5	5	5	12.5	12.5	12.5	50.219	0	38.267	624830000	18	13047000	7.9
DnaJ homolog subfamily A member 1	P31689	P31689	DNAJA1	273400000		9	9	9	38	38	38	44.868	0	78.695	667450000	46	13019000	35.5
Macrophage-capping protein	P40121	P40121	CAPG	182160000		10	10	10	36.5	36.5	36.5	38.498	0	75.673	538810000	22	13012000	29.9
CD276 antigen	Q5ZPR3	Q5ZPR3	CD276	259760000		5	5	5	23.6	23.6	23.6	57.235	0	45.235	511990000	26	12988000	23.6
ADP-sugar pyrophosphatase	Q9UKK9	Q9UKK9	NUDT5	142560000		6	6	6	26.9	26.9	26.9	24.327	0	48.68	304090000	11	12960000	26.9
Hippocalcin-like protein 1	P37235;P84074;P61601	P37235	HPCAL1	194080000		7	7	7	50.8	50.8	50.8	22.313	0	61.62	539370000	20	12938000	37.8
Heat shock 70 kDa protein 6;Putative heat shock 70 kDa protein 7	P17066;P48741	P17066;P48741	HSPA6;HSPA7	477450000		9	2	2	14.3	3.7	3.7	71.027	0	29.276	1473300000	14	12904000	12
Protein kinase C and casein kinase substrate in neurons protein 2	Q9UNF0	Q9UNF0	PACSIN2	296050000		12	12	12	25.1	25.1	25.1	55.738	0	87.469	642040000	25	12872000	24.5
Protein eva-1 homolog B	Q9NVM1	Q9NVM1	EVA1B	37277000		3	3	3	44.2	44.2	44.2	18.373	0	26.732	88072000	6	12426000	24.2
Proteasome subunit alpha type-3	P25788	P25788	PSMA3	161300000		8	8	8	33.3	33.3	33.3	28.433	0	60.259	502550000	15	12408000	22.4
40S ribosomal protein S9	P46781	P46781	RPS9	136330000		8	8	8	33	33	33	22.591	0	48.9	400460000	23	12394000	25.3
Proteasome subunit beta type-1	P20618	P20618	PSMB1	173360000		7	7	7	46.9	46.9	46.9	26.489	0	76.92	523170000	21	12383000	27.4
Charged multivesicular body protein 6	Q96FZ7	Q96FZ7	CHMP6	111180000		5	5	5	22.9	22.9	22.9	23.485	0	71.29	262490000	11	12354000	19.4
Actin-related protein 2	P61160	P61160	ACTR2	160190000		8	8	8	28.7	28.7	28.7	44.76	0	62.484	405010000	13	12322000	16
Myosin regulatory light chain 12A;Myosin regulatory light chain 12B;Myosin regulatory light polypeptide 9	P19105;O14950;P24844	P19105;O14950;P24844	MYL12A;MYL12B;MYL9	110820000		5	5	5	39.2	39.2	39.2	19.794	0	42.26	285350000	13	12314000	39.2
40S ribosomal protein S3	P23396	P23396	RPS3	233620000		12	12	12	53.9	53.9	53.9	26.688	0	82.117	702330000	37	12296000	46.5
Serine/threonine-protein phosphatase 2A 65 kDa regulatory subunit A alpha isoform	P30153;P30154	P30153	PPP2R1A	391590000		18	18	18	43.5	43.5	43.5	65.308	0	143.35	973560000	63	12237000	42.1
Myoferlin	Q9NZM1	Q9NZM1	MYOF	1512300000		73	73	72	47.4	47.4	46.7	234.71	0	323.31	4130700000	207	12196000	35.2
E3 ubiquitin-protein ligase NEDD4-like	Q96PU5;P46934	Q96PU5	NEDD4L	585170000		13	13	13	23.5	23.5	23.5	111.93	0	97.526	758880000	21	12191000	14.5
Adenosylhomocysteinase	P23526	P23526	AHCY	243430000		10	10	10	27.1	27.1	27.1	47.716	0	79.662	615540000	28	12172000	22.9
40S ribosomal protein S26;Putative 40S ribosomal protein S26-like 1	P62854;Q5JNZ5	P62854;Q5JNZ5	RPS26;RPS26P11	60552000		4	4	4	31.3	31.3	31.3	13.015	0	29.004	137590000	6	12110000	31.3
Alpha-soluble NSF attachment protein	P54920;Q9H115	P54920	NAPA	217460000		9	9	9	44.1	44.1	44.1	33.232	0	79.912	494850000	25	12081000	39.7
Elongation factor 1-gamma	P26641	P26641	EEF1G	289560000		11	11	11	44.6	44.6	44.6	50.118	0	86.114	779020000	31	12065000	36.6
Myotrophin	P58546	P58546	MTPN	71766000		3	3	3	47.5	47.5	47.5	12.895	0	41.322	179340000	11	11961000	47.5
Protein lifeguard 3	Q969X1	Q969X1	TMBIM1	71603000		1	1	1	4.8	4.8	4.8	34.607	0.0017437	9.3637	163590000	8	11934000	4.8
40S ribosomal protein S2	P15880	P15880	RPS2	214720000		8	8	8	32.4	32.4	32.4	31.324	0	64.372	572080000	30	11929000	24.9
Proteasome subunit beta type-6	P28072	P28072	PSMB6	130430000		4	4	4	29.3	29.3	29.3	25.357	0	34.537	357730000	15	11857000	24.7
Flotillin-2	Q14254	Q14254	FLOT2	307190000		14	14	14	39.5	39.5	39.5	47.064	0	107.43	886480000	38	11815000	24.5
Palmitoyltransferase ZDHHC5	Q9C0B5	Q9C0B5	ZDHHC5	328640000		11	11	11	24.6	24.6	24.6	77.544	0	83.001	753250000	26	11737000	23.2
Hsc70-interacting protein;Putative protein FAM10A4;Putative protein FAM10A5	P50502;Q8IZP2;Q8NFI4	P50502;Q8IZP2;Q8NFI4	ST13;ST13P4;ST13P5	127540000		6	6	6	21.1	21.1	21.1	41.331	0	47.674	296540000	12	11595000	21.1
Adenylyl cyclase-associated protein 1	Q01518	Q01518	CAP1	324080000		16	16	16	45.7	45.7	45.7	51.901	0	132.27	875800000	53	11574000	27.6
Cysteine and glycine-rich protein 1	P21291	P21291	CSRP1	138850000		5	5	5	35.2	35.2	35.2	20.567	0	37.917	344430000	10	11571000	30.6
Farnesyl pyrophosphate synthase	P14324	P14324	FDPS	207550000		7	7	7	25.1	25.1	25.1	48.275	0	67.127	454320000	20	11530000	25.1
CD99 antigen-like protein 2	Q8TCZ2	Q8TCZ2	CD99L2	124090000		4	4	4	24.8	24.8	24.8	27.986	0	32.463	313050000	11	11281000	19.1
26S protease regulatory subunit 10B	P62333	P62333	PSMC6	235880000		12	12	12	43.2	43.2	43.2	44.172	0	103.34	528970000	24	11232000	38
40S ribosomal protein S14	P62263	P62263	RPS14	44633000		4	4	4	36.4	36.4	36.4	16.273	0	25.445	89424000	10	11158000	27.8
T-complex protein 1 subunit eta	Q99832	Q99832	CCT7	341780000		16	16	16	43.1	43.1	43.1	59.366	0	117.64	929220000	58	11025000	33.3
Copine-8	Q86YQ8;Q9HCH3;Q8IYJ1	Q86YQ8	CPNE8	319430000		21	21	21	53	53	53	63.107	0	166.96	938520000	45	11015000	34.8
Costars family protein ABRACL	Q9P1F3	Q9P1F3	ABRACL	32386000		2	2	2	35.8	35.8	35.8	9.0564	0	19.241	84637000	5	10795000	19.8
Synaptobrevin homolog YKT6	O15498	O15498	YKT6	149490000		8	8	8	46	46	46	22.417	0	61.24	405350000	18	10678000	37.9
Profilin-2	P35080	P35080	PFN2	74637000		4	4	4	46.4	46.4	46.4	15.046	0	32.155	173510000	10	10662000	46.4
Malate dehydrogenase, cytoplasmic	P40925	P40925	MDH1	159720000		9	9	9	31.4	31.4	31.4	36.426	0	70.521	394860000	21	10648000	23.7
Ras-related protein Rab-1A	P62820	P62820	RAB1A	159250000		10	5	5	58.5	24.4	24.4	22.677	0	79.812	441840000	12	10617000	48.3
Intercellular adhesion molecule 1	P05362	P05362	ICAM1	265260000		11	11	11	25.6	25.6	25.6	57.825	0	85.204	701860000	29	10610000	23.7
Destrin	P60981	P60981	DSTN	115420000		6	6	6	46.7	46.7	46.7	18.506	0	47.679	349130000	14	10492000	31.5
Charged multivesicular body protein 1b	Q7LBR1	Q7LBR1	CHMP1B	83864000		2	2	2	8.5	8.5	8.5	22.109	0.00099602	13.517	239560000	8	10483000	8.5
26S protease regulatory subunit 4	P62191	P62191	PSMC1	261350000		11	11	11	34.3	34.3	34.3	49.184	0	113.73	638030000	27	10454000	31.6
GTPase KRas;GTPase KRas, N-terminally processed	P01116	P01116	KRAS	93978000		7	1	1	57.1	6.9	6.9	21.656	0.0016722	7.6674	140270000	6	10442000	57.1
6-phosphogluconate dehydrogenase, decarboxylating	P52209	P52209	PGD	250080000		13	13	13	41.6	41.6	41.6	53.139	0	85.259	524480000	32	10420000	32.7
Hypoxanthine-guanine phosphoribosyltransferase	P00492	P00492	HPRT1	135340000		8	8	8	53.7	53.7	53.7	24.579	0	58.376	347130000	17	10411000	43.1
Ras GTPase-activating-like protein IQGAP1	P46940;Q86VI3	P46940	IQGAP1	858630000		48	48	46	41.2	41.2	40.3	189.25	0	323.31	2352500000	110	10345000	27.8
26S proteasome non-ATPase regulatory subunit 2	Q13200	Q13200	PSMD2	504280000		24	24	24	39.9	39.9	39.9	100.2	0	185.07	1254200000	71	10291000	27.1
CKLF-like MARVEL transmembrane domain-containing protein 6	Q9NX76	Q9NX76	CMTM6	51440000		2	2	2	17.5	17.5	17.5	20.419	0.00094877	12.531	125070000	4	10288000	5.5
HLA class I histocompatibility antigen, A-68 alpha chain	P01891	P01891	HLA-A	205250000		18	2	2	55.1	6.6	6.6	40.908	0	17.748	498490000	13	10262000	51
Lysosome-associated membrane glycoprotein 2	P13473	P13473	LAMP2	193290000		4	4	4	9.3	9.3	9.3	44.96	0	39.287	489340000	25	10173000	9.3
Lipoma HMGIC fusion partner-like 2 protein	Q6ZUX7	Q6ZUX7	LHFPL2	60888000		2	2	2	14.9	14.9	14.9	24.486	0	16.935	173540000	5	10148000	14.9
LIM and SH3 domain protein 1	Q14847	Q14847	LASP1	141340000		5	5	5	25.3	25.3	25.3	29.717	0	47.332	286250000	15	10096000	25.3
Glyceraldehyde-3-phosphate dehydrogenase, testis-specific	O14556	O14556	GAPDHS	181250000		3	2	2	7.8	7.8	7.8	44.501	0.00097943	13.169	556540000	7	10070000	2.7
Proteasome subunit beta type-4	P28070	P28070	PSMB4	109120000		6	6	6	39.8	39.8	39.8	29.204	0	64.122	269770000	16	9919700	32.2
Anoctamin-6	Q4KMQ2	Q4KMQ2	ANO6	415720000		10	10	10	14.4	14.4	14.4	106.16	0	82.448	879830000	33	9898200	12.3
40S ribosomal protein S6	P62753	P62753	RPS6	78842000		4	4	4	19.3	19.3	19.3	28.68	0	24.436	177050000	7	9855300	19.3
Junctional adhesion molecule A	Q9Y624	Q9Y624	F11R	157380000		8	8	8	32.1	32.1	32.1	32.583	0	56.069	363610000	23	9836300	32.1
40S ribosomal protein S3a	P61247	P61247	RPS3A	165500000		7	7	7	28.8	28.8	28.8	29.945	0	45.272	407950000	17	9735100	25.8
Neuronal calcium sensor 1	P62166	P62166	NCS1	106670000		7	7	7	53.7	53.7	53.7	21.878	0	61.397	315250000	22	9697300	47.9
Proteasome subunit alpha type-1	P25786	P25786	PSMA1	163840000		12	12	12	55.9	55.9	55.9	29.555	0	116.36	565630000	29	9637700	35
High affinity cationic amino acid transporter 1	P30825;P52569	P30825	SLC7A1	172950000		6	6	6	13.5	13.5	13.5	67.638	0	46.092	581420000	19	9608400	10.2
Peflin	Q9UBV8	Q9UBV8	PEF1	76738000		6	6	6	34.9	34.9	34.9	30.381	0	43.997	174840000	16	9592300	34.9
T-complex protein 1 subunit delta	P50991	P50991	CCT4	316450000		15	15	15	36.4	36.4	36.4	57.924	0	110.88	933760000	48	9589400	33.4
HLA class I histocompatibility antigen, A-34 alpha chain;HLA class I histocompatibility antigen, A-66 alpha chain;HLA class I histocompatibility antigen, A-26 alpha chain;HLA class I histocompatibility antigen, A-25 alpha chain;HLA class I histocompatibility antigen, A-43 alpha chain	P30453;P30457;P30450;P18462;P30456	P30453;P30457;P30450;P18462;P30456	HLA-A	210520000		16	4	0	47.1	10.4	0	41.054	0	47.27	580120000	16	9569100	43
Stress-induced-phosphoprotein 1	P31948	P31948	STIP1	334870000		16	16	16	34.3	34.3	34.3	62.639	0	141.93	768990000	38	9567700	29.7
Nascent polypeptide-associated complex subunit alpha;Nascent polypeptide-associated complex subunit alpha, muscle-specific form;Putative nascent polypeptide-associated complex subunit alpha-like protein	Q13765;E9PAV3;Q9BZK3	Q13765;E9PAV3;Q9BZK3	NACA;NACAP1	57336000		2	2	2	13	13	13	23.384	0	19.346	140170000	8	9556000	13
Transketolase	P29401	P29401	TKT	237570000		14	14	14	34.2	34.2	34.2	67.877	0	113.95	627040000	39	9502800	23
40S ribosomal protein S16	P62249	P62249	RPS16	104070000		5	5	5	34.2	34.2	34.2	16.445	0	33.984	258150000	13	9460600	17.8
BRO1 domain-containing protein BROX	Q5VW32	Q5VW32	BROX	160750000		8	8	8	30.2	30.2	30.2	46.476	0	73.147	395070000	25	9455600	25.8
Ras-related protein Rab-5A	P20339	P20339	RAB5A	102870000		6	3	3	39.5	24.7	24.7	23.658	0	29.03	213460000	7	9351600	22.8
Heat shock 70 kDa protein 4	P34932	P34932	HSPA4	462160000		22	22	20	36	36	32.4	94.33	0	172	947170000	40	9243100	29.2
Trophoblast glycoprotein	Q13641	Q13641	TPBG	164780000		5	5	5	18.8	18.8	18.8	46.031	0	84.501	443810000	24	9154400	18.8
26S protease regulatory subunit 7	P35998	P35998	PSMC2	255290000		17	17	17	47.3	47.3	47.3	48.633	0	131.03	747540000	37	9117600	27.9
60S ribosomal protein L14	P50914	P50914	RPL14	54422000		5	5	5	27.4	27.4	27.4	23.432	0	33.897	159450000	11	9070300	15.8
Overexpressed in colon carcinoma 1 protein	Q8TAD7	Q8TAD7	OCC1	27060000		2	2	2	54	54	54	6.4069	0	39.758	86642000	3	9020200	34.9
Pituitary tumor-transforming gene 1 protein-interacting protein	P53801	P53801	PTTG1IP	63052000		1	1	1	10	10	10	20.324	0	19.08	182800000	23	9007400	10
Bifunctional purine biosynthesis protein PURH;Phosphoribosylaminoimidazolecarboxamide formyltransferase;IMP cyclohydrolase	P31939	P31939	ATIC	340940000		20	20	20	53.2	53.2	53.2	64.615	0	160.85	801320000	44	8972200	42.4
Nicastrin	Q92542	Q92542	NCSTN	277550000		13	13	13	26.8	26.8	26.8	78.41	0	108.68	838180000	41	8953200	21.3
Ras-related protein Rab-2A;Ras-related protein Rab-2B	P61019;Q8WUD1	P61019;Q8WUD1	RAB2A;RAB2B	124430000		8	8	8	45.3	45.3	45.3	23.545	0	66.673	409100000	15	8888200	21.7
Stathmin-2	Q93045	Q93045	STMN2	88817000		2	2	1	10.6	10.6	5.6	20.828	0.0010152	13.933	238840000	7	8881700	10.6
26S proteasome non-ATPase regulatory subunit 14	O00487	O00487	PSMD14	132710000		6	6	6	38.7	38.7	38.7	34.577	0	41.399	300190000	22	8847200	38.7
Heterogeneous nuclear ribonucleoprotein D0	Q14103	Q14103	HNRNPD	114000000		5	5	4	20	20	17.7	38.434	0	38.183	219810000	10	8769500	13.2
Ras suppressor protein 1	Q15404	Q15404	RSU1	112930000		7	7	7	40.4	40.4	40.4	31.54	0	51.482	257290000	19	8687300	37.5
Vacuolar protein sorting-associated protein VTA1 homolog	Q9NP79	Q9NP79	VTA1	103860000		7	7	7	26.7	26.7	26.7	33.879	0	63.447	313740000	16	8655400	14
Eukaryotic translation initiation factor 6	P56537	P56537	EIF6	77682000		4	4	4	31.4	31.4	31.4	26.599	0	41.581	220540000	8	8631400	25.7
Heterogeneous nuclear ribonucleoproteins C1/C2;Heterogeneous nuclear ribonucleoprotein C-like 4;Heterogeneous nuclear ribonucleoprotein C-like 1;Heterogeneous nuclear ribonucleoprotein C-like 3;Heterogeneous nuclear ribonucleoprotein C-like 2	P07910;P0DMR1;O60812;B7ZW38;B2RXH8	P07910;P0DMR1;O60812;B7ZW38;B2RXH8	HNRNPC;HNRNPCL4;HNRNPCL1;HNRNPCL3;HNRNPCL2	146710000		7	7	7	17	17	17	33.67	0	50.191	408910000	15	8629900	14.1
Proteasome subunit alpha type-2	P25787	P25787	PSMA2	112040000		6	6	6	43.2	43.2	43.2	25.898	0	60.151	441180000	22	8618400	37.2
Actin-related protein 2/3 complex subunit 4	P59998	P59998	ARPC4	77280000		4	4	4	25	25	25	19.667	0	26.403	226260000	11	8586700	17.9
Tyrosine-protein kinase receptor UFO	P30530;Q12866	P30530	AXL	297600000		17	17	17	25.2	25.2	25.2	98.335	0	144.4	708770000	38	8502800	20.7
Tumor necrosis factor receptor superfamily member 10B	O14763	O14763	TNFRSF10B	141920000		8	8	8	28.2	28.2	28.2	47.878	0	67.858	339610000	19	8348300	22.7
Ras-related protein Rab-21	Q9UL25	Q9UL25	RAB21	108350000		7	7	7	39.1	39.1	39.1	24.347	0	59.364	262360000	18	8334900	28
Ubiquitin-conjugating enzyme E2 variant 2;Ubiquitin-conjugating enzyme E2 variant 1	Q15819;Q13404	Q15819;Q13404	UBE2V2;UBE2V1	82997000		2	2	2	13.8	13.8	13.8	16.363	0.0010515	15.231	195960000	5	8299700	13.8
Serine/threonine-protein kinase 26	Q9P289	Q9P289	STK26	190520000		11	11	7	38.2	38.2	26.9	46.528	0	84.35	474120000	30	8283300	27.4
Hsp90 co-chaperone Cdc37;Hsp90 co-chaperone Cdc37, N-terminally processed	Q16543	Q16543	CDC37	115540000		5	5	5	20.6	20.6	20.6	44.468	0	38.935	212360000	13	8252900	18
Laminin subunit gamma-1	P11047;Q9Y6N6	P11047	LAMC1	609520000		30	30	30	28.5	28.5	28.5	177.6	0	309.87	1855000000	70	8236700	19.1
Plastin-2	P13796	P13796	LCP1	304250000		18	18	15	35.1	35.1	31.6	70.288	0	133.08	660730000	43	8222900	30
Acetyl-CoA acetyltransferase, cytosolic	Q9BWD1	Q9BWD1	ACAT2	139270000		8	8	8	36.5	36.5	36.5	41.35	0	61.254	479760000	20	8192300	23.7
60S ribosomal protein L23	P62829	P62829	RPL23	72781000		3	3	3	32.1	32.1	32.1	14.865	0	24.634	182650000	10	8086800	32.1
Elongation factor 1-delta	P29692	P29692	EEF1D	128700000		7	7	6	35.2	35.2	31.3	31.121	0	50.285	322750000	14	8043600	35.2
Protein deglycase DJ-1	Q99497	Q99497	PARK7	95843000		6	6	6	43.4	43.4	43.4	19.891	0	45.398	257300000	24	7986900	39.2
Ubiquitin domain-containing protein 1	Q9HAC8;Q8WUN7	Q9HAC8	UBTD1	63424000		5	5	5	39.2	39.2	39.2	25.938	0	34.216	184720000	11	7928000	23.8
ATP-citrate synthase	P53396	P53396	ACLY	467150000		27	27	27	33.3	33.3	33.3	120.84	0	205.31	1295600000	64	7917800	26.3
MOB kinase activator 1A;MOB kinase activator 1B	Q9H8S9;Q7L9L4	Q9H8S9;Q7L9L4	MOB1A;MOB1B	78153000		4	4	4	26.4	26.4	26.4	25.079	0	26.093	200110000	12	7815300	26.4
Neuroblast differentiation-associated protein AHNAK	Q09666	Q09666	AHNAK	2921200000		106	106	106	41	41	41	629.09	0	323.31	7666800000	270	7769000	32.3
Transmembrane protein 154	Q6P9G4	Q6P9G4	TMEM154	61762000		2	2	2	17.5	17.5	17.5	20.498	0	26.012	99405000	4	7720300	17.5
Ran-specific GTPase-activating protein	P43487	P43487	RANBP1	61429000		3	3	3	21.4	21.4	21.4	23.31	0	24.565	206750000	10	7678700	15.9
Tubulin-specific chaperone A	O75347	O75347	TBCA	45878000		4	4	4	36.1	36.1	36.1	12.855	0	27.562	109650000	7	7646300	25.9
Deoxyribose-phosphate aldolase	Q9Y315	Q9Y315	DERA	144330000		11	11	11	45	45	45	35.23	0	94.369	452150000	16	7596500	30.5
Radixin	P35241	P35241	RDX	235430000		29	14	14	49.2	31.2	31.2	68.563	0	93.948	615870000	50	7594400	40.1
Tumor-associated calcium signal transducer 2	P09758	P09758	TACSTD2	105930000		3	3	3	16.7	16.7	16.7	35.709	0	27.106	270430000	7	7566300	8.7
Cell adhesion molecule 1	Q9BY67	Q9BY67	CADM1	166060000		6	6	6	26.2	26.2	26.2	48.509	0	67.833	511030000	19	7548400	20.8
Small ubiquitin-related modifier 4;Small ubiquitin-related modifier 2;Small ubiquitin-related modifier 3	Q6EEV6;P61956;P55854	Q6EEV6;P61956;P55854	SUMO4;SUMO2;SUMO3	30046000		1	1	1	12.6	12.6	12.6	10.685	0.0016935	7.895	94258000	3	7511600	12.6
Ribonuclease inhibitor	P13489	P13489	RNH1	194830000		12	12	12	44	44	44	49.973	0	92.853	447950000	22	7493400	38
60S ribosomal protein L7a	P62424	P62424	RPL7A	74369000		7	7	7	32.3	32.3	32.3	29.995	0	44.935	174210000	13	7436900	28.6
60S ribosomal protein L4	P36578	P36578	RPL4	118770000		6	6	6	17.8	17.8	17.8	47.697	0	47.911	328700000	15	7423000	15.2
Agrin;Agrin N-terminal 110 kDa subunit;Agrin C-terminal 110 kDa subunit;Agrin C-terminal 90 kDa fragment;Agrin C-terminal 22 kDa fragment	O00468	O00468	AGRN	668050000		39	39	39	30	30	30	217.23	0	323.31	2032000000	99	7422800	19.8
Lysosome membrane protein 2	Q14108	Q14108	SCARB2	177920000		8	8	8	25.3	25.3	25.3	54.29	0	62.067	365200000	21	7413200	22.4
Importin subunit beta-1	Q14974	Q14974	KPNB1	295510000		15	15	15	25.5	25.5	25.5	97.169	0	139.04	784850000	71	7387800	20.3
Guanine nucleotide-binding protein subunit beta-2-like 1;Guanine nucleotide-binding protein subunit beta-2-like 1, N-terminally processed	P63244	P63244	GNB2L1	147490000		11	11	11	48.9	48.9	48.9	35.076	0	86.095	352300000	18	7374400	34.7
10 kDa heat shock protein, mitochondrial	P61604	P61604	HSPE1	58966000		4	4	4	40.2	40.2	40.2	10.932	0	25.557	176700000	9	7370800	30.4
Proteasome subunit beta type-7	Q99436	Q99436	PSMB7	80857000		6	6	6	25.6	25.6	25.6	29.965	0	37.525	285440000	15	7350700	22.4
Tumor protein D54	O43399	O43399	TPD52L2	87874000		4	4	4	26.7	26.7	26.7	22.237	0	28.145	204690000	7	7322800	19.4
Prostaglandin E synthase 3	Q15185	Q15185	PTGES3	65432000		2	2	2	15.6	15.6	15.6	18.697	0	19.189	187070000	4	7270200	8.1
60S ribosomal protein L27a	P46776	P46776	RPL27A	50329000		3	3	3	23	23	23	16.561	0	20.44	142030000	7	7189800	14.2
Zinc transporter ZIP6	Q13433	Q13433	SLC39A6	143390000		6	6	6	8.2	8.2	8.2	85.046	0	42.304	382680000	11	7169300	4.1
Vasodilator-stimulated phosphoprotein	P50552	P50552	VASP	121500000		9	9	9	30.5	30.5	30.5	39.829	0	60.859	216920000	14	7146900	20.5
Inorganic pyrophosphatase	Q15181	Q15181	PPA1	127680000		7	7	7	40.8	40.8	40.8	32.66	0	73.053	347240000	17	7093500	27.7
Small VCP/p97-interacting protein	Q8NHG7	Q8NHG7	SVIP	28246000		2	2	2	32.5	32.5	32.5	8.4426	0.0010627	15.682	65855000	3	7061600	32.5
Filamin-A	P21333;Q14315	P21333	FLNA	944270000		62	62	58	34.9	34.9	33.2	280.74	0	323.31	2526200000	146	7046800	23.9
60S ribosomal protein L21	P46778	P46778	RPL21	42161000		2	2	2	16.2	16.2	16.2	18.565	0.0010493	15.16	119600000	4	7026800	9.4
Protein kinase C and casein kinase substrate in neurons protein 3	Q9UKS6	Q9UKS6	PACSIN3	146980000		7	7	7	24.3	24.3	24.3	48.486	0	77.195	358490000	16	6999200	21.5
Protein tyrosine phosphatase type IVA 1	Q93096	Q93096	PTP4A1	62978000		5	5	3	36.4	36.4	23.1	19.815	0	44.205	216440000	12	6997600	28.9
Coactosin-like protein	Q14019	Q14019	COTL1	62937000		4	4	4	42.3	42.3	42.3	15.945	0	30.349	170330000	12	6993000	36.6
DnaJ homolog subfamily C member 5	Q9H3Z4	Q9H3Z4	DNAJC5	48646000		2	2	2	15.7	15.7	15.7	22.149	0	20.196	149490000	4	6949400	7.1
Transcription factor COE2	Q9HAK2	Q9HAK2	EBF2	180260000		1	1	1	1.9	1.9	1.9	62.649	0.0031571	6.7129	310220000	5	6933000	1.9
MAGUK p55 subfamily member 6	Q9NZW5;Q14168;REV__Q8N884;Q14789	Q9NZW5	MPP6	228550000		17	17	17	41.9	41.9	41.9	61.116	0	126.8	631660000	40	6925800	26.1
Actin-related protein 3	P61158;Q9P1U1;Q9C0K3	P61158	ACTR3	145400000		8	8	8	35.9	35.9	35.9	47.371	0	65.276	336550000	29	6923700	35.9
Vomeronasal type-1 receptor 5	Q7Z5H4	Q7Z5H4	VN1R5	41469000		1	1	1	2	2	2	40.778	0.0097015	6.1555	99049000	3	6911500	2
Small nuclear ribonucleoprotein Sm D3	P62318	P62318	SNRPD3	41349000		2	2	2	15.1	15.1	15.1	13.916	0.0010582	15.506	108860000	6	6891500	15.1
26S protease regulatory subunit 8	P62195;Q8NB90	P62195	PSMC5	165240000		12	12	12	35.2	35.2	35.2	45.626	0	86.695	391320000	20	6885200	23.2
Myosin-9	P35579;REV__Q9UKV3;Q7Z406	P35579	MYH9	715780000		43	43	35	29.1	29.1	24.5	226.53	0	323.31	1767100000	112	6882500	23.9
Acid sphingomyelinase-like phosphodiesterase 3b	Q92485	Q92485	SMPDL3B	123710000		1	1	1	2.2	2.2	2.2	50.813	0.0032103	6.8964	123710000	1	6872600	2.2
Proteasome subunit beta type-5	P28074	P28074	PSMB5	102610000		7	7	7	32.3	32.3	32.3	28.48	0	56.733	346450000	16	6840400	27
Wiskott-Aldrich syndrome protein family member 2	Q9Y6W5	Q9Y6W5	WASF2	114570000		6	6	5	17.9	17.9	15.3	54.283	0	72.344	301130000	22	6739300	14.1
Putative heat shock protein HSP 90-beta 2	Q58FF8	Q58FF8	HSP90AB2P	134560000		6	1	1	18.6	3.9	3.9	44.348	0	27.736	289830000	16	6728100	18.6
Phosphatidylinositol transfer protein beta isoform	P48739	P48739	PITPNB	120620000		6	6	6	30.6	30.6	30.6	31.54	0	44.993	288840000	14	6701300	22.5
40S ribosomal protein S23	P62266	P62266	RPS23	40138000		1	1	1	7.7	7.7	7.7	15.807	0.0016598	7.5225	40138000	2	6689600	7.7
26S proteasome non-ATPase regulatory subunit 11	O00231	O00231	PSMD11	176600000		14	14	14	36.5	36.5	36.5	47.463	0	100.33	555520000	22	6540700	24.2
Platelet-activating factor acetylhydrolase IB subunit beta	P68402	P68402	PAFAH1B2	45758000		3	3	3	19.7	19.7	19.7	25.569	0	22.613	78003000	6	6536800	19.7
Bone marrow stromal antigen 2	Q10589	Q10589	BST2	65313000		2	2	2	13.9	13.9	13.9	19.769	0.0010695	15.95	170980000	7	6531300	13.9
Guanine nucleotide-binding protein G(q) subunit alpha	P50148	P50148	GNAQ	123860000		15	8	8	50.1	28.1	28.1	42.142	0	60.885	469240000	25	6518800	36.2
Laminin subunit beta-1	P07942	P07942	LAMB1	482270000		30	30	30	27	27	27	198.04	0	281.5	1462300000	68	6517100	16.4
Discoidin, CUB and LCCL domain-containing protein 2	Q96PD2	Q96PD2	DCBLD2	214260000		13	13	13	30.5	30.5	30.5	85.034	0	109.24	522160000	30	6492800	21.7
Nucleophosmin	P06748	P06748	NPM1	77570000		5	5	5	23.1	23.1	23.1	32.575	0	40.61	183490000	12	6464200	22.8
Cyclin-dependent kinase 1	P06493;P24941;Q00526;Q00535;P11802;Q00534;P50750;Q96Q40;O94921;Q07002;Q00536;Q00537;Q9NYV4	P06493	CDK1	122260000		5	5	4	18.2	18.2	15.5	34.095	0	33.355	285860000	13	6434600	15.2
Histone H2B type 2-E;Histone H2B type 1-B;Histone H2B type 1-O;Histone H2B type 1-J;Histone H2B type 3-B	Q16778;P33778;P23527;P06899;Q8N257;Q6DRA6;Q6DN03	Q16778;P33778;P23527;P06899;Q8N257	HIST2H2BE;HIST1H2BB;HIST1H2BO;HIST1H2BJ;HIST3H2BB	44770000	+	5	1	1	40.5	7.1	7.1	13.92	1	-2	122610000	1	6395700	26.2
26S proteasome non-ATPase regulatory subunit 3	O43242	O43242	PSMD3	217410000		13	13	13	28.8	28.8	28.8	60.977	0	106.71	510740000	32	6394500	24
Heterogeneous nuclear ribonucleoproteins A2/B1	P22626	P22626	HNRNPA2B1	127460000		8	8	8	27.5	27.5	27.5	37.429	0	55.164	413800000	20	6373100	10.8
Elongation factor 1-beta	P24534	P24534	EEF1B2	76477000		6	5	5	51.6	46.7	46.7	24.763	0	60.417	234700000	11	6373000	29.3
Septin-2	Q15019	Q15019	SEPT2	131760000		5	5	5	21.1	21.1	21.1	41.487	0	42.856	237610000	12	6274500	21.1
Poly(rC)-binding protein 2;Poly(rC)-binding protein 3	Q15366;P57721	Q15366;P57721	PCBP2;PCBP3	106070000		6	3	3	25.2	14.5	14.5	38.58	0	26.809	227440000	10	6239200	19.7
60S ribosomal protein L11	P62913	P62913	RPL11	61809000		4	4	4	26.4	26.4	26.4	20.252	0	28.992	182280000	8	6180900	12.9
26S proteasome non-ATPase regulatory subunit 1	Q99460	Q99460	PSMD1	290490000		15	15	15	24.3	24.3	24.3	105.84	0	120.06	800270000	42	6180700	20.1
Charged multivesicular body protein 1a	Q9HD42	Q9HD42	CHMP1A	55346000		5	5	5	17.3	17.3	17.3	21.703	0	32.624	193510000	12	6149500	12.8
26S proteasome non-ATPase regulatory subunit 12	O00232	O00232	PSMD12	153540000		8	8	8	23.9	23.9	23.9	52.904	0	71.25	433470000	21	6141800	19.7
Ras-related protein Rab-27B	O00194	O00194	RAB27B	79571000		5	5	4	27.1	27.1	22.5	24.608	0	33.862	204930000	13	6120800	20.2
Ras-related protein Rap-2a	P10114	P10114	RAP2A	73255000		12	4	4	78.7	28.4	28.4	20.615	0	29.722	163460000	11	6104600	78.7
Insulin-like growth factor-binding protein 7	Q16270	Q16270	IGFBP7	85428000		4	4	4	24.1	24.1	24.1	29.13	0	30.446	223920000	10	6102000	24.1
Formin-like protein 2	Q96PY5	Q96PY5	FMNL2	334820000		20	16	12	19.9	17.2	13.1	123.32	0	127.06	890410000	42	6087700	13.3
Tax1-binding protein 3	O14907	O14907	TAX1BP3	30435000		1	1	1	13.7	13.7	13.7	13.735	0.0017197	8.5526	75113000	4	6087000	13.7
ADP-ribosylation factor 5	P84085	P84085	ARF5	66753000		5	2	2	35.6	18.3	18.3	20.529	0	19.534	133720000	8	6068400	35.6
60S ribosomal protein L28	P46779	P46779	RPL28	48484000		4	4	4	29.2	29.2	29.2	15.747	0	25.864	199910000	9	6060500	15.3
26S proteasome non-ATPase regulatory subunit 13	Q9UNM6	Q9UNM6	PSMD13	157340000		8	8	8	28.5	28.5	28.5	42.945	0	63.258	414580000	24	6051400	28.5
AP-2 complex subunit beta	P63010;Q10567	P63010	AP2B1	261830000		20	20	20	26.9	26.9	26.9	104.55	0	149.42	668950000	45	5950700	19.4
60S ribosomal protein L30	P62888	P62888	RPL30	35568000		3	3	3	34.8	34.8	34.8	12.784	0	23.431	51882000	3	5927900	23.5
Inosine-5-monophosphate dehydrogenase 2	P12268;P20839	P12268	IMPDH2	130020000		9	9	9	23.5	23.5	23.5	55.804	0	63.304	357670000	12	5909900	16.1
Abl interactor 2	Q9NYB9	Q9NYB9	ABI2	106310000		9	5	5	22.2	15.4	15.4	55.663	0	39.106	280120000	16	5906100	22
Heterogeneous nuclear ribonucleoprotein A1;Heterogeneous nuclear ribonucleoprotein A1, N-terminally processed;Heterogeneous nuclear ribonucleoprotein A1-like 2	P09651;Q32P51	P09651;Q32P51	HNRNPA1;HNRNPA1L2	106290000		4	4	4	18	18	18	38.746	0	33.98	266070000	15	5904900	18
40S ribosomal protein S11	P62280	P62280	RPS11	58613000		4	4	4	27.8	27.8	27.8	18.431	0	26.234	153420000	6	5861300	17.7
Endophilin-A2	Q99961;Q99962	Q99961	SH3GL1	93291000		7	7	7	31.5	31.5	31.5	41.489	0	57.482	261440000	15	5830700	25.8
26S protease regulatory subunit 6A	P17980	P17980	PSMC3	156730000		11	11	11	36.9	36.9	36.9	49.203	0	169.9	440270000	29	5804700	24.8
Secretory carrier-associated membrane protein 3	O14828	O14828	SCAMP3	57571000		3	3	3	13.5	13.5	13.5	38.287	0	27.54	148980000	7	5757100	13.5
MIT domain-containing protein 1	Q8WV92	Q8WV92	MITD1	74472000		6	6	6	40.6	40.6	40.6	29.314	0	48.882	171880000	9	5728600	17.7
Putative adenosylhomocysteinase 2;Putative adenosylhomocysteinase 3	O43865;Q96HN2	O43865;Q96HN2	AHCYL1;AHCYL2	148410000		10	10	10	29.8	29.8	29.8	58.951	0	71.195	322920000	18	5708000	25.3
Serine/threonine-protein phosphatase 2A catalytic subunit alpha isoform;Serine/threonine-protein phosphatase 2A catalytic subunit beta isoform	P67775;P62714	P67775;P62714	PPP2CA;PPP2CB	91318000		4	4	4	19.4	19.4	19.4	35.594	0	60.001	236870000	10	5707400	16.8
Tumor necrosis factor receptor superfamily member 6	P25445	P25445	FAS	113740000		7	7	7	31.3	31.3	31.3	37.732	0	49.871	319560000	14	5686800	17.3
Cofilin-2	Q9Y281	Q9Y281	CFL2	62227000		7	4	4	40.4	23.5	23.5	18.736	0	23.78	133140000	7	5657000	40.4
HLA class I histocompatibility antigen, A-31 alpha chain;HLA class I histocompatibility antigen, A-29 alpha chain	P16189;P30512	P16189;P30512	HLA-A	118390000		15	1	0	47.1	4.7	0	41.003	0.00090334	11.233	274670000	5	5637600	39.7
40S ribosomal protein S17	P08708	P08708	RPS17	27835000		1	1	1	16.3	16.3	16.3	15.55	0.0031923	6.8075	52748000	5	5567000	16.3
Ragulator complex protein LAMTOR5	O43504	O43504	LAMTOR5	27803000		1	1	1	15.4	15.4	15.4	9.6138	0.00097752	13.15	44057000	2	5560700	15.4
40S ribosomal protein S4, X isoform;40S ribosomal protein S4, Y isoform 2	P62701;Q8TD47;P22090	P62701;Q8TD47	RPS4X;RPS4Y2	88841000		9	9	9	32.7	32.7	32.7	29.597	0	56.609	283730000	23	5552600	21.3
AP-2 complex subunit mu	Q96CW1	Q96CW1	AP2M1	144030000		13	13	13	33.6	33.6	33.6	49.654	0	90.222	410230000	28	5539600	21.4
Tubulin beta-3 chain	Q13509	Q13509	TUBB3	110710000		15	4	2	40.7	14.9	10.2	50.432	0	39.959	247710000	10	5535300	40.7
Pleckstrin homology-like domain family A member 1	Q8WV24	Q8WV24	PHLDA1	92873000		3	3	3	9.2	9.2	9.2	45.016	0	26.724	230520000	12	5463100	9.2
SLIT-ROBO Rho GTPase-activating protein 2;SLIT-ROBO Rho GTPase-activating protein 2B;SLIT-ROBO Rho GTPase-activating protein 2C	O75044;P0DMP2;P0DJJ0	O75044;P0DMP2;P0DJJ0	SRGAP2;SRGAP2B;SRGAP2C	271380000		14	14	12	18	18	15.7	120.88	0	111.08	646400000	32	5427700	14.2
Glycine--tRNA ligase	P41250	P41250	GARS	216580000		13	13	13	26.1	26.1	26.1	83.165	0	95.259	444370000	29	5414500	22.7
Proteasome subunit alpha type-4	P25789	P25789	PSMA4	70370000		8	8	8	45.6	45.6	45.6	29.483	0	61.642	254040000	20	5413100	24.1
Rho GDP-dissociation inhibitor 2	P52566	P52566	ARHGDIB	64735000		4	4	4	31.8	31.8	31.8	22.988	0	27.378	131630000	6	5394600	25.4
Ninjurin-1	Q92982	Q92982	NINJ1	32172000		2	2	2	21.1	21.1	21.1	16.345	0.00094607	12.403	46500000	6	5361900	21.1
Serine/threonine-protein kinase PAK 4	O96013	O96013	PAK4	128280000		3	3	3	6.6	6.6	6.6	64.071	0	17.508	319480000	6	5345200	6.6
UMP-CMP kinase	P30085	P30085	CMPK1	58673000		6	6	6	39.3	39.3	39.3	22.222	0	63.766	131250000	12	5333900	33.7
AP-2 complex subunit alpha-1	O95782	O95782	AP2A1	278730000		15	15	8	20.6	20.6	11.6	107.54	0	109.9	616870000	26	5259000	18.3
Choline transporter-like protein 2	Q8IWA5	Q8IWA5	SLC44A2	146370000		10	10	10	14.4	14.4	14.4	80.123	0	62.706	410630000	19	5227500	9.6
Toll-interacting protein	Q9H0E2	Q9H0E2	TOLLIP	72587000		4	4	4	21.2	21.2	21.2	30.281	0	30.401	113390000	7	5184800	21.2
Nicotinamide phosphoribosyltransferase	P43490	P43490	NAMPT	149560000		11	11	11	34.4	34.4	34.4	55.52	0	79.875	364060000	19	5157100	24.8
Voltage-dependent calcium channel subunit alpha-2/delta-1;Voltage-dependent calcium channel subunit alpha-2-1;Voltage-dependent calcium channel subunit delta-1	P54289	P54289	CACNA2D1	283430000		15	15	15	21.3	21.3	21.3	124.57	0	118.14	680940000	27	5153200	15.8
40S ribosomal protein S20	P60866	P60866	RPS20	25738000		2	2	2	20.2	20.2	20.2	13.373	0.001005	13.613	90652000	9	5147600	9.2
Pleckstrin homology domain-containing family B member 2	Q96CS7	Q96CS7	PLEKHB2	35943000		3	3	3	21.6	21.6	21.6	24.736	0	23.013	100510000	6	5134700	14.4
Protein-L-isoaspartate(D-aspartate) O-methyltransferase	P22061	P22061	PCMT1	60995000		5	5	5	35.7	35.7	35.7	24.636	0	47.296	148340000	11	5082900	22.5
Programmed cell death 1 ligand 1	Q9NZQ7	Q9NZQ7	CD274	91212000		3	3	3	17.6	17.6	17.6	33.275	0	31.513	257650000	8	5067300	13.1
Alpha-actinin-1	P12814	P12814	ACTN1	262590000		26	12	12	39	22.1	22.1	103.06	0	143.62	688990000	25	5049800	32
Junction plakoglobin	P14923	P14923	JUP	231380000		21	16	16	39.3	31.9	31.9	81.744	0	124.24	556220000	39	5030000	30.5
Sodium bicarbonate cotransporter 3	Q9Y6M7	Q9Y6M7	SLC4A7	291260000		15	15	15	19.4	19.4	19.4	136.04	0	118.39	652250000	43	5021800	15.6
Desmoglein-2	Q14126	Q14126	DSG2	229840000		7	7	7	10.5	10.5	10.5	122.29	0	58.208	536440000	20	4996500	10.5
60S ribosomal protein L18	Q07020	Q07020	RPL18	34927000		2	2	2	13.8	13.8	13.8	21.634	0	20.779	106620000	3	4989600	6.9
Serine protease 23	O95084	O95084	PRSS23	109570000		7	7	7	31.3	31.3	31.3	43.001	0	54.279	354930000	18	4980400	14.9
Protein TFG	Q92734	Q92734	TFG	69614000		7	7	7	27.8	27.8	27.8	43.447	0	48.515	217000000	12	4972400	8.8
60S ribosomal protein L31	P62899	P62899	RPL31	34786000		2	2	2	18.4	18.4	18.4	14.463	0	16.38	151660000	6	4969400	7.2
26S proteasome non-ATPase regulatory subunit 6	Q15008	Q15008	PSMD6	122730000		8	8	8	26	26	26	45.531	0	61.76	365150000	19	4909300	17.7
Carbonyl reductase [NADPH] 1	P16152;O75828	P16152	CBR1	83429000		7	7	7	40.4	40.4	40.4	30.375	0	62.023	205700000	12	4907600	19.1
Protein scribble homolog	Q14160	Q14160	SCRIB	370830000		27	27	25	27.1	27.1	26.3	174.88	0	210.72	1084100000	59	4879300	16.7
Small nuclear ribonucleoprotein Sm D1	P62314	P62314	SNRPD1	19476000		2	2	2	27.7	27.7	27.7	13.281	0.0010121	13.764	48483000	7	4869100	27.7
V-type proton ATPase subunit E 1;V-type proton ATPase subunit E 2	P36543;Q96A05	P36543;Q96A05	ATP6V1E1;ATP6V1E2	62931000		2	2	2	8	8	8	26.145	0.00088496	10.695	70697000	2	4840900	4.9
Rho-related GTP-binding protein RhoF	Q9HBH0	Q9HBH0	RHOF	57772000		4	4	4	29.4	29.4	29.4	23.625	0	26.665	166370000	9	4814300	13.7
Protein Niban	Q9BZQ8;REV__Q9UHV5	Q9BZQ8	FAM129A	186950000		15	15	15	19.1	19.1	19.1	103.13	0	103.58	433880000	25	4793700	10.5
Alcohol dehydrogenase class-3	P11766	P11766	ADH5	95696000		5	5	5	16.6	16.6	16.6	39.724	0	35.204	246890000	8	4784800	14.4
Unconventional myosin-Ib	O43795	O43795	MYO1B	296320000		23	23	21	27.2	27.2	24.9	131.98	0	170.54	682540000	54	4779300	23.3
Cytosolic acyl coenzyme A thioester hydrolase	O00154	O00154	ACOT7	95419000		3	3	3	10	10	10	41.796	0	22.51	218760000	6	4770900	10
Thioredoxin domain-containing protein 17	Q9BRA2	Q9BRA2	TXNDC17	38097000		2	2	2	15.4	15.4	15.4	13.941	0.00098717	13.291	96422000	6	4762200	15.4
Protein NDRG3	Q9UGV2	Q9UGV2	NDRG3	70964000		4	4	4	15.5	15.5	15.5	41.408	0	30.106	150950000	9	4731000	15.5
Aldehyde dehydrogenase family 16 member A1	Q8IZ83	Q8IZ83	ALDH16A1	113530000		12	12	12	22.6	22.6	22.6	85.126	0	90.824	365420000	28	4730400	16.2
60S ribosomal protein L22	P35268	P35268	RPL22	18854000		2	2	2	28.9	28.9	28.9	14.787	0.0010246	14.214	39767000	3	4713500	8.6
Integrin alpha-1	P56199	P56199	ITGA1	262960000		17	17	17	17	17	17	130.85	0	119.48	773740000	42	4695700	10.9
Fructose-bisphosphate aldolase C	P09972	P09972	ALDOC	107070000		6	4	4	24.2	14	14	39.455	0	24.387	193580000	7	4655300	20.1
HLA class I histocompatibility antigen, Cw-7 alpha chain	P10321	P10321	HLA-C	79007000		7	1	1	24.6	4.4	4.4	40.648	0.0017467	9.8784	293790000	10	4647400	20.5
Thioredoxin reductase 1, cytoplasmic	Q16881;Q9NNW7	Q16881	TXNRD1	147740000		8	8	8	15.6	15.6	15.6	70.905	0	65.29	313110000	18	4616900	14.3
Programmed cell death protein 5	O14737	O14737	PDCD5	46083000		3	3	3	27.2	27.2	27.2	14.285	0	22.793	77772000	5	4608300	27.2
Peroxiredoxin-2	P32119	P32119	PRDX2	59654000		5	4	4	30.8	25.3	25.3	21.892	0	29.463	136660000	14	4588800	30.8
Transitional endoplasmic reticulum ATPase	P55072	P55072	VCP	205600000		17	17	17	34.1	34.1	34.1	89.321	0	146.2	582580000	49	4568800	25.4
Prothymosin alpha;Prothymosin alpha, N-terminally processed;Thymosin alpha-1	P06454	P06454	PTMA	13701000		1	1	1	12.6	12.6	12.6	12.203	0.0031746	6.7345	37876000	2	4567100	12.6
Protein LAP2	Q96RT1	Q96RT1	ERBB2IP	373930000		24	24	24	23.4	23.4	23.4	158.3	0	234.92	1020200000	65	4560200	18.6
Activin receptor type-1	Q04771	Q04771	ACVR1	82074000		7	7	7	24.6	24.6	24.6	57.152	0	46.564	192820000	11	4559700	15.3
40S ribosomal protein S13	P62277	P62277	RPS13	40920000		2	2	2	17.9	17.9	17.9	17.222	0.0010741	16.062	132870000	4	4546700	9.9
Sodium/myo-inositol cotransporter	P53794	P53794	SLC5A3	100000000		5	5	5	8.8	8.8	8.8	79.693	0	39.897	286330000	17	4545700	7.4
Intermediate conductance calcium-activated potassium channel protein 4	O15554	O15554	KCNN4	77253000		3	3	3	8	8	8	47.695	0	27	182890000	11	4544300	8
GTP-binding protein SAR1a	Q9NR31;Q9Y6B6	Q9NR31	SAR1A	45434000		4	4	4	29.3	29.3	29.3	22.367	0	26.206	134420000	12	4543400	21.2
Actin-related protein 2/3 complex subunit 3	O15145	O15145	ARPC3	44948000		6	6	6	30.9	30.9	30.9	20.546	0	46.041	149690000	13	4494800	16.3
Serine/threonine-protein kinase 24;Serine/threonine-protein kinase 24 36 kDa subunit;Serine/threonine-protein kinase 24 12 kDa subunit	Q9Y6E0	Q9Y6E0	STK24	93236000		11	8	7	35.9	28.7	24.8	49.307	0	57.687	242530000	27	4439800	28.2
Protein CutA	O60888	O60888	CUTA	26587000		2	2	2	22.9	22.9	22.9	19.116	0	17.557	77815000	9	4431200	22.9
Solute carrier family 43 member 3	Q8NBI5	Q8NBI5	SLC43A3	61445000		4	4	4	13.4	13.4	13.4	54.528	0	28.384	166360000	16	4388900	8.8
Receptor-type tyrosine-protein phosphatase eta	Q12913	Q12913	PTPRJ	258400000		19	19	19	19	19	19	145.94	0	151.85	674400000	33	4379700	14.8
Small nuclear ribonucleoprotein F	P62306	P62306	SNRPF	17512000		2	2	2	23.3	23.3	23.3	9.7251	0.001046	15.033	29459000	2	4378000	23.3
Receptor-type tyrosine-protein phosphatase kappa	Q15262	Q15262	PTPRK	271040000		13	13	12	11	11	10.1	162.1	0	104.54	695660000	32	4371600	7.2
Inactive tyrosine-protein kinase 7	Q13308	Q13308	PTK7	239430000		13	13	13	12.5	12.5	12.5	118.39	0	85.377	603970000	37	4353300	10.9
Calbindin	P05937	P05937	CALB1	59416000		1	1	1	4.6	4.6	4.6	30.025	0.0024291	7.0324	122970000	5	4244000	4.6
60S ribosomal protein L13	P26373	P26373	RPL13	38176000		3	3	3	15.2	15.2	15.2	24.261	0	27.871	89536000	7	4241700	11.4
Major prion protein	P04156	P04156	PRNP	50479000		2	2	2	7.9	7.9	7.9	27.661	0	18.644	145900000	5	4206600	4.7
Zyxin	Q15942	Q15942	ZYX	100220000		8	8	8	21.9	21.9	21.9	61.277	0	52.706	181830000	22	4175900	21.9
60S ribosomal protein L7	P18124	P18124	RPL7	49842000		4	4	4	20.2	20.2	20.2	29.225	0	29.034	131040000	10	4153500	16.1
Phosphoserine aminotransferase	Q9Y617	Q9Y617	PSAT1	82953000		6	6	6	16.8	16.8	16.8	40.422	0	42.69	175560000	10	4147600	14.9
Ubiquitin-like modifier-activating enzyme 1	P22314	P22314	UBA1	223450000		15	15	15	20.9	20.9	20.9	117.85	0	146.31	541630000	34	4137900	17.8
26S proteasome non-ATPase regulatory subunit 7	P51665	P51665	PSMD7	61990000		7	7	7	29.9	29.9	29.9	37.025	0	52.814	200460000	21	4132700	20.4
Dihydropyrimidinase-related protein 2	Q16555;Q14194	Q16555	DPYSL2	127620000		9	9	7	21.3	21.3	17.3	62.293	0	73.236	326120000	19	4116800	15.4
WW domain-binding protein 2	Q969T9	Q969T9	WBP2	28541000		2	2	2	9.2	9.2	9.2	28.087	0.0010449	14.942	67388000	5	4077300	9.2
Microtubule-associated proteins 1A/1B light chain 3B;Microtubule-associated proteins 1A/1B light chain 3 beta 2;Microtubule-associated proteins 1A/1B light chain 3A	Q9GZQ8;A6NCE7;Q9H492	Q9GZQ8;A6NCE7;Q9H492	MAP1LC3B;MAP1LC3B2;MAP1LC3A	16306000		2	2	2	13.6	13.6	13.6	14.688	0.00089206	10.965	34383000	4	4076600	13.6
Cyclin-Y	Q8ND76	Q8ND76	CCNY	77221000		3	3	2	11.7	11.7	9.4	39.336	0	25.263	127230000	5	4064300	11.7
Noggin	Q13253	Q13253	NOG	52759000		3	3	3	29.7	29.7	29.7	25.774	0	35.584	135290000	7	4058400	24.6
S-phase kinase-associated protein 1	P63208	P63208	SKP1	40538000		3	3	3	28.2	28.2	28.2	18.658	0	18.284	104730000	8	4053800	20.2
Threonine--tRNA ligase, cytoplasmic	P26639	P26639	TARS	170010000		14	14	14	26.3	26.3	26.3	83.434	0	97.914	450260000	25	4047800	19.1
Dehydrogenase/reductase SDR family member 2, mitochondrial	Q13268	Q13268	DHRS2	56036000		2	2	2	9.6	9.6	9.6	29.926	0.00093023	11.951	136860000	7	4002600	9.6
40S ribosomal protein S18	P62269	P62269	RPS18	35699000		4	4	4	27	27	27	17.718	0	28.22	121270000	8	3966600	13.8
BolA-like protein 2	Q9H3K6	Q9H3K6	BOLA2	19746000		1	1	1	18.6	18.6	18.6	10.116	0.00092937	11.911	41070000	2	3949300	18.6
LanC-like protein 1	O43813	O43813	LANCL1	67123000		6	6	6	22.1	22.1	22.1	45.283	0	37.676	141840000	7	3948400	19
Retroviral-like aspartic protease 1	Q53RT3	Q53RT3	ASPRV1	43343000		2	2	2	13.1	13.1	13.1	36.991	0	17.551	43343000	2	3940300	13.1
60S ribosomal protein L19	P84098	P84098	RPL19	23590000		2	2	2	13.3	13.3	13.3	23.466	0.0010753	16.077	62287000	4	3931700	13.3
P antigen family member 5	Q96GU1	Q96GU1	PAGE5	31326000		5	5	5	57.7	57.7	57.7	14.046	0	34.746	82983000	6	3915700	40
HLA class I histocompatibility antigen, A-2 alpha chain	P01892;Q09160	P01892	HLA-A	82062000		19	3	1	57.3	9	4.9	40.921	0	39.269	280460000	8	3907700	52.9
NEDD8-conjugating enzyme Ubc12	P61081	P61081	UBE2M	42736000		4	4	4	25.7	25.7	25.7	20.9	0	37.548	156800000	9	3885100	14.8
E3 ubiquitin-protein ligase TRIM23	P36406	P36406	TRIM23	100770000		1	1	1	1.7	1.7	1.7	64.066	0.0016639	7.5581	222340000	12	3875700	1.7
Eukaryotic translation initiation factor 1;Eukaryotic translation initiation factor 1b	P41567;O60739	P41567;O60739	EIF1;EIF1B	19326000		1	1	1	12.4	12.4	12.4	12.732	0.00092336	11.739	51827000	3	3865300	12.4
Small nuclear ribonucleoprotein E	P62304	P62304	SNRPE	15433000		1	1	1	12	12	12	10.803	0.0031201	6.6271	15433000	0	3858300	12
Leucine-rich repeat-containing protein 57	Q8N9N7	Q8N9N7	LRRC57	53982000		3	3	3	15.1	15.1	15.1	26.754	0	23.44	142430000	7	3855900	9.6
Endothelial cell-selective adhesion molecule	Q96AP7	Q96AP7	ESAM	77093000		5	5	5	19.5	19.5	19.5	41.176	0	33.645	234700000	9	3854700	17.2
Prelamin-A/C;Lamin-A/C	P02545;P20700;Q03252	P02545	LMNA	157850000		11	11	11	17.8	17.8	17.8	74.139	0	85.45	336800000	20	3850000	12.8
Claudin-7	O95471	O95471	CLDN7	11300000		1	1	1	8.1	8.1	8.1	22.418	0.005364	6.4471	20107000	0	3766700	8.1
Stathmin	P16949	P16949	STMN1	33852000		2	1	1	15.4	9.4	9.4	17.302	0.0017376	9.1562	52618000	2	3761300	15.4
Calpain-2 catalytic subunit	P17655	P17655	CAPN2	123910000		9	9	9	17.1	17.1	17.1	79.994	0	67.23	326960000	18	3754900	8.3
60S ribosomal protein L10	P27635	P27635	RPL10	29946000		3	3	3	23.4	23.4	23.4	24.604	0	28.399	123710000	5	3743300	6.1
Ubiquitin-conjugating enzyme E2 L3	P68036	P68036	UBE2L3	25914000		1	1	1	20.1	20.1	20.1	17.861	0.00088574	10.728	80667000	5	3702000	20.1
Actin-related protein 2/3 complex subunit 1B	O15143	O15143	ARPC1B	66552000		2	2	2	9.4	9.4	9.4	40.949	0	20.61	175870000	5	3697300	9.4
Sorting nexin-3	O60493;Q9UMY4	O60493	SNX3	36960000		5	5	5	25.3	25.3	25.3	18.762	0	29.211	95285000	9	3696000	9.9
Peripheral plasma membrane protein CASK	O14936	O14936	CASK	180850000		14	14	14	21	21	21	105.12	0	97.705	517860000	28	3690700	15.9
Trifunctional purine biosynthetic protein adenosine-3;Phosphoribosylamine--glycine ligase;Phosphoribosylformylglycinamidine cyclo-ligase;Phosphoribosylglycinamide formyltransferase	P22102	P22102	GART	176050000		13	13	13	22.1	22.1	22.1	107.77	0	101.57	456580000	26	3667600	17.1
Integrin-linked protein kinase	Q13418	Q13418	ILK	87775000		7	7	7	16.6	16.6	16.6	51.419	0	49.707	213220000	14	3657300	11.7
EH domain-containing protein 3	Q9NZN3	Q9NZN3	EHD3	102160000		20	8	8	51.4	26.9	26.9	60.886	0	61.477	2156300000	23	3648700	38.9
Calcyclin-binding protein	Q9HB71	Q9HB71	CACYBP	47228000		4	4	4	24.1	24.1	24.1	26.21	0	28.379	160530000	7	3632900	6.6
Amphoterin-induced protein 2	Q86SJ2	Q86SJ2	AMIGO2	94415000		3	3	3	7.3	7.3	7.3	57.933	0	21.627	215260000	9	3631300	4.4
Junctional adhesion molecule C	Q9BX67	Q9BX67	JAM3	58004000		5	5	5	19	19	19	35.02	0	44.693	144420000	9	3625300	14.2
26S protease regulatory subunit 6B	P43686	P43686	PSMC4	90603000		10	10	10	37.6	37.6	37.6	47.366	0	66.103	263030000	29	3624100	24.9
CAD protein;Glutamine-dependent carbamoyl-phosphate synthase;Aspartate carbamoyltransferase;Dihydroorotase	P27708;P31327	P27708	CAD	370860000		32	32	32	21.7	21.7	21.7	242.98	0	268.36	1045100000	58	3600600	13.3
ADP-ribosylation factor-like protein 3	P36405	P36405	ARL3	39541000		2	2	2	16.5	16.5	16.5	20.455	0.0010482	15.099	93965000	5	3594700	16.5
Tropomyosin alpha-3 chain	P06753	P06753	TPM3	57424000		5	2	2	16.8	8.1	8.1	32.95	0.00093633	12.129	127930000	3	3589000	13
60S acidic ribosomal protein P0-like;60S acidic ribosomal protein P0	Q8NHW5;P05388	Q8NHW5;P05388	RPLP0P6;RPLP0	50005000		5	5	5	21.8	21.8	21.8	34.364	0	34.498	137620000	9	3571800	10.4
Protein ITFG3	Q9H0X4	Q9H0X4	ITFG3	81950000		5	5	5	18.1	18.1	18.1	59.659	0	37.239	202570000	11	3563000	12.3
Serine/threonine-protein phosphatase 2B catalytic subunit alpha isoform;Serine/threonine-protein phosphatase 2B catalytic subunit beta isoform	Q08209;P16298;P48454	Q08209;P16298	PPP3CA;PPP3CB	81923000		6	6	6	12.5	12.5	12.5	58.687	0	43.574	179150000	15	3561900	10.9
C-1-tetrahydrofolate synthase, cytoplasmic;Methylenetetrahydrofolate dehydrogenase;Methenyltetrahydrofolate cyclohydrolase;Formyltetrahydrofolate synthetase;C-1-tetrahydrofolate synthase, cytoplasmic, N-terminally processed	P11586	P11586	MTHFD1	184730000		13	13	13	17.9	17.9	17.9	101.56	0	101.66	490390000	31	3552500	12.9
Solute carrier family 52, riboflavin transporter, member 2	Q9HAB3	Q9HAB3	SLC52A2	31959000		1	1	1	1.8	1.8	1.8	45.777	0.0031646	6.7226	94477000	3	3550900	1.8
Ubiquitin thioesterase OTUB1	Q96FW1	Q96FW1	OTUB1	53080000		4	4	4	16.2	16.2	16.2	31.284	0	30.888	121400000	8	3538600	13.3
Eukaryotic translation elongation factor 1 epsilon-1	O43324	O43324	EEF1E1	42432000		2	2	2	20.7	20.7	20.7	19.81	0.001073	16.059	106910000	6	3536000	20.7
Signal transducing adapter molecule 1	Q92783	Q92783	STAM	70242000		6	6	6	17.2	17.2	17.2	59.179	0	54.035	144770000	12	3512100	12.2
Cysteine-rich protein 2	P52943	P52943	CRIP2	31516000		3	3	3	18.3	18.3	18.3	22.492	0	16.763	34802000	3	3501800	18.3
Polyadenylate-binding protein 1	P11940;Q9H361;Q13310;Q4VXU2;Q5JQF8;Q96DU9	P11940	PABPC1	125870000		9	9	9	18.6	18.6	18.6	70.67	0	63.417	342270000	19	3496400	11.5
Septin-11	Q9NVA2;Q14141	Q9NVA2	SEPT11	73337000		5	5	5	12.1	12.1	12.1	49.398	0	31.018	175730000	8	3492300	7.2
Heterogeneous nuclear ribonucleoprotein K	P61978	P61978	HNRNPK	80316000		5	5	5	21.4	21.4	21.4	50.976	0	44.947	207550000	16	3492000	16.6
Protein FAM49A	Q9H0Q0	Q9H0Q0	FAM49A	62777000		4	2	2	15.8	9	9	37.312	0	16.608	127020000	8	3487600	15.8
Monocarboxylate transporter 8	P36021	P36021	SLC16A2	48648000		1	1	1	2	2	2	59.511	0.0017256	8.7708	126430000	4	3474800	2
Tubulointerstitial nephritis antigen-like	Q9GZM7	Q9GZM7	TINAGL1	76102000		5	5	5	17.8	17.8	17.8	52.387	0	45.194	184670000	14	3459200	17.8
Asparagine--tRNA ligase, cytoplasmic	O43776	O43776	NARS	76069000		3	3	3	6.9	6.9	6.9	62.942	0	49.33	193650000	6	3457700	6.9
Rho-related GTP-binding protein RhoB	P62745	P62745	RHOB	30948000		5	3	3	31.1	17.9	17.9	22.123	0	20.253	78965000	6	3438600	25.5
60S ribosomal protein L17	P18621	P18621	RPL17	30855000		2	2	2	15.2	15.2	15.2	21.397	0.00098328	13.202	73942000	5	3428400	15.2
LIM and senescent cell antigen-like-containing domain protein 1	P48059;Q7Z4I7	P48059	LIMS1	58123000		3	3	3	11.4	11.4	11.4	37.251	0	24.674	180880000	6	3419000	3.7
Disintegrin and metalloproteinase domain-containing protein 9	Q13443	Q13443	ADAM9	153440000		14	14	14	22.8	22.8	22.8	90.555	0	109.53	434710000	31	3409700	13.8
Ribose-phosphate pyrophosphokinase 2;Ribose-phosphate pyrophosphokinase 1;Ribose-phosphate pyrophosphokinase 3	P11908;P60891;P21108	P11908;P60891;P21108	PRPS2;PRPS1;PRPS1L1	54444000		4	4	4	18.2	18.2	18.2	34.769	0	27.296	118930000	6	3402700	18.2
Endothelial cell-specific chemotaxis regulator	Q19T08	Q19T08	ECSCR	27132000		2	2	2	16.1	16.1	16.1	21.295	0.00099206	13.424	53172000	4	3391500	16.1
Basic leucine zipper and W2 domain-containing protein 1	Q7L1Q6;Q9Y6E2	Q7L1Q6	BZW1	84445000		6	6	6	21.2	21.2	21.2	48.043	0	39.67	213740000	16	3377800	21.2
Complement component 1 Q subcomponent-binding protein, mitochondrial	Q07021	Q07021	C1QBP	43629000		2	2	2	11	11	11	31.362	0.0010183	13.988	111530000	7	3356100	11
Axin interactor, dorsalization-associated protein	Q96BJ3	Q96BJ3	AIDA	50228000		8	8	8	32.7	32.7	32.7	35.023	0	55.578	107190000	8	3348500	16
Ras-related protein Rab-3B	P20337	P20337	RAB3B	43490000		4	3	3	22.8	19.2	19.2	24.758	0	25.056	56966000	4	3345400	22.8
F-actin-capping protein subunit alpha-2	P47755	P47755	CAPZA2	43375000		4	3	3	15.7	12.2	12.2	32.949	0	22.323	60060000	3	3336500	11.5
Osteoclast-stimulating factor 1	Q92882	Q92882	OSTF1	39977000		2	2	2	17.3	17.3	17.3	23.787	0	16.673	115940000	8	3331400	17.3
60S ribosomal protein L26-like 1;60S ribosomal protein L26	Q9UNX3;P61254	Q9UNX3;P61254	RPL26L1;RPL26	19947000		2	2	2	11.7	11.7	11.7	17.256	0.00095511	12.69	60359000	3	3324500	6.2
Rab GDP dissociation inhibitor alpha	P31150	P31150	GDI1	82999000		12	4	4	38.9	17.2	17.2	50.582	0	32.873	113620000	7	3320000	36.5
Ras-related protein Rab-18	Q9NP72	Q9NP72	RAB18	43124000		2	2	2	12.6	12.6	12.6	22.977	0	17.317	101030000	4	3317200	12.6
Sequestosome-1	Q13501	Q13501	SQSTM1	66099000		5	5	5	20.2	20.2	20.2	47.687	0	39.216	178250000	9	3305000	13.9
ADP-ribosylation factor-like protein 15	Q9NXU5	Q9NXU5	ARL15	32703000		3	3	3	19.6	19.6	19.6	22.876	0	22.364	49361000	5	3270300	19.6
Multidrug resistance-associated protein 1	P33527	P33527	ABCC1	237220000		22	22	22	21.6	21.6	21.6	171.59	0	165.44	739410000	45	3249700	14.9
Septin-7	Q16181;Q6ZU15	Q16181	SEPT7	74336000		5	5	5	16.7	16.7	16.7	50.679	0	35.492	223310000	14	3232000	9.6
HLA class I histocompatibility antigen, B-40 alpha chain;HLA class I histocompatibility antigen, B-13 alpha chain	Q04826;P30461	Q04826;P30461	HLA-B	54594000		12	3	0	37.3	12.2	0	40.505	0	17.94	182810000	5	3211400	27.3
Cadherin-2;Cadherin-4	P19022;P55283	P19022;P55283	CDH2;CDH4	117350000		2	2	2	3.8	3.8	3.8	99.808	0.0010593	15.547	300100000	9	3171500	3.8
Neutral amino acid transporter A	P43007	P43007	SLC1A4	63370000		6	6	6	14.3	14.3	14.3	55.722	0	61.713	284460000	10	3168500	7.1
Dedicator of cytokinesis protein 10	Q96BY6	Q96BY6	DOCK10	351660000		11	11	11	6	6	6	249.53	0	71.323	419530000	13	3168100	5.1
40S ribosomal protein S10	P46783	P46783	RPS10	25296000		1	1	1	5.5	5.5	5.5	18.898	0.0024272	7.0191	64661000	6	3162000	5.5
Prefoldin subunit 6	O15212	O15212	PFDN6	25285000		3	3	3	24.8	24.8	24.8	14.582	0	18.622	49952000	3	3160600	18.6
Purine nucleoside phosphorylase	P00491	P00491	PNP	56330000		7	7	7	36.7	36.7	36.7	32.118	0	55.59	204220000	15	3129500	17.3
Sodium-dependent multivitamin transporter	Q9Y289	Q9Y289	SLC5A6	46651000		3	3	3	6.1	6.1	6.1	68.641	0	22.312	129300000	9	3110100	3.8
Casein kinase I isoform gamma-2	P78368	P78368	CSNK1G2	65308000		7	7	2	23.4	23.4	9.9	47.457	0	46.461	176540000	10	3109900	9.2
Adenine phosphoribosyltransferase	P07741	P07741	APRT	37278000		2	2	2	24.4	24.4	24.4	19.608	0	16.969	86231000	8	3106500	24.4
Calcium and integrin-binding protein 1	Q99828	Q99828	CIB1	43166000		6	6	6	51.8	51.8	51.8	21.703	0	41.622	128190000	5	3083300	22
Isopentenyl-diphosphate Delta-isomerase 1;Isopentenyl-diphosphate delta-isomerase 2	Q13907;Q9BXS1	Q13907;Q9BXS1	IDI1;IDI2	33659000		2	2	2	8.4	8.4	8.4	26.319	0.000998	13.523	51373000	6	3059900	8.4
UDP-N-acetylhexosamine pyrophosphorylase;UDP-N-acetylgalactosamine pyrophosphorylase;UDP-N-acetylglucosamine pyrophosphorylase	Q16222;Q3KQV9	Q16222	UAP1	94816000		7	7	7	15.1	15.1	15.1	58.768	0	46.091	176070000	12	3058600	11.5
Aspartate--tRNA ligase, cytoplasmic	P14868	P14868	DARS	113040000		14	14	14	29.9	29.9	29.9	57.136	0	90.817	350880000	25	3055100	16.6
60S ribosomal protein L15	P61313	P61313	RPL15	33479000		2	2	2	12.7	12.7	12.7	24.146	0	16.274	83163000	6	3043600	12.7
Synaptophysin-like protein 1	Q16563	Q16563	SYPL1	30134000		2	2	2	10	10	10	28.565	0.0010081	13.705	90380000	4	3013400	4.2
60S ribosomal protein L29	P47914	P47914	RPL29	11900000		1	1	1	9.4	9.4	9.4	17.752	0.0017406	9.3085	23709000	3	2974900	9.4
Vacuolar protein sorting-associated protein 4A	Q9UN37;Q6PIW4	Q9UN37	VPS4A	76191000		11	11	8	27.9	27.9	21.7	48.897	0	72.861	249380000	15	2930400	11
Heterogeneous nuclear ribonucleoprotein L	P14866	P14866	HNRNPL	58295000		4	4	4	9	9	9	64.132	0	25.999	99791000	7	2914800	9
Protein phosphatase 1 regulatory subunit 14B	Q96C90	Q96C90	PPP1R14B	17395000		1	1	1	13.6	13.6	13.6	15.911	0.0016556	7.5069	46478000	3	2899100	13.6
Calpain-5	O15484	O15484	CAPN5	98277000		10	10	10	18	18	18	73.168	0	65.378	232800000	16	2890500	12.8
Obg-like ATPase 1	Q9NTK5	Q9NTK5	OLA1	74128000		7	7	7	24.7	24.7	24.7	44.743	0	57.109	248280000	17	2851100	17.7
60S ribosomal protein L32	P62910	P62910	RPL32	19791000		1	1	1	9.6	9.6	9.6	15.86	0.0017065	8.0574	62751000	6	2827300	9.6
40S ribosomal protein S15a	P62244	P62244	RPS15A	22392000		2	2	2	22.3	22.3	22.3	14.839	0.00099404	13.465	75522000	4	2799000	6.9
Protein SEC13 homolog	P55735	P55735	SEC13	36273000		1	1	1	8.1	8.1	8.1	35.54	0.0017498	10.203	94953000	3	2790200	8.1
1-phosphatidylinositol 4,5-bisphosphate phosphodiesterase delta-3	Q8N3E9	Q8N3E9	PLCD3	103220000		8	8	8	15.7	15.7	15.7	89.257	0	58.645	176290000	10	2789800	14.7
Embigin	Q6PCB8	Q6PCB8	EMB	50084000		3	3	3	9.5	9.5	9.5	36.881	0	18.953	84974000	4	2782400	9.5
Lethal(2) giant larvae protein homolog 1	Q15334	Q15334	LLGL1	111170000		11	11	11	15.8	15.8	15.8	115.42	0	76.059	251350000	12	2779200	9.4
Cullin-associated NEDD8-dissociated protein 1	Q86VP6	Q86VP6	CAND1	171860000		16	16	16	19.6	19.6	19.6	136.37	0	137.71	420220000	32	2771900	16.7
Ephrin-B1	P98172	P98172	EFNB1	51901000		2	2	2	9	9	9	38.006	0	18.414	155780000	7	2731600	9
Acyl-protein thioesterase 2	O95372	O95372	LYPLA2	32720000		2	2	2	18.2	18.2	18.2	24.737	0.0010373	14.597	32720000	2	2726700	18.2
PDZ domain-containing protein GIPC2	Q8TF65	Q8TF65	GIPC2	29859000		1	1	1	5.4	5.4	5.4	34.354	0.0017391	9.1734	81293000	9	2714500	5.4
Calcineurin subunit B type 2;Calcineurin subunit B type 1	Q96LZ3;P63098	Q96LZ3;P63098	PPP3R2;PPP3R1	24361000		1	1	1	8.2	8.2	8.2	19.533	0.0017331	9.0266	59723000	3	2706700	8.2
Eukaryotic translation initiation factor 2 subunit 3;Putative eukaryotic translation initiation factor 2 subunit 3-like protein	P41091;Q2VIR3	P41091;Q2VIR3	EIF2S3;EIF2S3L	56600000		4	4	4	12.7	12.7	12.7	51.109	0	29.383	64480000	4	2695300	9.3
Proteasome activator complex subunit 2	Q9UL46	Q9UL46	PSME2	37706000		4	4	4	26.8	26.8	26.8	27.401	0	26.837	68766000	10	2693300	26.8
60S ribosomal protein L24	P83731	P83731	RPL24	21545000		2	2	2	11.5	11.5	11.5	17.779	0.00094697	12.494	63677000	2	2693200	5.1
C-X-C chemokine receptor type 4	P61073	P61073	CXCR4	26902000		2	2	2	8.8	8.8	8.8	39.745	0.00097371	13.082	51286000	5	2690200	8.8
Prefoldin subunit 3	P61758	P61758	VBP1	40232000		3	3	3	27.4	27.4	27.4	22.658	0	22.855	69243000	4	2682100	27.4
Actin-related protein 2/3 complex subunit 2	O15144	O15144	ARPC2	53071000		3	3	3	16.7	16.7	16.7	34.333	0	21.459	92830000	5	2653500	16.7
Interleukin-1 receptor accessory protein	Q9NPH3	Q9NPH3	IL1RAP	82105000		6	6	6	14	14	14	65.418	0	36.946	160770000	8	2648600	10.5
Eukaryotic translation initiation factor 3 subunit F	O00303	O00303	EIF3F	39699000		3	3	3	11.8	11.8	11.8	37.563	0	19.565	58996000	10	2646600	11.8
Isoleucine--tRNA ligase, cytoplasmic	P41252	P41252	IARS	152680000		16	16	16	19.7	19.7	19.7	144.5	0	123.38	450160000	27	2632400	10.1
Histone H1.2;Histone H1.4;Histone H1.3;Histone H1t;Histone H1.1	P16403;P10412;P16402;P22492;Q02539	P16403;P10412;P16402;P22492;Q02539	HIST1H1C;HIST1H1E;HIST1H1D;HIST1H1T;HIST1H1A	23586000		2	2	2	9.4	9.4	9.4	21.364	0.00096712	12.94	57499000	4	2620600	5.2
Glutaredoxin-3	O76003	O76003	GLRX3	47032000		4	4	4	19.4	19.4	19.4	37.432	0	28.017	107620000	13	2612900	19.4
Glioma pathogenesis-related protein 1	P48060	P48060	GLIPR1	26056000		2	2	2	7.1	7.1	7.1	30.366	0.0010204	14.043	87233000	5	2605600	3.8
Small nuclear ribonucleoprotein G;Putative small nuclear ribonucleoprotein G-like protein 15	P62308;A8MWD9	P62308;A8MWD9	SNRPG;SNRPGP15	7747000		2	2	2	26.3	26.3	26.3	8.496	0.0010091	13.715	23096000	3	2582300	17.1
V-type proton ATPase subunit G 1;V-type proton ATPase subunit G 2	O75348;O95670	O75348;O95670	ATP6V1G1;ATP6V1G2	18042000		2	2	2	22	22	22	13.757	0	22.546	55146000	4	2577400	12.7
Arginine--tRNA ligase, cytoplasmic	P54136	P54136	RARS	94969000		12	12	12	19.1	19.1	19.1	75.378	0	79.643	325280000	23	2566700	10
40S ribosomal protein S5;40S ribosomal protein S5, N-terminally processed	P46782	P46782	RPS5	25580000		3	3	3	19.6	19.6	19.6	22.876	0	24.805	116990000	10	2558000	7.4
Laminin subunit alpha-5	O15230	O15230	LAMA5	458760000		44	44	44	17.5	17.5	17.5	399.73	0	323.31	1315300000	77	2548700	11.3
40S ribosomal protein S7	P62081	P62081	RPS7	25479000		3	3	3	21.6	21.6	21.6	22.127	0	20.716	86271000	9	2547900	17.5
Charged multivesicular body protein 4a	Q9BY43	Q9BY43	CHMP4A	33052000		3	3	3	14.4	14.4	14.4	25.098	0	25.025	110440000	8	2542400	14.4
60S ribosomal protein L6	Q02878	Q02878	RPL6	32806000		5	5	5	18.1	18.1	18.1	32.728	0	30.096	113380000	5	2523500	3.5
Peroxiredoxin-5, mitochondrial	P30044	P30044	PRDX5	32522000		4	4	4	22.9	22.9	22.9	22.086	0	26.342	83708000	6	2501700	12.1
HLA class I histocompatibility antigen, A-33 alpha chain	P16190	P16190	HLA-A	49834000		16	2	0	47.1	7.9	0	40.891	0.0010406	14.661	131540000	4	2491700	38.9
Vacuolar protein sorting-associated protein 4B	O75351	O75351	VPS4B	62212000		8	5	5	27	20.9	20.9	49.301	0	39.494	129910000	11	2488500	17.6
60S ribosomal protein L3	P39023;Q92901	P39023	RPL3	47125000		6	6	6	21.6	21.6	21.6	46.108	0	41.48	145480000	11	2480300	8.4
Syntaxin-binding protein 1	P61764	P61764	STXBP1	76684000		6	6	6	19.2	19.2	19.2	67.568	0	37.331	134580000	9	2473700	19.2
Charged multivesicular body protein 3	Q9Y3E7	Q9Y3E7	CHMP3	19727000		3	3	3	10.8	10.8	10.8	25.073	0	16.253	47573000	3	2465900	6.8
Clusterin;Clusterin beta chain;Clusterin alpha chain	P10909	P10909	CLU	46843000		3	3	3	10	10	10	52.494	0	20.872	111490000	5	2465400	7.3
Serine/threonine-protein kinase PAK 2;PAK-2p27;PAK-2p34	Q13177;Q13153	Q13177	PAK2	63785000		8	8	8	19.7	19.7	19.7	58.042	0	63.875	199260000	9	2453300	9.2
Serine/threonine-protein phosphatase PP1-beta catalytic subunit	P62140	P62140	PPP1CB	41585000		12	4	4	52.6	21.7	21.7	37.186	0	27.371	142450000	10	2446200	38.2
Thrombomodulin	P07204	P07204	THBD	29292000		5	5	5	19.3	19.3	19.3	60.329	0	32.797	73105000	9	2441000	12.5
Serine-threonine kinase receptor-associated protein	Q9Y3F4	Q9Y3F4	STRAP	51167000		3	3	3	12	12	12	38.438	0	21.754	61476000	4	2436500	12
Eukaryotic translation initiation factor 4H	Q15056	Q15056	EIF4H	31433000		2	2	2	16.9	16.9	16.9	27.385	0.0010395	14.646	48592000	3	2417900	16.9
Heterogeneous nuclear ribonucleoprotein A3	P51991	P51991	HNRNPA3	45830000		3	3	3	11.4	11.4	11.4	39.594	0	18.982	49891000	3	2412100	8.2
Receptor-type tyrosine-protein phosphatase F	P10586;P23468;Q13332	P10586	PTPRF	242930000		13	13	13	10.4	10.4	10.4	212.88	0	92.779	543810000	30	2405300	8
Prefoldin subunit 5	Q99471	Q99471	PFDN5	19230000		2	2	2	16.9	16.9	16.9	17.328	0.0010142	13.898	46984000	5	2403800	16.9
Alpha-parvin;Beta-parvin	Q9NVD7;Q9HBI1	Q9NVD7;Q9HBI1	PARVA;PARVB	43235000		4	4	4	13.2	13.2	13.2	42.243	0	34.192	95426000	7	2401900	11
Eukaryotic translation initiation factor 3 subunit H	O15372	O15372	EIF3H	48037000		3	3	3	12.5	12.5	12.5	39.93	0	21.55	109130000	6	2401900	12.5
Putative heat shock protein HSP 90-beta 4	Q58FF6	Q58FF6	HSP90AB4P	59864000		4	1	1	8.7	2.2	2.2	58.264	0.00087719	10.403	166250000	5	2394600	8.7
Beta-2-syntrophin	Q13425	Q13425	SNTB2	69405000		6	6	6	13.3	13.3	13.3	57.949	0	39.871	197590000	16	2393300	10.7
RB1-inducible coiled-coil protein 1	Q8TDY2	Q8TDY2	RB1CC1	206020000		1	1	1	0.8	0.8	0.8	183.09	0.0096943	6.1522	337460000	2	2368100	0.8
RELT-like protein 1	Q8IUW5	Q8IUW5	RELL1	14166000		2	2	2	8.1	8.1	8.1	29.34	0	21.105	39207000	6	2361000	8.1
Fascin	Q16658	Q16658	FSCN1	65307000		11	11	11	27.6	27.6	27.6	54.529	0	80.884	240160000	13	2332400	10.3
Proteasome activator complex subunit 1	Q06323	Q06323	PSME1	34870000		6	6	6	26.1	26.1	26.1	28.723	0	35.928	101150000	7	2324700	14.5
E3 ubiquitin-protein ligase CHIP	Q9UNE7	Q9UNE7	STUB1	48633000		5	5	5	21.8	21.8	21.8	34.856	0	43.634	92168000	6	2315900	13.5
Lysozyme C	P61626	P61626	LYZ	20839000		1	1	1	8.1	8.1	8.1	16.537	0.0017109	8.2774	20839000	1	2315400	8.1
Serpin B6	P35237	P35237	SERPINB6	47870000		5	5	5	16.5	16.5	16.5	42.621	0	29.303	88267000	3	2279500	14.6
Uncharacterized protein C3orf14	Q9HBI5	Q9HBI5	C3orf14	22453000		1	1	1	7.8	7.8	7.8	15.007	0.0031596	6.7134	52810000	3	2245300	7.8
Isocitrate dehydrogenase [NADP] cytoplasmic	O75874	O75874	IDH1	56039000		4	4	4	9.7	9.7	9.7	46.659	0	27.646	122340000	9	2241600	7.5
14 kDa phosphohistidine phosphatase	Q9NRX4	Q9NRX4	PHPT1	17832000		2	2	2	25.6	25.6	25.6	13.832	0	17.48	40273000	4	2229000	25.6
Tetraspanin-3	O60637	O60637	TSPAN3	19906000		2	2	2	7.1	7.1	7.1	28.017	0.0009058	11.297	60123000	4	2211800	2.8
Neurogenic locus notch homolog protein 2;Notch 2 extracellular truncation;Notch 2 intracellular domain	Q04721;Q9UM47;P46531	Q04721	NOTCH2	169480000		12	12	12	8.9	8.9	8.9	265.4	0	85.964	411400000	27	2201100	6.2
Coronin-1C	Q9ULV4	Q9ULV4	CORO1C	41808000		7	7	7	26.2	26.2	26.2	53.248	0	49.101	160750000	10	2200400	9.9
Aldose reductase	P15121;C9JRZ8	P15121	AKR1B1	39351000		5	5	5	24.7	24.7	24.7	35.853	0	30.843	101420000	11	2186200	22.2
60S ribosomal protein L34	P49207	P49207	RPL34	13104000		2	2	2	13.7	13.7	13.7	13.293	0.00095057	12.561	43007000	4	2184000	6
Nicotinamide N-methyltransferase	P40261	P40261	NNMT	26106000		2	2	2	7.6	7.6	7.6	29.574	0	18.496	56221000	6	2175500	7.6
Glucose-6-phosphate 1-dehydrogenase	P11413	P11413	G6PD	76026000		6	6	6	15	15	15	59.256	0	43.518	171930000	10	2172200	10.5
V-type proton ATPase catalytic subunit A	P38606	P38606	ATP6V1A	73569000		7	7	7	15.9	15.9	15.9	68.303	0	52.554	215700000	18	2163800	13.6
60S ribosomal protein L8	P62917	P62917	RPL8	21316000		3	3	3	17.1	17.1	17.1	28.024	0	18.665	68638000	5	2131600	2.7
Kinesin-1 heavy chain	P33176;Q12840	P33176	KIF5B	127750000		11	11	8	15.4	15.4	11.6	109.68	0	77.125	284900000	19	2129100	14
Ubiquitin-like protein ISG15	P05161	P05161	ISG15	25517000		1	1	1	6.1	6.1	6.1	17.887	0.0016543	7.4943	62820000	2	2126400	6.1
FERM, RhoGEF and pleckstrin domain-containing protein 1	Q9Y4F1	Q9Y4F1	FARP1	108070000		12	12	12	16.8	16.8	16.8	118.63	0	85.531	302110000	23	2119000	9.9
Na(+)/H(+) exchange regulatory cofactor NHE-RF1	O14745	O14745	SLC9A3R1	44372000		3	3	3	12.3	12.3	12.3	38.868	0	17.242	116320000	2	2112900	7.5
Galectin-3	P17931	P17931	LGALS3	18965000		2	2	2	7.2	7.2	7.2	26.152	0.00091075	11.428	30986000	2	2107300	7.2
Vacuolar protein sorting-associated protein 37C	A5D8V6	A5D8V6	VPS37C	18711000		4	4	4	20.8	20.8	20.8	38.658	0	27.23	73919000	6	2079000	8.5
Exportin-2	P55060	P55060	CSE1L	107520000		10	10	10	14.3	14.3	14.3	110.42	0	86.118	406450000	23	2067700	9.8
Tyrosine-protein kinase Fyn	P06241	P06241	FYN	59842000		8	4	4	19.2	12.1	12.1	60.761	0	28.086	98151000	8	2063500	19.2
Glycogen phosphorylase, brain form	P11216	P11216	PYGB	100570000		7	7	4	9.6	9.6	6.3	96.695	0	49.971	269000000	17	2052500	7.4
Calponin-3	Q15417	Q15417	CNN3	30700000		1	1	1	3.3	3.3	3.3	36.413	0.0016681	7.6166	56128000	2	2046700	3.3
Hepatocyte growth factor-regulated tyrosine kinase substrate	O14964	O14964	HGS	50775000		4	4	4	6.3	6.3	6.3	86.191	0	27.901	157000000	13	2031000	4.6
Proteasome subunit beta type-2	P49721	P49721	PSMB2	20285000		3	3	3	23.4	23.4	23.4	22.836	0	27.766	78046000	6	2028500	6.5
60S ribosomal protein L36a-like;60S ribosomal protein L36a	Q969Q0;P83881	Q969Q0;P83881	RPL36AL;RPL36A	8072300		1	1	1	8.5	8.5	8.5	12.469	0.003876	6.5661	24196000	3	2018100	8.5
N(G),N(G)-dimethylarginine dimethylaminohydrolase 2	O95865	O95865	DDAH2	34301000		4	3	3	22.5	19.6	19.6	29.644	0	19.244	50651000	3	2017700	15.1
Pannexin-1	Q96RD7	Q96RD7	PANX1	34267000		2	2	2	7.7	7.7	7.7	48.05	0.0010235	14.169	82004000	6	2015700	7.7
Phosphatidylinositol 4-phosphate 5-kinase type-1 alpha;Putative PIP5K1A and PSMD4-like protein	Q99755;A2A3N6;O60331;O14986	Q99755;A2A3N6	PIP5K1A;PIPSL	48308000		7	7	7	12.1	12.1	12.1	62.633	0	42.319	122410000	9	2012800	4.4
Plastin-3	P13797;Q14651	P13797	PLS3	74398000		9	6	6	17.1	13.7	13.7	70.81	0	48.071	174140000	12	2010700	12.7
D-3-phosphoglycerate dehydrogenase	O43175	O43175	PHGDH	47975000		7	7	7	16.9	16.9	16.9	56.65	0	43.8	132790000	11	1999000	12.4
Heterogeneous nuclear ribonucleoprotein H;Heterogeneous nuclear ribonucleoprotein H, N-terminally processed;Heterogeneous nuclear ribonucleoprotein F;Heterogeneous nuclear ribonucleoprotein F, N-terminally processed;Heterogeneous nuclear ribonucleoprotein H2	P31943;P52597;P55795	P31943;P52597;P55795	HNRNPH1;HNRNPF;HNRNPH2	35812000		2	2	2	7.6	7.6	7.6	49.229	0	19.571	92747000	6	1989600	7.6
Ras-related protein Rab-31	Q13636	Q13636	RAB31	25751000		6	4	4	40.2	28.9	28.9	21.569	0	26.775	61006000	4	1980800	25.3
Bifunctional glutamate/proline--tRNA ligase;Glutamate--tRNA ligase;Proline--tRNA ligase	P07814	P07814	EPRS	161530000		17	17	17	17.6	17.6	17.6	170.59	0	116.32	495170000	33	1969900	11
Prefoldin subunit 2	Q9UHV9	Q9UHV9	PFDN2	19680000		2	2	2	16.9	16.9	16.9	16.648	0	27.026	50171000	3	1968000	9.1
Activator of 90 kDa heat shock protein ATPase homolog 1	O95433	O95433	AHSA1	39105000		4	4	4	16.3	16.3	16.3	38.274	0	26.968	125560000	10	1955200	7.4
Sperm protein associated with the nucleus on the X chromosome B/F	Q9NS25	Q9NS25	SPANXB1	11667000		1	1	1	17.5	17.5	17.5	11.84	0.0016611	7.5291	11667000	1	1944500	17.5
Serine/threonine-protein kinase 10	O94804	O94804	STK10	89321000		10	10	8	13.5	13.5	11.5	112.13	0	69.739	246400000	14	1941800	9.2
Serine incorporator 5	Q86VE9	Q86VE9	SERINC5	38624000		2	2	2	5	5	5	47.009	0.0010288	14.378	105780000	4	1931200	2.4
Eukaryotic peptide chain release factor GTP-binding subunit ERF3A;Eukaryotic peptide chain release factor GTP-binding subunit ERF3B	P15170;Q8IYD1	P15170;Q8IYD1	GSPT1;GSPT2	49707000		4	4	4	10.2	10.2	10.2	55.755	0	28.729	97336000	7	1911800	8.6
Growth factor receptor-bound protein 2	P62993	P62993	GRB2	26745000		4	4	4	18.9	18.9	18.9	25.206	0	23.146	85110000	6	1910300	10.1
Heat shock protein 105 kDa	Q92598	Q92598	HSPH1	89607000		7	6	5	10.7	9.1	7.5	96.864	0	36.68	192610000	10	1906500	9.1
Ras-related protein Rab-32	Q13637	Q13637	RAB32	26557000		2	2	2	11.1	11.1	11.1	24.997	0.00087796	10.406	26557000	2	1897000	11.1
Ubiquitin carboxyl-terminal hydrolase isozyme L3	P15374	P15374	UCHL3	22716000		3	3	3	18.7	18.7	18.7	26.182	0	20.11	54485000	2	1893000	10
Four and a half LIM domains protein 1	Q13642	Q13642	FHL1	33938000		5	5	5	17	17	17	36.263	0	31.735	129230000	8	1885400	10.5
Protein EVI2A	P22794	P22794	EVI2A	16948000		1	1	1	8.1	8.1	8.1	26.212	0.0017153	8.4691	43908000	3	1883100	8.1
Receptor-type tyrosine-protein phosphatase alpha	P18433	P18433	PTPRA	67488000		10	8	8	16.8	14.7	14.7	90.599	0	55.392	232650000	14	1874700	10
Cytoplasmic FMR1-interacting protein 2	Q96F07	Q96F07	CYFIP2	127200000		21	6	6	20	6.4	6.4	148.4	0	50.389	354900000	19	1870500	14.2
V-type proton ATPase subunit B, brain isoform	P21281;P15313	P21281	ATP6V1B2	46394000		6	6	6	15.3	15.3	15.3	56.5	0	39.22	111710000	4	1855800	6.8
Hydroxymethylglutaryl-CoA synthase, cytoplasmic	Q01581	Q01581	HMGCS1	49892000		4	4	4	10.2	10.2	10.2	57.293	0	27.129	116960000	4	1847800	4.2
Disintegrin and metalloproteinase domain-containing protein 17	P78536	P78536	ADAM17	80962000		7	7	7	12.6	12.6	12.6	93.02	0	48.228	197090000	13	1840000	8.9
Neuropilin-2	O60462	O60462	NRP2	91707000		8	8	8	14.6	14.6	14.6	104.86	0	80.909	243510000	19	1834100	8.4
Vascular endothelial growth factor A	P15692	P15692	VEGFA	20140000		2	2	2	7.8	7.8	7.8	27.042	0.00097087	12.956	46457000	4	1830900	7.8
Eukaryotic translation initiation factor 3 subunit I	Q13347	Q13347	EIF3I	34697000		3	3	3	15.7	15.7	15.7	36.501	0	21.781	51992000	4	1826100	15.7
Catenin alpha-2	P26232	P26232	CTNNA2	86934000		10	1	1	13.6	1.9	1.9	105.31	0.0017271	8.7751	226190000	8	1811100	12.3
Bleomycin hydrolase	Q13867	Q13867	BLMH	46938000		3	3	3	6.8	6.8	6.8	52.562	0	19.824	74337000	5	1805300	6.8
Cytoplasmic dynein 1 heavy chain 1	Q14204	Q14204	DYNC1H1	462500000		48	48	48	13.8	13.8	13.8	532.4	0	323.31	1245000000	93	1799600	9.1
T-complex protein 1 subunit zeta-2	Q92526	Q92526	CCT6B	48451000		4	1	1	8.5	2.3	2.3	57.821	0.0016878	7.8303	122600000	3	1794500	8.5
High mobility group protein HMG-I/HMG-Y	P17096	P17096	HMGA1	10704000		1	1	1	15	15	15	11.676	0.0024213	6.9757	27961000	2	1783900	15
Protein HEG homolog 1	Q9ULI3	Q9ULI3	HEG1	89000000		8	8	8	6.5	6.5	6.5	147.46	0	65.262	237330000	14	1780000	4
Serine/threonine-protein kinase OSR1	O95747;Q9UEW8	O95747	OXSR1	44362000		6	6	6	12.7	12.7	12.7	58.022	0	36.588	109630000	8	1774500	9.1
Secernin-1	Q12765	Q12765	SCRN1	29919000		3	3	3	8.2	8.2	8.2	46.382	0	19.517	64530000	4	1759900	5.3
NEDD8	Q15843	Q15843	NEDD8	5250100		1	1	1	17.3	17.3	17.3	9.0714	0.0017036	8.026	23612000	4	1750000	17.3
Misshapen-like kinase 1	Q8N4C8	Q8N4C8	MINK1	110040000		23	10	10	22.1	11.9	11.9	149.82	0	74.174	229680000	19	1746600	15.6
Large neutral amino acids transporter small subunit 3	O75387	O75387	SLC43A1	27928000		3	3	3	8.6	8.6	8.6	61.476	0	21.838	46854000	3	1745500	5.7
Anthrax toxin receptor 2	P58335	P58335	ANTXR2	43280000		3	3	3	7.4	7.4	7.4	53.666	0	21.729	67806000	5	1731200	5.3
Ras-related protein Rab-3A	P20336	P20336	RAB3A	22480000		2	1	1	10.5	6.8	6.8	24.984	0.00090662	11.301	62231000	3	1729300	10.5
Na(+)/H(+) exchange regulatory cofactor NHE-RF2	Q15599	Q15599	SLC9A3R2	32848000		4	4	4	12.2	12.2	12.2	37.413	0	27.974	92801000	6	1728900	6.5
Phosphatidylinositol 5-phosphate 4-kinase type-2 alpha	P48426	P48426	PIP4K2A	31005000		4	4	2	11.3	11.3	7.1	46.224	0	36.321	96692000	5	1722500	4.2
Protein tyrosine phosphatase type IVA 2	Q12974	Q12974	PTP4A2	17107000		4	2	2	27.5	13.8	13.8	19.127	0	17.526	63775000	5	1710700	27.5
Apoptosis regulator BAX	Q07812	Q07812	BAX	15290000		1	1	1	6.8	6.8	6.8	21.184	0.0075188	6.2354	27469000	0	1698900	6.8
Charged multivesicular body protein 2b	Q9UQN3	Q9UQN3	CHMP2B	16916000		1	1	1	4.7	4.7	4.7	23.906	0.0016367	7.2783	39407000	3	1691600	4.7
ADP-ribosylation factor-like protein 1	P40616	P40616	ARL1	15164000		1	1	1	7.7	7.7	7.7	20.417	0.0016821	7.765	15164000	1	1684900	7.7
Solute carrier organic anion transporter family member 4A1	Q96BD0	Q96BD0	SLCO4A1	38620000		2	2	2	3.7	3.7	3.7	77.193	0.0010549	15.366	80842000	5	1679100	3.7
Integrin beta-3	P05106	P05106	ITGB3	60317000		8	8	8	12.4	12.4	12.4	87.057	0	53.66	180700000	15	1675500	6.3
Pleckstrin homology-like domain family A member 2	Q53GA4	Q53GA4	PHLDA2	11600000		1	1	1	14.5	14.5	14.5	17.092	0.0016949	7.9003	20783000	2	1657200	14.5
Sodium- and chloride-dependent creatine transporter 1	P48029	P48029	SLC6A8	31482000		3	3	3	6.6	6.6	6.6	70.522	0	24.99	65738000	4	1656900	6.6
Filamin-B	O75369	O75369	FLNB	234380000		33	29	29	15.5	13.7	13.7	278.16	0	189.35	500450000	40	1650600	10.3
ADP-ribosylation factor-like protein 8B;ADP-ribosylation factor-like protein 8A	Q9NVJ2;Q96BM9	Q9NVJ2;Q96BM9	ARL8B;ARL8A	18010000		3	3	3	18.3	18.3	18.3	21.539	0	22.482	50149000	4	1637300	13.4
Protein kinase C alpha type;Protein kinase C beta type	P17252;P05771;P05129	P17252;P05771	PRKCA;PRKCB	53885000		4	4	4	7.6	7.6	7.6	76.749	0	27.719	91694000	7	1632900	7.6
Nance-Horan syndrome protein	Q6T4R5	Q6T4R5	NHS	118460000		3	3	3	3	3	3	179.13	0	16.33	129120000	2	1622800	2.4
Histidine triad nucleotide-binding protein 1	P49773	P49773	HINT1	12963000		3	3	3	37.3	37.3	37.3	13.802	0	20.231	91625000	8	1620400	7.1
Protein numb homolog	P49757;Q9Y6R0	P49757	NUMB	40382000		4	4	4	6.6	6.6	6.6	70.803	0	24.13	93357000	6	1615300	5.5
Ras-related protein Rab-27A	P51159	P51159	RAB27A	22376000		4	3	3	20.4	15.8	15.8	24.868	0	18.277	57993000	4	1598300	9.5
Integrin beta-4	P16144	P16144	ITGB4	143570000		15	15	15	10.4	10.4	10.4	202.16	0	102.64	342370000	23	1595300	6.4
Astrocytic phosphoprotein PEA-15	Q15121	Q15121	PEA15	11049000		1	1	1	7.7	7.7	7.7	15.04	0.0031721	6.7257	15546000	2	1578400	7.7
Epsin-1	Q9Y6I3	Q9Y6I3	EPN1	23627000		1	1	1	1.7	1.7	1.7	60.293	0.0060883	6.3716	23627000	1	1575100	1.7
60S ribosomal protein L12	P30050	P30050	RPL12	14145000		4	4	4	33.3	33.3	33.3	17.818	0	31.526	75676000	7	1571700	9.1
Pre-mRNA-processing factor 19	Q9UMS4	Q9UMS4	PRPF19	29817000		2	2	2	5.4	5.4	5.4	55.18	0.0010299	14.406	47506000	4	1569300	5.4
26S proteasome non-ATPase regulatory subunit 8	P48556	P48556	PSMD8	31349000		3	3	3	8.9	8.9	8.9	39.611	0	20.144	112130000	8	1567500	6.6
Gamma-glutamylcyclotransferase	O75223	O75223	GGCT	20325000		2	2	2	12.2	12.2	12.2	21.007	0.00095602	12.691	20325000	1	1563500	12.2
Carbonic anhydrase 9	Q16790	Q16790	CA9	31171000		2	2	2	10.7	10.7	10.7	49.697	0	16.538	76307000	6	1558500	10.7
Eukaryotic translation initiation factor 3 subunit B	P55884	P55884	EIF3B	55802000		9	9	9	15.4	15.4	15.4	92.48	0	56.796	118400000	14	1550100	11.4
Long-chain-fatty-acid--CoA ligase 3	O95573	O95573	ACSL3	51020000		3	1	1	5.4	1.4	1.4	80.419	0.0032154	6.9293	133290000	3	1546100	5.4
Vang-like protein 1	Q8TAA9	Q8TAA9	VANGL1	43224000		5	5	5	13	13	13	59.974	0	34.233	113820000	8	1543700	7.4
60S ribosomal protein L5	P46777	P46777	RPL5	16866000		2	2	2	8.8	8.8	8.8	34.362	0.00094429	12.279	32389000	3	1533300	4.4
Glutathione S-transferase Mu 3	P21266	P21266	GSTM3	26059000		2	2	2	12.4	12.4	12.4	26.559	0.0009901	13.398	33425000	6	1532900	12.4
ATP-binding cassette sub-family E member 1	P61221	P61221	ABCE1	45782000		5	5	5	10	10	10	67.314	0	44.97	125370000	14	1526100	9.8
Cell cycle control protein 50A	Q9NV96	Q9NV96	TMEM30A	24396000		3	3	3	12.5	12.5	12.5	40.683	0	19.543	56175000	5	1524800	6.6
Plasma membrane calcium-transporting ATPase 3	Q16720	Q16720	ATP2B3	74522000		13	1	1	10.8	0.8	0.8	134.2	0.0031153	6.616	195930000	5	1520900	10.1
Tyrosine-protein kinase JAK1	P23458	P23458	JAK1	94287000		14	14	14	19.8	19.8	19.8	133.28	0	91.776	206200000	21	1520800	11.3
Eukaryotic translation initiation factor 4E	P06730;A6NMX2	P06730	EIF4E	16657000		3	3	3	15.2	15.2	15.2	25.097	0	16.341	25280000	3	1514300	12
Protein arginine N-methyltransferase 1	Q99873	Q99873	PRMT1	31746000		5	5	5	19.7	19.7	19.7	41.515	0	38.192	140140000	8	1511700	4.2
Liprin-beta-1	Q86W92	Q86W92	PPFIBP1	73296000		8	8	8	10.1	10.1	10.1	114.02	0	59.199	154550000	11	1495800	7.8
Platelet-activating factor acetylhydrolase IB subunit alpha	P43034	P43034	PAFAH1B1	34298000		4	4	4	12.2	12.2	12.2	46.637	0	27.083	81895000	5	1491200	9.5
Syntaxin-7	O15400	O15400	STX7	16402000		2	2	2	11.1	11.1	11.1	29.815	0	18.341	49931000	3	1491100	5.7
Nuclear migration protein nudC	Q9Y266	Q9Y266	NUDC	31100000		7	7	7	24.5	24.5	24.5	38.242	0	42.645	149850000	10	1481000	8.8
Caspase-14;Caspase-14 subunit p17, mature form;Caspase-14 subunit p10, mature form;Caspase-14 subunit p20, intermediate form;Caspase-14 subunit p8, intermediate form	P31944	P31944	CASP14	22169000		2	2	2	10.3	10.3	10.3	27.679	0.0010504	15.204	22169000	2	1477900	10.3
Scavenger receptor class B member 1	Q8WTV0	Q8WTV0	SCARB1	31950000		1	1	1	2.2	2.2	2.2	60.877	0.0016835	7.7715	58914000	2	1452300	2.2
Protein C10	Q99622	Q99622	C12orf57	10108000		1	1	1	14.3	14.3	14.3	13.178	0.0016708	7.6645	18867000	2	1444000	14.3
Dual specificity mitogen-activated protein kinase kinase 1	Q02750	Q02750	MAP2K1	27362000		2	2	1	8.9	8.9	3.3	43.439	0.0010163	13.95	41287000	3	1440100	8.9
Receptor-type tyrosine-protein phosphatase epsilon	P23469	P23469	PTPRE	48934000		11	11	9	24.7	24.7	22.3	80.641	0	70.198	155960000	16	1439200	16.1
Serine/threonine-protein phosphatase PP1-alpha catalytic subunit	P62136	P62136	PPP1CA	25710000		12	1	1	52.1	3	3	37.512	0.0024331	7.0888	43020000	1	1428300	42.1
Eukaryotic translation initiation factor 3 subunit L	Q9Y262	Q9Y262	EIF3L	41403000		5	5	5	11	11	11	66.726	0	40.551	106020000	9	1427700	8.5
Syntaxin-3	Q13277	Q13277	STX3	15531000		2	2	2	8	8	8	33.155	0.0010661	15.827	23309000	2	1411900	4.8
Lysyl oxidase homolog 2	Q9Y4K0	Q9Y4K0	LOXL2	46196000		4	4	4	10.1	10.1	10.1	86.724	0	29.753	131990000	6	1399900	4.7
DNA-directed RNA polymerases I, II, and III subunit RPABC3	P52434	P52434	POLR2H	12553000		1	1	1	8	8	8	17.143	0.003882	6.5777	32837000	5	1394800	8
Probable palmitoyltransferase ZDHHC20	Q5W0Z9	Q5W0Z9	ZDHHC20	22316000		2	2	2	8.2	8.2	8.2	42.277	0.00098522	13.221	22316000	2	1394800	8.2
40S ribosomal protein S24	P62847	P62847	RPS24	8359800		2	2	2	17.3	17.3	17.3	15.423	0	16.448	68143000	3	1393300	6
Vacuolar protein sorting-associated protein 35	Q96QK1	Q96QK1	VPS35	58340000		5	5	5	8.2	8.2	8.2	91.706	0	33.208	127800000	11	1389000	7.3
60S ribosomal protein L10a	P62906	P62906	RPL10A	13829000		4	4	4	20.7	20.7	20.7	24.831	0	22.077	75940000	4	1382900	6
UTP--glucose-1-phosphate uridylyltransferase	Q16851	Q16851	UGP2	38493000		1	1	1	3.5	3.5	3.5	56.94	0.002449	7.2213	38493000	1	1374700	3.5
Casein kinase I isoform gamma-1	Q9HCP0	Q9HCP0	CSNK1G1	28622000		6	2	2	16.6	5.2	5.2	48.511	0.001032	14.44	50472000	4	1362900	9.5
Protein FAM171A1	Q5VUB5;A8MVW0	Q5VUB5	FAM171A1	49882000		10	10	10	14.2	14.2	14.2	97.853	0	63.631	128510000	16	1348200	7.3
Chondroitin sulfate proteoglycan 4	Q6UVK1	Q6UVK1	CSPG4	112860000		13	13	13	8	8	8	250.53	0	91.903	365180000	24	1343600	4.9
Protocadherin gamma-C3	Q9UN70;Q9Y5G0;Q9Y5G3;Q9Y5G1;Q9Y5F8;Q9Y5F9;Q9Y5G8;Q9Y5G2;Q9Y5H0;Q9Y5G7;Q9Y5G6;Q9Y5G5;Q9Y5G4;O60330;Q9Y5H2;Q9Y5H3;Q9Y5F7;Q9Y5F6;Q9Y5G9	Q9UN70	PCDHGC3	56304000		5	5	4	6	6	4.1	101.08	0	32.387	103460000	11	1340600	6
DCN1-like protein 3	Q8IWE4	Q8IWE4	DCUN1D3	22424000		1	1	1	4.3	4.3	4.3	34.291	0.0017212	8.6087	62193000	3	1319100	4.3
Coatomer subunit zeta-1	P61923	P61923	COPZ1	6552000		1	1	1	7.9	7.9	7.9	20.198	0.0017316	8.9058	10509000	3	1310400	7.9
Eukaryotic translation initiation factor 2 subunit 1	P05198	P05198	EIF2S1	28600000		4	4	4	14.3	14.3	14.3	36.112	0	28.445	79321000	6	1300000	7.9
Glycogen debranching enzyme;4-alpha-glucanotransferase;Amylo-alpha-1,6-glucosidase	P35573	P35573	AGL	119990000		1	1	1	0.9	0.9	0.9	174.76	0.00387	6.5527	245930000	4	1290200	0.9
Mothers against decapentaplegic homolog 3;Mothers against decapentaplegic homolog 9	P84022;O15198;Q99717;Q15797	P84022;O15198	SMAD3;SMAD9	24473000		4	4	2	10.6	10.6	4.9	48.08	0	26.933	73614000	5	1288100	2.6
Vesicle-associated membrane protein 7	P51809	P51809	VAMP7	16614000		4	4	4	23.2	23.2	23.2	24.935	0	28.859	68120000	5	1278000	5.5
Kin of IRRE-like protein 1	Q96J84	Q96J84	KIRREL	39777000		6	6	6	10.3	10.3	10.3	83.535	0	40.024	126440000	9	1243000	4
Heterogeneous nuclear ribonucleoprotein Q	O60506	O60506	SYNCRIP	39701000		7	7	6	12.8	12.8	11.6	69.602	0	54.899	147820000	10	1240700	5.1
Elongation factor 1-alpha 2	Q05639	Q05639	EEF1A2	25984000		10	1	1	27.9	5.2	5.2	50.47	0.0016906	7.8604	57333000	3	1237300	27.9
Sodium-coupled neutral amino acid transporter 1	Q9H2H9	Q9H2H9	SLC38A1	21007000		2	2	2	6.8	6.8	6.8	54.047	0.0010526	15.262	72239000	9	1235700	5.3
Golgi-associated plant pathogenesis-related protein 1	Q9H4G4	Q9H4G4	GLIPR2	9830900		1	1	1	8.4	8.4	8.4	17.218	0.001642	7.3409	25536000	3	1228900	8.4
Pleckstrin homology-like domain family A member 3	Q9Y5J5	Q9Y5J5	PHLDA3	9731100		4	4	4	29.9	29.9	29.9	13.891	0	26.757	101850000	5	1216400	7.1
Alpha/beta hydrolase domain-containing protein 14B	Q96IU4	Q96IU4	ABHD14B	13285000		2	2	2	15.2	15.2	15.2	22.345	0.00095238	12.588	30266000	2	1207700	10.5
Aspartate aminotransferase, cytoplasmic	P17174	P17174	GOT1	26437000		4	4	4	15.7	15.7	15.7	46.247	0	28.262	105030000	7	1201700	4.8
BAG family molecular chaperone regulator 2	O95816	O95816	BAG2	16798000		4	4	4	21.3	21.3	21.3	23.772	0	26.99	52315000	5	1199900	13.3
Tubulin alpha-4A chain	P68366	P68366	TUBA4A	24961000		21	3	3	57.6	10	10	49.924	0	21.812	47147000	4	1188600	51.3
Perilipin-3	O60664	O60664	PLIN3	30845000		6	6	6	21.4	21.4	21.4	47.074	0	40.646	91150000	8	1186300	9.7
Ras-related protein Rab-9A	P51151	P51151	RAB9A	13042000		1	1	1	8	8	8	22.837	0.0016992	7.9741	13042000	1	1185600	8
Spermine synthase	P52788	P52788	SMS	23689000		3	3	3	10.7	10.7	10.7	41.268	0	17.157	97244000	4	1184500	5.7
Glycolipid transfer protein	Q9NZD2	Q9NZD2	GLTP	16474000		1	1	1	4.3	4.3	4.3	23.85	0.0075301	6.2996	23825000	2	1176700	4.3
Tryptophan--tRNA ligase, cytoplasmic;T1-TrpRS;T2-TrpRS	P23381	P23381	WARS	26890000		1	1	1	3.4	3.4	3.4	53.165	0.0016461	7.3763	67026000	3	1169100	3.4
Transmembrane emp24 domain-containing protein 10	P49755	P49755	TMED10	13911000		2	2	2	11	11	11	24.976	0.00098039	13.176	22013000	2	1159200	7.8
Glypican-6;Secreted glypican-6	Q9Y625	Q9Y625	GPC6	31200000		2	2	2	5.9	5.9	5.9	62.735	0	18.759	87395000	6	1155500	5.9
Inactive rhomboid protein 2	Q6PJF5	Q6PJF5	RHBDF2	47299000		6	6	6	9.2	9.2	9.2	96.685	0	39.749	165740000	11	1153600	4.7
Vacuolar protein sorting-associated protein 29	Q9UBQ0	Q9UBQ0	VPS29	11458000		1	1	1	12.6	12.6	12.6	20.505	0.0031373	6.6705	11458000	1	1145800	12.6
Cytochrome b reductase 1	Q53TN4	Q53TN4	CYBRD1	8000600		2	2	2	10.8	10.8	10.8	31.641	0.00092166	11.694	34557000	3	1142900	6.3
Gamma-soluble NSF attachment protein	Q99747	Q99747	NAPG	20518000		2	2	2	6.7	6.7	6.7	34.746	0.00094251	12.253	47058000	2	1139900	3.5
Serine/threonine-protein phosphatase 2A 55 kDa regulatory subunit B alpha isoform	P63151;Q00005;Q9Y2T4;Q66LE6	P63151	PPP2R2A	27220000		4	4	4	10.7	10.7	10.7	51.691	0	25.817	63242000	7	1134200	5.8
Cellular nucleic acid-binding protein	P62633	P62633	CNBP	14683000		2	2	2	15.3	15.3	15.3	19.463	0.0010428	14.834	26739000	4	1129500	15.3
SH3 domain-binding protein 4	Q9P0V3	Q9P0V3	SH3BP4	54033000		7	7	7	8.8	8.8	8.8	107.49	0	45.022	322500000	11	1125700	6.6
Adenylate kinase isoenzyme 1	P00568	P00568	AK1	12365000		1	1	1	11.3	11.3	11.3	21.635	0.003867	6.5376	12365000	1	1124100	11.3
Serine/threonine-protein kinase TAO3	Q9H2K8	Q9H2K8	TAOK3	44910000		3	3	2	3.8	3.8	2.3	105.4	0	16.817	92430000	3	1122800	2.3
Eukaryotic peptide chain release factor subunit 1	P62495	P62495	ETF1	27895000		5	5	5	14	14	14	49.03	0	29.455	68918000	5	1115800	5.7
tRNA-splicing ligase RtcB homolog	Q9Y3I0	Q9Y3I0	RTCB	26516000		2	2	2	6.9	6.9	6.9	55.21	0.00090416	11.265	46914000	3	1104800	6.9
Actin-related protein 2/3 complex subunit 1A	Q92747	Q92747	ARPC1A	23119000		1	1	1	4.6	4.6	4.6	41.569	0.0016978	7.9717	46076000	2	1100900	4.6
Peptidyl-prolyl cis-trans isomerase B	P23284	P23284	PPIB	13191000		1	1	1	6	6	6	23.742	0.0017483	9.9058	27136000	2	1099200	6
Sulfate transporter	P50443	P50443	SLC26A2	25177000		2	2	2	3.4	3.4	3.4	81.661	0.00094073	12.23	55349000	4	1094700	1.4
Leucyl-cystinyl aminopeptidase;Leucyl-cystinyl aminopeptidase, pregnancy serum form	Q9UIQ6	Q9UIQ6	LNPEP	55665000		4	4	4	5.2	5.2	5.2	117.35	0	30.782	99806000	9	1091500	5.2
Solute carrier family 35 member F2	Q8IXU6	Q8IXU6	SLC35F2	15225000		2	2	2	5.6	5.6	5.6	41.211	0.001007	13.704	32397000	3	1087500	3.5
Cation-dependent mannose-6-phosphate receptor	P20645	P20645	M6PR	15133000		4	4	4	15.2	15.2	15.2	30.993	0	27.156	87545000	4	1080900	5.1
Plakophilin-2	Q99959	Q99959	PKP2	55032000		4	4	4	5.1	5.1	5.1	97.414	0	23.739	67689000	4	1079100	4
4-trimethylaminobutyraldehyde dehydrogenase	P49189	P49189	ALDH9A1	26924000		2	2	2	5.1	5.1	5.1	53.801	0.001003	13.58	40448000	3	1077000	2.8
Transmembrane 9 superfamily member 3	Q9HD45	Q9HD45	TM9SF3	20346000		2	2	2	6.3	6.3	6.3	67.887	0.000999	13.524	29285000	2	1070800	6.3
Coxsackievirus and adenovirus receptor	P78310	P78310	CXADR	25499000		4	4	4	10.7	10.7	10.7	40.029	0	26.196	93352000	6	1062500	5.8
Tyrosine-protein kinase transmembrane receptor ROR1	Q01973	Q01973	ROR1	40231000		3	3	3	4.4	4.4	4.4	104.28	0	22.207	105870000	8	1058700	4.4
Exportin-1	O14980	O14980	XPO1	56068000		6	6	6	8.3	8.3	8.3	123.38	0	43.867	134840000	10	1057900	6.6
Casein kinase I isoform gamma-3	Q9Y6M4	Q9Y6M4	CSNK1G3	26439000		7	2	2	19	6.5	6.5	51.388	0.00098135	13.191	66594000	3	1057600	7.2
Adenylosuccinate lyase	P30566	P30566	ADSL	26335000		3	3	3	8.7	8.7	8.7	54.889	0	19.711	61594000	4	1053400	4.5
Stress-70 protein, mitochondrial	P38646	P38646	HSPA9	39954000		8	8	8	15.2	15.2	15.2	73.68	0	52.175	288410000	13	1051400	6.6
Protein EFR3 homolog A	Q14156	Q14156	EFR3A	52477000		7	7	7	11.6	11.6	11.6	92.923	0	43.632	79826000	7	1049500	5.6
Phosphatidylinositol 4-kinase alpha	P42356;Q8N8J0;A4QPH2	P42356	PI4KA	123810000		13	13	13	9.2	9.2	9.2	236.83	0	92.349	283310000	27	1049200	8.1
S-formylglutathione hydrolase	P10768	P10768	ESD	14473000		1	1	1	7.4	7.4	7.4	31.462	0.0031873	6.7773	24842000	2	1033800	7.4
Cathepsin D;Cathepsin D light chain;Cathepsin D heavy chain	P07339	P07339	CTSD	19601000		1	1	1	2.7	2.7	2.7	44.552	0.0016793	7.7397	30695000	1	1031600	2.7
Serine incorporator 1	Q9NRX5	Q9NRX5	SERINC1	17487000		1	1	1	2.9	2.9	2.9	50.494	0.0031898	6.7962	29361000	2	1028700	2.9
Anthrax toxin receptor 1	Q9H6X2	Q9H6X2	ANTXR1	22618000		5	5	5	13.5	13.5	13.5	62.788	0	41.812	57315000	12	1028100	9.6
Alcohol dehydrogenase [NADP(+)]	P14550	P14550	AKR1A1	22519000		1	1	1	3.1	3.1	3.1	36.573	0.0082645	6.2289	48800000	3	1023600	3.1
Myeloid cell surface antigen CD33	P20138	P20138	CD33	16371000		3	3	3	8.8	8.8	8.8	39.825	0	22.443	49115000	6	1023200	6
X-ray repair cross-complementing protein 5	P13010	P13010	XRCC5	38704000		6	6	6	7.9	7.9	7.9	82.704	0	39.418	73614000	8	1018500	5.6
Dystroglycan;Alpha-dystroglycan;Beta-dystroglycan	Q14118	Q14118	DAG1	41368000		2	2	2	4.5	4.5	4.5	97.44	0	17.74	164940000	8	1009000	4.5
Malate dehydrogenase, mitochondrial	P40926	P40926	MDH2	21006000		2	2	2	8.9	8.9	8.9	35.503	0.0010537	15.305	49412000	5	1000300	8.9
Multivesicular body subunit 12B	Q9H7P6	Q9H7P6	MVB12B	16923000		6	6	6	40.4	40.4	40.4	35.619	0	41.912	121760000	8	995490	6
Reticulon-4	Q9NQC3	Q9NQC3	RTN4	44559000		3	3	3	4.7	4.7	4.7	129.93	0	23.327	98203000	5	990190	4.7
Importin-5	O00410	O00410	IPO5	54897000		8	8	8	11.6	11.6	11.6	123.63	0	53.91	138740000	14	980310	8.8
Small nuclear ribonucleoprotein Sm D2	P62316	P62316	SNRPD2	6785100		2	2	2	16.9	16.9	16.9	13.527	0.00096899	12.942	29730000	2	969300	8.5
Plasminogen activator inhibitor 1 RNA-binding protein	Q8NC51	Q8NC51	SERBP1	17329000		1	1	1	7.6	7.6	7.6	44.965	0.00088968	10.834	17329000	1	962740	7.6
Protein CYR61	O00622	O00622	CYR61	24790000		5	5	5	15	15	15	42.026	0	31.918	73194000	5	953460	6
Fermitin family homolog 1	Q9BQL6	Q9BQL6	FERMT1	32415000		6	4	4	10.9	8.4	8.4	77.436	0	26.641	62558000	6	953380	7.1
TGF-beta receptor type-2	P37173	P37173	TGFBR2	30037000		5	5	5	12.9	12.9	12.9	64.567	0	42.919	98856000	8	938660	6.9
Ubiquitin-associated and SH3 domain-containing protein B	Q8TF42	Q8TF42	UBASH3B	29677000		2	2	2	5.4	5.4	5.4	72.695	0.001065	15.792	44082000	1	927420	5.4
Zinc finger protein 239	Q16600	Q16600	ZNF239	23066000	+	1	1	1	2.4	2.4	2.4	51.59	1	-2	53618000	2	922640	2.4
60S ribosomal protein L18a	Q02543	Q02543	RPL18A	8147200		2	2	2	13.1	13.1	13.1	20.762	0.0009311	11.995	29806000	3	905250	4
Alpha-centractin	P61163	P61163	ACTR1A	17928000		1	1	1	4.3	4.3	4.3	42.613	0.0017422	9.3298	37669000	4	896380	4.3
Plexin-A2	O75051	O75051	PLXNA2	83352000		19	9	6	10.6	5.7	4.1	211.1	0	60.711	231030000	16	896260	7.5
Glia maturation factor beta	P60983	P60983	GMFB	8014500		1	1	1	11.3	11.3	11.3	16.713	0.00090992	11.393	20929000	2	890500	11.3
Syndecan-4	P31431	P31431	SDC4	7995800		2	2	2	11.1	11.1	11.1	21.641	0.00091912	11.661	29140000	3	888420	5.1
Heterogeneous nuclear ribonucleoprotein D-like	O14979	O14979	HNRNPDL	17759000		3	2	2	7.6	5.7	5.7	46.437	0.0010438	14.931	37605000	2	887950	5.7
Proteasome activator complex subunit 3	P61289	P61289	PSME3	11399000		2	2	2	7.5	7.5	7.5	29.506	0.00089047	10.921	11399000	0	876860	7.5
Acyl-protein thioesterase 1	O75608	O75608	LYPLA1	10331000		2	2	2	8.3	8.3	8.3	24.669	0.00092251	11.715	27292000	2	860940	4.8
Serine incorporator 3	Q13530	Q13530	SERINC3	18069000		2	2	2	4.7	4.7	4.7	52.58	0.00096993	12.944	60631000	2	860410	2.5
Dedicator of cytokinesis protein 9	Q9BZ29	Q9BZ29	DOCK9	95118000		15	15	15	9.9	9.9	9.9	236.44	0	97.279	265580000	21	841750	5
60S ribosomal protein L9	P32969	P32969	RPL9	7567600		1	1	1	7.3	7.3	7.3	21.863	0.0031797	6.7514	7567600	2	840840	7.3
1-phosphatidylinositol 4,5-bisphosphate phosphodiesterase beta-3	Q01970	Q01970	PLCB3	44938000		6	6	6	8.1	8.1	8.1	138.8	0	40.7	119610000	11	832180	7.1
Syntaxin-6	O43752	O43752	STX6	9851300		1	1	1	9.8	9.8	9.8	29.176	0.0068389	6.3587	9851300	1	820940	9.8
Far upstream element-binding protein 2	Q92945	Q92945	KHSRP	28584000		3	3	3	4.1	4.1	4.1	73.114	0	18.589	38582000	2	816680	4.1
E3 ubiquitin-protein ligase SMURF1	Q9HCE7	Q9HCE7	SMURF1	35031000		1	1	1	1.3	1.3	1.3	86.113	0.0061022	6.3953	35031000	1	796160	1.3
Four and a half LIM domains protein 2	Q14192	Q14192	FHL2	14230000		3	3	3	12.5	12.5	12.5	32.193	0	20.581	28461000	3	790550	6.1
Tubulin beta-6 chain	Q9BUF5	Q9BUF5	TUBB6	15756000	+	11	1	1	34.1	3.4	3.4	49.857	1	-2	29915000	0	787810	34.1
Thioredoxin-interacting protein	Q9H3M7	Q9H3M7	TXNIP	16423000		2	2	2	6.9	6.9	6.9	43.661	0.0010132	13.82	62360000	5	782040	3.8
Mitogen-activated protein kinase 15	Q8TD08	Q8TD08	MAPK15	23319000		1	1	1	1.5	1.5	1.5	59.831	0.0075358	6.3019	23319000	1	777300	1.5
Malignant T-cell-amplified sequence 1	Q9ULC4	Q9ULC4	MCTS1	7754700		1	1	1	9.4	9.4	9.4	20.555	0.0031771	6.7407	12287000	4	775470	9.4
Receptor-type tyrosine-protein phosphatase mu	P28827;O14522	P28827	PTPRM	50178000		8	7	7	7.4	6.5	6.5	163.68	0	43.845	182350000	13	771980	4.1
Lipoma-preferred partner	Q93052	Q93052	LPP	20033000		1	1	1	3.8	3.8	3.8	65.746	0.0017227	8.6442	59873000	2	770510	3.8
78 kDa glucose-regulated protein	P11021	P11021	HSPA5	22642000		6	5	5	11.9	9.5	9.5	72.332	0	35.564	82137000	8	754740	8.3
AP-2 complex subunit alpha-2	O94973	O94973	AP2A2	36970000		11	4	4	16.5	7.1	7.1	103.96	0	27.179	60779000	5	754490	15.3
BAG family molecular chaperone regulator 5	Q9UL15	Q9UL15	BAG5	17873000		3	3	3	14.1	14.1	14.1	51.199	0	19.787	48042000	5	744710	8.5
Insulin-like growth factor 1 receptor;Insulin-like growth factor 1 receptor alpha chain;Insulin-like growth factor 1 receptor beta chain	P08069;P14616	P08069	IGF1R	49781000		7	7	7	7.2	7.2	7.2	154.79	0	45.489	109390000	9	743000	5.5
Latrophilin-2	O95490	O95490	LPHN2	44147000		5	5	5	5.7	5.7	5.7	163.35	0	35.366	107620000	11	735790	3.6
Glia-derived nexin	P07093	P07093	SERPINE2	16072000		2	2	2	5	5	5	44.002	0.00096525	12.897	35623000	2	730520	5
Basement membrane-specific heparan sulfate proteoglycan core protein;Endorepellin;LG3 peptide	P98160	P98160	HSPG2	134120000		22	22	22	6.6	6.6	6.6	468.83	0	161.09	459310000	25	724950	3.2
Leucine--tRNA ligase, cytoplasmic	Q9P2J5	Q9P2J5	LARS	44932000		5	5	5	5.3	5.3	5.3	134.46	0	30.505	95369000	10	724710	4.5
Coatomer subunit beta	P53618	P53618	COPB1	34762000		3	3	3	5.4	5.4	5.4	107.14	0	20.686	80288000	9	724220	5.4
ATPase ASNA1	O43681	O43681	ASNA1	10851000		2	2	2	7.5	7.5	7.5	38.792	0.00089286	11.003	22264000	2	723420	4.6
Rho-related GTP-binding protein RhoE	P61587	P61587	RND3	10851000		2	2	2	10.2	10.2	10.2	27.368	0.00094518	12.29	18208000	2	723410	4.5
40S ribosomal protein S25	P62851	P62851	RPS25	3549900		2	2	2	12.8	12.8	12.8	13.742	0.00094967	12.537	17942000	6	709980	12.8
Brain-specific angiogenesis inhibitor 1-associated protein 2	Q9UQB8	Q9UQB8	BAIAP2	26890000		3	3	3	6.7	6.7	6.7	60.867	0	22.405	71950000	5	707620	4.2
Presenilin-1;Presenilin-1 NTF subunit;Presenilin-1 CTF subunit;Presenilin-1 CTF12;Presenilin-2;Presenilin-2 NTF subunit;Presenilin-2 CTF subunit	P49768;P49810	P49768;P49810	PSEN1;PSEN2	12633000		2	2	2	7.1	7.1	7.1	52.667	0.0010616	15.663	39668000	10	701820	3.2
Tubulin beta-4A chain	P04350;A6NNZ2;CON__ENSEMBL:ENSBTAP00000025008;Q9H4B7	P04350	TUBB4A	13944000		23	2	0	68.5	8.1	0	49.585	0.00096061	12.811	24456000	2	697180	64
Ataxin-10	Q9UBB4	Q9UBB4	ATXN10	18030000		4	4	4	9.1	9.1	9.1	53.488	0	24.543	20963000	3	693450	6.9
Protein FAM3C	Q92520	Q92520	FAM3C	8952100		2	2	2	12.3	12.3	12.3	24.68	0.00098912	13.37	19749000	1	688620	5.3
Solute carrier family 12 member 2	P55011	P55011	SLC12A2	34349000		5	5	5	4	4	4	131.45	0	32.734	96458000	7	686980	2.2
Crk-like protein	P46109	P46109	CRKL	10900000		1	1	1	5.6	5.6	5.6	33.777	0.0024233	6.9978	20886000	2	681270	5.6
Thyroid receptor-interacting protein 6	Q15654	Q15654	TRIP6	14269000		4	4	4	12.8	12.8	12.8	50.287	0	26.319	34256000	5	679470	7.8
Mitogen-activated protein kinase 1	P28482;P27361	P28482	MAPK1	14766000		3	3	3	10.6	10.6	10.6	41.389	0	20.951	22993000	2	671170	6.7
Collagen alpha-1(XIII) chain	Q5TAT6	Q5TAT6	COL13A1	27401000		1	1	1	2.4	2.4	2.4	69.949	0.0017301	8.8907	55394000	2	668330	2.4
G-protein coupled receptor family C group 5 member B	Q9NZH0	Q9NZH0	GPRC5B	6004200		1	1	1	3	3	3	44.794	0.0068337	6.3584	6004200	1	667140	3
Afadin	P55196	P55196	MLLT4	61203000		9	9	9	6.8	6.8	6.8	206.8	0	66.451	165260000	16	665250	5
Hepatocyte growth factor receptor	P08581	P08581	MET	44004000		6	6	6	5.7	5.7	5.7	155.54	0	41.942	105830000	10	656780	4.6
Nucleosome assembly protein 1-like 4	Q99733	Q99733	NAP1L4	10311000		1	1	1	4.8	4.8	4.8	42.823	0.0010111	13.758	19557000	2	644460	4.8
Erythrocyte band 7 integral membrane protein	P27105	P27105	STOM	9649500		2	2	2	7.6	7.6	7.6	31.73	0.00089366	11.029	15139000	1	643300	4.2
Butyrophilin subfamily 2 member A1;Butyrophilin subfamily 2 member A2	Q7KYR7;Q8WVV5	Q7KYR7;Q8WVV5	BTN2A1;BTN2A2	15221000		4	4	4	8.3	8.3	8.3	59.632	0	25.359	84936000	6	634220	3.2
Kinesin light chain 1	Q07866	Q07866	KLC1	22770000		4	4	4	8.6	8.6	8.6	65.309	0	26.711	39763000	6	632510	7
Transcription intermediary factor 1-beta	Q13263	Q13263	TRIM28	20064000		4	4	4	4.8	4.8	4.8	88.549	0	33.122	47002000	3	627000	2.4
Excitatory amino acid transporter 1	P43003	P43003	SLC1A3	9943700		1	1	1	2.2	2.2	2.2	59.572	0.0016529	7.4841	25507000	2	621480	2.2
Puromycin-sensitive aminopeptidase;Puromycin-sensitive aminopeptidase-like protein	P55786;A6NEC2	P55786;A6NEC2	NPEPPS;NPEPPSL1	29729000		3	3	3	4.4	4.4	4.4	103.28	0	19.851	102700000	5	619350	2.5
Proliferating cell nuclear antigen	P12004	P12004	PCNA	9889800		2	2	2	7.7	7.7	7.7	28.768	0.00092081	11.69	47688000	4	618110	2.7
X-ray repair cross-complementing protein 6	P12956	P12956	XRCC6	19354000		3	3	3	6.2	6.2	6.2	69.842	0	18.22	30921000	4	604820	6.2
DNA-directed RNA polymerases I and III subunit RPAC1	O15160	O15160	POLR1C	10282000		1	1	1	2.9	2.9	2.9	39.249	0.0061115	6.421	10282000	1	604820	2.9
NEDD4 family-interacting protein 2	Q9NV92	Q9NV92	NDFIP2	7731000		1	1	1	4.2	4.2	4.2	36.389	0.002445	7.1923	7731000	2	594690	4.2
Discoidin domain-containing receptor 2;Epithelial discoidin domain-containing receptor 1	Q16832;Q08345	Q16832;Q08345	DDR2;DDR1	19389000		2	2	2	3.2	3.2	3.2	96.735	0.00098232	13.192	47945000	3	587530	2.2
Casein kinase II subunit alpha;Casein kinase II subunit alpha 3	P68400;Q8NEV1	P68400;Q8NEV1	CSNK2A1;CSNK2A3	10469000		3	3	3	7.9	7.9	7.9	45.143	0	17.247	36711000	4	581590	4.6
ATP-dependent RNA helicase DDX39A;Spliceosome RNA helicase DDX39B	O00148;Q13838	O00148;Q13838	DDX39A;DDX39B	11046000		1	1	1	2.3	2.3	2.3	49.129	0.0031274	6.6352	21714000	1	581390	2.3
Uridine 5-monophosphate synthase;Orotate phosphoribosyltransferase;Orotidine 5-phosphate decarboxylase	P11172	P11172	UMPS	14887000		1	1	1	4.2	4.2	4.2	52.221	0.0024252	7.0128	22891000	2	572560	4.2
Methionine--tRNA ligase, cytoplasmic	P56192	P56192	MARS	23341000		6	6	6	11.7	11.7	11.7	101.11	0	47.199	103670000	11	569290	4.3
Twinfilin-1	Q12792	Q12792	TWF1	12480000		1	1	1	3.7	3.7	3.7	40.282	0.0016488	7.427	26986000	3	567260	3.7
Phosphatidylinositol 4-kinase type 2-alpha	Q9BTU6	Q9BTU6	PI4K2A	15309000		3	3	3	6.9	6.9	6.9	54.022	0	18.424	34820000	3	566990	4.6
Kinesin-like protein KIF23	Q02241	Q02241	KIF23	28237000		7	7	7	10.6	10.6	10.6	110.06	0	48.491	102320000	9	564740	3.6
Deoxyribonuclease-1-like 1	P49184	P49184	DNASE1L1	7850000		1	1	1	6.3	6.3	6.3	33.892	0.0032026	6.8634	15203000	4	560720	6.3
Eukaryotic translation initiation factor 3 subunit E	P60228	P60228	EIF3E	15661000		2	2	2	7.2	7.2	7.2	52.22	0.0010718	15.981	33559000	5	559340	7.2
Tumor necrosis factor receptor superfamily member 10A	O00220	O00220	TNFRSF10A	10316000		1	1	1	2.1	2.1	2.1	50.089	0.0032206	6.9391	18754000	2	542940	2.1
Syntaxin-2	P32856	P32856	STX2	8635800		2	2	2	14.9	14.9	14.9	33.341	0.0010471	15.09	34271000	3	539730	4.2
5-AMP-activated protein kinase subunit beta-1;5-AMP-activated protein kinase subunit beta-2	Q9Y478;O43741	Q9Y478;O43741	PRKAB1;PRKAB2	6973200		2	2	2	7.8	7.8	7.8	30.382	0.00088028	10.571	14247000	1	536400	3.7
Proteasome subunit beta type-9	P28065	P28065	PSMB9	5859900		1	1	1	4.6	4.6	4.6	23.264	0.003125	6.6352	5859900	1	532720	4.6
Zinc finger CCCH-type antiviral protein 1	Q7Z2W4	Q7Z2W4	ZC3HAV1	30066000		6	6	6	8.6	8.6	8.6	101.43	0	39.477	57504000	14	527480	7.6
Elongation factor Tu, mitochondrial	P49411	P49411	TUFM	15806000		2	2	2	5.8	5.8	5.8	49.541	0.00098619	13.269	29046000	2	526870	5.8
Heterogeneous nuclear ribonucleoprotein U	Q00839	Q00839	HNRNPU	19472000		4	4	4	7.2	7.2	7.2	90.583	0	25.125	40396000	4	526260	3.5
Serine/threonine-protein kinase STK11	Q15831	Q15831	STK11	9271500		1	1	1	3.2	3.2	3.2	48.635	0.0017452	9.6832	17207000	2	515080	3.2
CXADR-like membrane protein	Q9H6B4	Q9H6B4	CLMP	8209000		2	2	2	4.6	4.6	4.6	41.28	0.00092421	11.762	8209000	2	513060	4.6
Low-density lipoprotein receptor-related protein 10	Q7Z4F1	Q7Z4F1	LRP10	12826000		2	2	2	4.6	4.6	4.6	76.193	0.00094787	12.521	42704000	3	513050	1.7
Prosaposin;Saposin-A;Saposin-B-Val;Saposin-B;Saposin-C;Saposin-D	P07602	P07602	PSAP	15754000		2	2	2	6.7	6.7	6.7	58.112	0.001004	13.591	28548000	6	508190	6.7
6-phosphogluconolactonase	O95336	O95336	PGLS	6474600		2	2	2	14	14	14	27.547	0.001	13.528	25722000	5	498050	10.9
Eukaryotic translation initiation factor 3 subunit A	Q14152	Q14152	EIF3A	28572000		3	3	3	2.3	2.3	2.3	166.57	0	22.481	69616000	5	492620	1.4
Cerebral cavernous malformations 2 protein	Q9BSQ5	Q9BSQ5	CCM2	12215000		2	2	2	6.8	6.8	6.8	48.836	0.00097847	13.153	36372000	1	488590	3.8
Amyloid-like protein 2	Q06481	Q06481	APLP2	17019000		2	2	2	4.5	4.5	4.5	86.955	0.0008881	10.829	17019000	1	486250	4.5
Stanniocalcin-1	P52823	P52823	STC1	4835800		1	1	1	5.3	5.3	5.3	27.621	0.0016502	7.4277	4835800	1	483580	5.3
Phosphatidylinositol 5-phosphate 4-kinase type-2 beta	P78356	P78356	PIP4K2B	9184500		3	1	1	6.5	2.4	2.4	47.377	0.0031104	6.5969	20159000	2	483390	6.5
Glutamine--fructose-6-phosphate aminotransferase [isomerizing] 1;Glutamine--fructose-6-phosphate aminotransferase [isomerizing] 2	Q06210;O94808	Q06210;O94808	GFPT1;GFPT2	20694000		3	3	3	4.4	4.4	4.4	78.806	0	24.382	33584000	4	481270	4.4
Ubiquitin carboxyl-terminal hydrolase 14	P54578	P54578	USP14	11795000		3	3	3	6.3	6.3	6.3	56.068	0	17.025	47221000	4	471800	2
Xaa-Pro dipeptidase	P12955	P12955	PEPD	11199000		2	2	2	5.3	5.3	5.3	54.548	0.00098814	13.367	99180000	1	466620	2
Eukaryotic translation initiation factor 3 subunit M	Q7L2H7	Q7L2H7	EIF3M	8342000		1	1	1	3.5	3.5	3.5	42.502	0.0016515	7.4518	17592000	2	463440	3.5
Suppressor of G2 allele of SKP1 homolog	Q9Y2Z0	Q9Y2Z0	SUGT1	9729000		1	1	1	3.3	3.3	3.3	41.024	0.0017361	9.0649	28669000	3	463290	3.3
Proto-oncogene tyrosine-protein kinase Src	P12931	P12931	SRC	12898000		10	5	5	19.4	10.4	10.4	59.834	0	32.899	54869000	6	460660	12.3
Low-density lipoprotein receptor	P01130	P01130	LDLR	21148000		1	1	1	1.6	1.6	1.6	95.375	0.00096154	12.838	67412000	3	459740	1.6
Oligoribonuclease, mitochondrial	Q9Y3B8	Q9Y3B8	REXO2	5966800		1	1	1	7.6	7.6	7.6	26.832	0.0031128	6.6099	5966800	1	458980	7.6
Type I inositol 1,4,5-trisphosphate 5-phosphatase	Q14642	Q14642	INPP5A	11881000		3	3	3	10.9	10.9	10.9	47.819	0	17.88	43003000	5	456960	6.6
Gamma-enolase	P09104	P09104	ENO2	9133800		5	2	2	18.9	6.2	6.2	47.268	0.0010331	14.504	42268000	3	456690	16.6
Protein kinase C eta type;Protein kinase C epsilon type	P24723;Q02156	P24723;Q02156	PRKCH;PRKCE	14437000		1	1	1	1.2	1.2	1.2	77.828	0.0053846	6.4827	31486000	2	451150	1.2
Histone-arginine methyltransferase CARM1	Q86X55	Q86X55	CARM1	9439300		2	2	2	6.9	6.9	6.9	65.853	0.00091491	11.558	34954000	1	449490	2.1
Dihydropteridine reductase	P09417	P09417	QDPR	6286300		1	1	1	4.5	4.5	4.5	25.789	0.0016653	7.5745	18822000	1	449020	4.5
Peptidyl-prolyl cis-trans isomerase FKBP4;Peptidyl-prolyl cis-trans isomerase FKBP4, N-terminally processed	Q02790	Q02790	FKBP4	13622000		4	4	4	11.5	11.5	11.5	51.804	0	25.03	55240000	5	439410	3.3
Proteasome-associated protein ECM29 homolog	Q5VYK3	Q5VYK3	ECM29	40682000		8	8	8	6.1	6.1	6.1	204.29	0	52.002	71253000	10	437440	3.7
Ras GTPase-activating protein 1	P20936	P20936	RASA1	22160000		6	6	6	9.3	9.3	9.3	116.4	0	39.781	71280000	6	434500	3.7
Cation-independent mannose-6-phosphate receptor	P11717	P11717	IGF2R	54978000		7	7	7	2.9	2.9	2.9	274.37	0	44.631	131980000	11	432900	2.2
Staphylococcal nuclease domain-containing protein 1	Q7KZF4	Q7KZF4	SND1	22818000		5	5	5	7.5	7.5	7.5	102	0	31.073	72801000	9	430530	4.2
Nuclease-sensitive element-binding protein 1	P67809	P67809	YBX1	5594200		2	2	2	9.3	9.3	9.3	35.924	0.00099502	13.483	15457000	4	430330	4.3
Laminin subunit alpha-1	P25391	P25391	LAMA1	64111000		3	3	3	1.5	1.5	1.5	337.08	0	16.65	80332000	4	427410	1.1
Phosphomannomutase 2	O15305	O15305	PMM2	6838200		1	1	1	4.9	4.9	4.9	28.082	0.0068079	6.3403	6838200	1	427390	4.9
Methylosome protein 50	Q9BQA1	Q9BQA1	WDR77	4687600		1	1	1	4.4	4.4	4.4	36.724	0.0016447	7.3755	16347000	3	426140	4.4
High affinity cAMP-specific and IBMX-insensitive 3,5-cyclic phosphodiesterase 8A	O60658	O60658	PDE8A	18075000		2	2	2	3.6	3.6	3.6	93.303	0.00092764	11.85	34504000	2	420360	3.6
Phenylalanine--tRNA ligase alpha subunit	Q9Y285	Q9Y285	FARSA	9478000		1	1	1	2.2	2.2	2.2	57.563	0.002443	7.1881	15204000	2	412090	2.2
Serine protease HTRA1	Q92743	Q92743	HTRA1	8195200		1	1	1	1.7	1.7	1.7	51.286	0.0061069	6.405	8195200	1	409760	1.7
Phosphoprotein associated with glycosphingolipid-enriched microdomains 1	Q9NWQ8	Q9NWQ8	PAG1	7707100		2	2	2	6.7	6.7	6.7	46.98	0.001002	13.57	25739000	4	405640	4.2
Ubiquitin carboxyl-terminal hydrolase 5	P45974	P45974	USP5	15800000		2	2	2	3.4	3.4	3.4	95.785	0.00089928	11.099	21541000	2	405130	3.4
Asparagine synthetase [glutamine-hydrolyzing]	P08243	P08243	ASNS	11704000		2	2	2	5.2	5.2	5.2	64.369	0.0010101	13.722	28502000	5	403580	5.2
Alpha-adducin	P35611	P35611	ADD1	10741000		2	2	2	5.8	5.8	5.8	80.954	0.00088106	10.577	10741000	1	397820	5.8
Eukaryotic translation initiation factor 3 subunit D	O15371	O15371	EIF3D	9922200		5	5	5	14.1	14.1	14.1	63.972	0	27.747	50442000	2	396890	2.9
Rootletin	Q5TZA2	Q5TZA2	CROCC	45105000		3	3	3	1.8	1.8	1.8	228.52	0	17.425	116420000	6	395660	0.8
Coatomer subunit alpha;Xenin;Proxenin	P53621	P53621	COPA	27639000		3	3	3	3.6	3.6	3.6	138.34	0	21.087	61944000	6	394850	2.7
Aminoacyl tRNA synthase complex-interacting multifunctional protein 2	Q13155	Q13155	AIMP2	6690500		1	1	1	2.8	2.8	2.8	35.348	0.003108	6.59	22539000	3	393560	2.8
Epidermal growth factor receptor substrate 15	P42566	P42566	EPS15	17806000		3	3	3	5.4	5.4	5.4	98.655	0	19.301	43823000	4	387080	1.2
COP9 signalosome complex subunit 3	Q9UNS2	Q9UNS2	COPS3	9630100		1	1	1	2.8	2.8	2.8	47.873	0	18.96	28016000	3	385200	2.8
Importin subunit alpha-7;Importin subunit alpha-6;Importin subunit alpha-5;Importin subunit alpha-5, N-terminally processed	O60684;O15131;P52294	O60684;O15131;P52294	KPNA6;KPNA5;KPNA1	8816600		1	1	1	2.6	2.6	2.6	60.029	0.00087642	10.282	18386000	2	383330	2.6
Band 4.1-like protein 1	Q9H4G0	Q9H4G0	EPB41L1	17965000		4	3	3	6	4.7	4.7	98.502	0	21.62	61070000	4	382220	3.3
Cysteine and histidine-rich domain-containing protein 1	Q9UHD1	Q9UHD1	CHORDC1	6076800		2	2	2	6.6	6.6	6.6	37.489	0.00099108	13.409	27981000	1	379800	2.1
Protein kinase C delta type;Protein kinase C delta type regulatory subunit;Protein kinase C delta type catalytic subunit;Protein kinase C theta type	Q05655;Q04759	Q05655;Q04759	PRKCD;PRKCQ	13906000		1	1	1	1.5	1.5	1.5	77.504	0.009716	6.1632	13906000	2	375840	1.5
Collagen alpha-1(IV) chain;Arresten	P02462	P02462	COL4A1	29260000		3	3	3	3.9	3.9	3.9	160.61	0	22.262	69981000	6	375130	2.8
Tetratricopeptide repeat protein 7B	Q86TV6	Q86TV6	TTC7B	16155000		2	2	2	2.7	2.7	2.7	94.178	0.00088183	10.59	28537000	1	367160	2.7
Rho guanine nucleotide exchange factor 1	Q92888	Q92888	ARHGEF1	16435000		4	4	4	5.2	5.2	5.2	102.43	0	23.504	29337000	3	365230	4.2
Hypoxia up-regulated protein 1	Q9Y4L1	Q9Y4L1	HYOU1	18350000		2	2	2	3.6	3.6	3.6	111.33	0.00098425	13.214	31754000	2	359810	3.6
Proliferation-associated protein 2G4	Q9UQ80	Q9UQ80	PA2G4	7787000		3	3	3	8.9	8.9	8.9	43.786	0	19.825	32770000	3	353950	2.8
ATP-dependent RNA helicase DDX3X;ATP-dependent RNA helicase DDX3Y	O00571;O15523	O00571;O15523	DDX3X;DDX3Y	13689000		4	4	4	8.8	8.8	8.8	73.243	0	22.563	43275000	3	350990	1.8
Centromere-associated protein E	Q02224	Q02224	CENPE	56792000	+	1	1	1	0.6	0.6	0.6	316.41	1	-2	56792000	1	348420	0.6
Coatomer subunit delta	P48444	P48444	ARCN1	9083200		3	3	3	6.7	6.7	6.7	57.21	0	19.46	23895000	2	336420	2.2
Heterogeneous nuclear ribonucleoprotein R	O43390	O43390	HNRNPR	11404000		2	1	1	3.3	2.1	2.1	70.942	0.0017182	8.5211	24728000	2	335410	3.3
Alanine--tRNA ligase, cytoplasmic	P49588	P49588	AARS	16674000		4	4	4	6.9	6.9	6.9	106.81	0	22.656	78394000	8	326940	3.1
Phosphoacetylglucosamine mutase	O95394	O95394	PGM3	9469700		2	2	2	3.7	3.7	3.7	59.851	0.00088731	10.816	11813000	2	326540	2
5-AMP-activated protein kinase catalytic subunit alpha-1	Q13131;P54646	Q13131	PRKAA1	9087100		4	4	4	8.1	8.1	8.1	64.009	0	27.826	39868000	6	324540	3
E3 ubiquitin/ISG15 ligase TRIM25	Q14258	Q14258	TRIM25	9981100		1	1	1	1.6	1.6	1.6	70.973	0.0016474	7.4268	24054000	3	321970	1.6
Palladin	Q8WX93	Q8WX93	PALLD	20071000	+	1	1	1	0.9	0.9	0.9	150.56	1	-2	42830000	2	318600	0.9
Cytosolic non-specific dipeptidase	Q96KP4	Q96KP4	CNDP2	8544300		2	2	2	3.8	3.8	3.8	52.878	0.00091241	11.484	8544300	1	316450	1.7
Stonin-2	Q8WXE9	Q8WXE9	STON2	11668000		1	1	1	1	1	1	101.16	0.002437	7.1064	31163000	3	315350	1
RING finger and SPRY domain-containing protein 1	Q96DX4	Q96DX4	RSPRY1	7798900		3	3	3	9.5	9.5	9.5	64.18	0	22.598	36086000	2	299960	2.6
Immunoglobulin superfamily member 3	O75054	O75054	IGSF3	17963000		3	3	3	2.9	2.9	2.9	135.19	0	17.332	34947000	2	299380	1.9
Rho guanine nucleotide exchange factor 7	Q14155	Q14155	ARHGEF7	12567000		2	2	2	3	3	3	90.011	0.0009434	12.275	25246000	4	299220	3
Hyccin	Q9BYI3	Q9BYI3	FAM126A	8639400		1	1	1	2.1	2.1	2.1	57.625	0.0016667	7.6019	16765000	2	297910	2.1
Myosin-IIIb;Myosin-IIIa	Q8WXR4;Q8NEV4	Q8WXR4;Q8NEV4	MYO3B;MYO3A	19646000		2	2	2	1.9	1.9	1.9	151.83	0.00087566	10.259	55323000	2	297670	1.2
Transcription elongation factor B polypeptide 2	Q15370	Q15370	TCEB2	2675600		1	1	1	6.8	6.8	6.8	13.133	0.0031546	6.7102	7648500	5	297290	6.8
Importin subunit alpha-1	P52292	P52292	KPNA2	5879900		2	2	2	6.2	6.2	6.2	57.861	0.00092593	11.81	20846000	1	293990	3.4
Sodium/calcium exchanger 1	P32418	P32418	SLC8A1	9627300		1	1	1	2.4	2.4	2.4	108.55	0.0097233	6.1843	28206000	3	283160	2.4
Transportin-1	Q92973	Q92973	TNPO1	10934000		2	2	2	3.3	3.3	3.3	102.35	0.0010194	14.035	20825000	2	266670	1.2
Folate transporter 1	P41440	P41440	SLC19A1	6387700		2	2	2	3.7	3.7	3.7	64.868	0.001056	15.402	34163000	2	266150	2
Cullin-5	Q93034	Q93034	CUL5	12183000		4	4	4	8.3	8.3	8.3	90.954	0	25.355	19707000	4	264850	6.9
TBC1 domain family member 10B	Q4KMP7	Q4KMP7	TBC1D10B	7572800		1	1	1	1.5	1.5	1.5	87.198	0.0024351	7.0985	14193000	2	261130	1.5
Serine hydroxymethyltransferase, mitochondrial	P34897	P34897	SHMT2	7369100		2	2	2	4	4	4	55.992	0.00095147	12.562	22716000	2	254110	1.8
Testin	Q9UGI8	Q9UGI8	TES	6340100		2	2	2	5	5	5	47.996	0.00093721	12.15	22428000	3	253600	2.4
Trafficking protein particle complex subunit 6B	Q86SZ2	Q86SZ2	TRAPPC6B	3292800		1	1	1	12	12	12	17.983	0.0016807	7.7599	7105400	2	253290	12
Volume-regulated anion channel subunit LRRC8A	Q8IWT6	Q8IWT6	LRRC8A	11196000		2	2	2	3.5	3.5	3.5	94.198	0.00092678	11.844	22153000	1	248790	1.6
Leucine-rich repeat-containing protein 7	Q96NW7	Q96NW7	LRRC7	18832000		1	1	1	0.5	0.5	0.5	172.58	0.0016393	7.3314	64962000	3	247790	0.5
cAMP-dependent protein kinase type I-alpha regulatory subunit;cAMP-dependent protein kinase type I-alpha regulatory subunit, N-terminally processed	P10644	P10644	PRKAR1A	4705000		2	2	2	6.8	6.8	6.8	42.981	0.00087951	10.56	8633700	2	247630	4.7
Protein arginine N-methyltransferase 5;Protein arginine N-methyltransferase 5, N-terminally processed	O14744	O14744	PRMT5	7909900		4	4	4	10.7	10.7	10.7	72.683	0	24.921	50982000	5	247180	2.2
FH2 domain-containing protein 1	Q9C0D6	Q9C0D6	FHDC1	11851000		1	1	1	0.8	0.8	0.8	124.76	0.0097087	6.163	24788000	2	246890	0.8
DNA damage-binding protein 1	Q16531	Q16531	DDB1	13557000		2	2	2	2.8	2.8	2.8	126.97	0.00093284	12.052	31343000	2	246490	2.8
Small proline-rich protein 2F;Small proline-rich protein 2A;Small proline-rich protein 2B;Small proline-rich protein 2D;Small proline-rich protein 2E;Small proline-rich protein 2G	Q96RM1;P35326;P35325;P22532;P22531;Q9BYE4	Q96RM1;P35326;P35325;P22532;P22531;Q9BYE4	SPRR2F;SPRR2A;SPRR2B;SPRR2D;SPRR2E;SPRR2G	1477600		2	2	2	23.6	23.6	23.6	7.8052	0.00089847	11.097	34026000	1	246260	12.5
Rho guanine nucleotide exchange factor 5	Q12774	Q12774	ARHGEF5	19814000	+	1	1	1	0.9	0.9	0.9	176.8	1	-2	19814000	1	244610	0.9
Protein transport protein Sec23A	Q15436	Q15436	SEC23A	8960300		3	3	3	5.6	5.6	5.6	86.16	0	17.253	26071000	3	242170	1.7
Dihydropyrimidinase-related protein 3	Q14195	Q14195	DPYSL3	6871000		3	1	1	5.8	1.8	1.8	61.963	0.0031621	6.7152	14227000	2	236930	5.8
CD2-associated protein	Q9Y5K6	Q9Y5K6	CD2AP	8265100		2	2	2	4.1	4.1	4.1	71.45	0.00091827	11.646	21005000	2	236150	1.6
Importin-7	O95373	O95373	IPO7	9918000		5	5	5	8.4	8.4	8.4	119.52	0	27.218	34330000	7	236140	4.9
E3 ubiquitin-protein ligase Itchy homolog	Q96J02	Q96J02	ITCH	11301000		5	5	5	7.8	7.8	7.8	102.8	0	33.37	65631000	7	235430	1.9
Ran GTPase-activating protein 1	P46060	P46060	RANGAP1	6337800		2	2	2	4.3	4.3	4.3	63.541	0.00093985	12.222	27943000	3	234730	2
Beta-1-syntrophin	Q13884	Q13884	SNTB1	7238800		2	2	2	5	5	5	58.06	0.00097182	13.006	17095000	1	233510	1.7
Pre-mRNA-splicing factor ATP-dependent RNA helicase DHX15	O43143	O43143	DHX15	8980400		1	1	1	1.5	1.5	1.5	90.932	0.002447	7.2117	26809000	2	230270	1.5
Paxillin	P49023	P49023	PXN	6638700		1	1	1	3.4	3.4	3.4	64.505	0.0017007	7.9899	12312000	6	228920	3.4
Glutamine--tRNA ligase	P47897	P47897	QARS	10247000		1	1	1	1.2	1.2	1.2	87.798	0.0053929	6.4888	28587000	3	227710	1.2
Septin-9	Q9UHD8	Q9UHD8	SEPT9	9556400		2	2	2	4.4	4.4	4.4	65.401	0.00090909	11.342	19570000	1	227530	1.7
Eukaryotic translation initiation factor 2 subunit 2	P20042	P20042	EIF2S2	4536300		3	3	3	9	9	9	38.388	0	16.439	13185000	3	226820	2.7
Importin subunit alpha-3	O00629	O00629	KPNA4	3585300		2	2	2	6	6	6	57.886	0.00094162	12.233	28807000	5	224080	3.3
Heterogeneous nuclear ribonucleoprotein M	P52272	P52272	HNRNPM	10461000		2	2	2	4.4	4.4	4.4	77.515	0.0010638	15.75	22951000	2	222570	2.2
Cytoplasmic dynein 1 intermediate chain 2	Q13409	Q13409	DYNC1I2	4422300		1	1	1	1.7	1.7	1.7	71.456	0.0031323	6.6652	4422300	1	221110	1.7
Cadherin-11	P55287	P55287	CDH11	8148300		2	2	2	3.4	3.4	3.4	87.964	0.0010384	14.621	19046000	3	220220	1
Serpin B5	P36952	P36952	SERPINB5	4833900		1	1	1	4.5	4.5	4.5	42.1	0.003879	6.5734	4833900	1	219720	4.5
Phospholipase D1	Q13393	Q13393	PLD1	12416000		2	2	2	2.9	2.9	2.9	124.18	0.00092507	11.778	18368000	1	217830	2.9
Tyrosine-protein phosphatase non-receptor type 11	Q06124	Q06124	PTPN11	8233800		2	2	2	3.2	3.2	3.2	68.436	0.00095969	12.772	30413000	1	216680	1.8
Annexin A10	Q9UJ72	Q9UJ72	ANXA10	3511400		1	1	1	4.9	4.9	4.9	37.277	0.0016863	7.7798	57424000	3	206550	4.9
Splicing factor, proline- and glutamine-rich	P23246	P23246	SFPQ	6181300		1	1	1	3.3	3.3	3.3	76.149	0.0032077	6.8934	17599000	3	206040	3.3
Focal adhesion kinase 1	Q05397	Q05397	PTK2	11573000		2	2	2	2.1	2.1	2.1	119.23	0.00088652	10.805	15668000	2	203040	2.1
Leucine-rich repeat-containing protein 1	Q9BTT6	Q9BTT6	LRRC1	5225100		5	3	3	11.1	6.7	6.7	59.241	0	18.605	19596000	2	200970	7.1
Receptor tyrosine-protein kinase erbB-2	P04626	P04626	ERBB2	9893900		5	2	2	5.6	3	3	137.91	0.00095329	12.641	75774000	4	197880	2.1
Desmoglein-1	Q02413	Q02413	DSG1	8015700		1	1	1	1.3	1.3	1.3	113.75	0.0031422	6.6788	8015700	1	195510	1.3
STE20-like serine/threonine-protein kinase	Q9H2G2	Q9H2G2	SLK	11220000		4	2	2	4.3	2.7	2.7	142.69	0.00095694	12.737	24589000	4	186990	2.7
Valine--tRNA ligase	P26640	P26640	VARS	10551000		5	5	5	6.6	6.6	6.6	140.47	0	29.295	43260000	7	178840	4.8
CTP synthase 1	P17812	P17812	CTPS1	5354300		2	2	2	3.9	3.9	3.9	66.69	0.00096246	12.839	13683000	1	178480	1.9
Dynamin-3;Dynamin-2	Q9UQ16;P50570	Q9UQ16;P50570	DNM3;DNM2	8838100		1	1	1	2.2	2.2	2.2	97.745	0.0016849	7.773	27227000	3	176760	2.2
Cullin-2	Q13617	Q13617	CUL2	7389300		1	1	1	1.6	1.6	1.6	86.982	0.0067976	6.3258	7389300	0	175940	1.6
Insulin-degrading enzyme	P14735	P14735	IDE	8545800		1	1	1	1.5	1.5	1.5	117.97	0.001675	7.6933	8545800	1	170920	1.5
SLIT-ROBO Rho GTPase-activating protein 1	Q7Z6B7	Q7Z6B7	SRGAP1	9490100		4	2	2	4.1	1.8	1.8	124.26	0.00090744	11.311	13035000	0	169470	3.2
Alpha-globin transcription factor CP2	Q12800	Q12800	TFCP2	3040200		1	1	1	3.2	3.2	3.2	57.255	0.0067873	6.3091	3040200	0	168900	3.2
Eukaryotic translation initiation factor 4 gamma 1	Q04637	Q04637	EIF4G1	11480000		4	4	4	3.1	3.1	3.1	175.49	0	22.17	32673000	4	168830	1.4
WD repeat-containing protein 20	Q8TBZ3	Q8TBZ3	WDR20	3663600		2	2	2	4.6	4.6	4.6	62.892	0.00091743	11.595	3663600	2	166530	4.6
HLA class I histocompatibility antigen, B-52 alpha chain;HLA class I histocompatibility antigen, B-15 alpha chain;HLA class I histocompatibility antigen, B-78 alpha chain;HLA class I histocompatibility antigen, B-51 alpha chain;HLA class I histocompatibility antigen, B-46 alpha chain;HLA class I histocompatibility antigen, B-57 alpha chain	P30490;P30464;P30498;P18464;P30484;P18465	P30490;P30464;P30498;P18464;P30484;P18465	HLA-B	2597000		10	1	0	36.7	4.4	0	40.521	0.002439	7.1233	8076500	2	162310	33.4
TRAF2 and NCK-interacting protein kinase	Q9UKE5	Q9UKE5	TNIK	9585200		17	5	5	14.9	5.9	5.9	154.94	0	25.885	25146000	4	159750	9.2
Cdc42-interacting protein 4	Q15642	Q15642	TRIP10	4289500		2	2	2	4	4	4	68.351	0.00096339	12.847	21272000	2	158870	1.8
THO complex subunit 2	Q8NI27	Q8NI27	THOC2	11859000		2	2	2	1.8	1.8	1.8	182.77	0.00089445	11.03	31501000	3	158120	0.9
Dynamin-1-like protein	O00429	O00429	DNM1L	7898400		2	2	2	3.7	3.7	3.7	81.876	0.00093371	12.053	10927000	2	157970	3.7
EH domain-binding protein 1-like protein 1	Q8N3D4	Q8N3D4	EHBP1L1	11464000		4	4	4	3.5	3.5	3.5	161.85	0	24.177	40506000	6	154920	2
Serine/threonine-protein kinase TAO1	Q7L7X3	Q7L7X3	TAOK1	7181400		3	2	2	3.6	2.3	2.3	116.07	0.00089606	11.069	24386000	2	152800	2.2
Cullin-1	Q13616	Q13616	CUL1	6890300		1	1	1	1.2	1.2	1.2	89.677	0.0053763	6.4772	6890300	1	149790	1.2
1,4-alpha-glucan-branching enzyme	Q04446	Q04446	GBE1	5186200		2	2	2	5.7	5.7	5.7	80.473	0.0010267	14.368	19500000	3	148180	4.1
Protein transport protein Sec24C	P53992	P53992	SEC24C	5850100		2	2	2	2.7	2.7	2.7	118.32	0.00099701	13.52	28172000	4	146250	1.2
60 kDa heat shock protein, mitochondrial	P10809	P10809	HSPD1	4669700		2	2	2	4.2	4.2	4.2	61.054	0.00096805	12.942	9671500	1	145930	2.1
GMP synthase [glutamine-hydrolyzing]	P49915	P49915	GMPS	6025700		2	2	2	4	4	4	76.715	0.00088889	10.834	21960000	1	143470	2.6
Desmoplakin	P15924	P15924	DSP	22655000		3	3	3	1	1	1	331.77	0	19.06	27188000	4	138990	1
Atlastin-3	Q6DD88	Q6DD88	ATL3	3589700		2	2	2	3.7	3.7	3.7	60.541	0.00088339	10.666	6808400	0	138060	1.8
Tyrosine--tRNA ligase, cytoplasmic;Tyrosine--tRNA ligase, cytoplasmic, N-terminally processed	P54577	P54577	YARS	5067500		2	2	2	3.4	3.4	3.4	59.143	0.00087873	10.425	9865200	1	136960	1.7
Prolyl endopeptidase	P48147	P48147	PREP	6422000		1	1	1	2.4	2.4	2.4	80.699	0.0031847	6.7642	6422000	0	136640	2.4
1-phosphatidylinositol 4,5-bisphosphate phosphodiesterase beta-4	Q15147	Q15147	PLCB4	9078900		2	2	2	2.6	2.6	2.6	134.46	0.0010256	14.338	28443000	3	135510	1
Plexin-A4	Q9HCM2	Q9HCM2	PLXNA4	12536000		16	3	3	9.6	2.4	2.4	212.45	0	21.67	31828000	5	134800	7.7
Collagen alpha-2(IV) chain;Canstatin	P08572	P08572	COL4A2	11424000		3	3	3	3.2	3.2	3.2	167.55	0	20.087	43958000	4	134400	0.8
Sperm-associated antigen 1	Q07617	Q07617	SPAG1	6959100		2	2	2	2.8	2.8	2.8	103.64	0.0010309	14.436	22182000	4	131300	1.5
Ras-associated and pleckstrin homology domains-containing protein 1	Q70E73	Q70E73	RAPH1	6516800		1	1	1	1.4	1.4	1.4	135.25	0.003218	6.9298	6516800	1	127780	1.4
MICAL-like protein 1	Q8N3F8	Q8N3F8	MICALL1	5043500		1	1	1	1.5	1.5	1.5	93.44	0.002451	7.2238	5043500	1	123010	1.5
Peroxidasin homolog	Q92626	Q92626	PXDN	8724700		2	2	2	1.6	1.6	1.6	165.27	0.00092851	11.887	35778000	1	119520	0.9
Laminin subunit beta-3	Q13751	Q13751	LAMB3	7266500		3	3	3	3.8	3.8	3.8	129.57	0	16.589	10408000	2	115340	3.1
TOM1-like protein 2	Q6ZVM7	Q6ZVM7	TOM1L2	2421300		1	1	1	2.6	2.6	2.6	55.556	0.0032051	6.8757	2421300	1	115300	2.6
Cullin-3	Q13618	Q13618	CUL3	5069900		4	4	4	4.8	4.8	4.8	88.929	0	21.221	11583000	2	115230	2.5
Unconventional myosin-X	Q9HD67	Q9HD67	MYO10	11033000		4	4	4	3.1	3.1	3.1	237.34	0	23.909	27630000	3	111440	1.2
E3 ubiquitin-protein ligase UBR4	Q5T4S7	Q5T4S7	UBR4	25467000		9	9	9	2.5	2.5	2.5	573.83	0	54.437	79487000	9	106560	1.5
Golgi apparatus protein 1	Q92896	Q92896	GLG1	6357900		2	2	2	2.8	2.8	2.8	134.55	0.00090827	11.334	11738000	3	104230	2.8
Protein AHNAK2	Q8IVF2	Q8IVF2	AHNAK2	31173000		1	1	1	2.8	2.8	2.8	616.62	0.001638	7.2911	54198000	3	101540	2.8
Tumor necrosis factor alpha-induced protein 2	Q03169	Q03169	TNFAIP2	3821800		1	1	1	2.6	2.6	2.6	72.66	0.0016407	7.3376	3821800	1	100570	2.6
Suprabasin	Q6UWP8	Q6UWP8	SBSN	2860900		2	2	2	4.7	4.7	4.7	60.54	0.00093545	12.121	10923000	2	89404	2.4
Early endosome antigen 1	Q15075	Q15075	EEA1	6810100		2	2	2	1.4	1.4	1.4	162.46	0.00088261	10.592	10285000	1	83050	0.6
Protocadherin Fat 1;Protocadherin Fat 1, nuclear form	Q14517	Q14517	FAT1	15830000		3	3	3	0.8	0.8	0.8	506.27	0	16.49	18347000	1	82449	0.5
Teneurin-2;Ten-2, soluble form;Ten-2 intracellular domain	Q9NT68;Q6N022	Q9NT68	TENM2	10135000		5	5	5	2.4	2.4	2.4	307.78	0	30.633	53954000	5	81735	1.2
Protein FAM65A	Q6ZS17	Q6ZS17	FAM65A	3801500		2	2	2	2	2	2	132.31	0.00091408	11.55	15040000	3	73105	1.2
Ephrin type-A receptor 4	P54764	P54764	EPHA4	3628400		2	1	1	2.2	1.1	1.1	109.86	0.0016625	7.555	3628400	1	69776	2.2
Arf-GAP with Rho-GAP domain, ANK repeat and PH domain-containing protein 1	Q96P48	Q96P48	ARAP1	4280100		1	1	1	1	1	1	162.19	0.0016779	7.7335	11181000	0	65848	1
Laminin subunit alpha-4	Q16363	Q16363	LAMA4	5669400		11	11	11	7.4	7.4	7.4	202.52	0	84.502	128100000	12	62994	0.8
Plectin	Q15149	Q15149	PLEC	16496000		8	8	8	1.6	1.6	1.6	531.78	0	45.769	80166000	5	56884	0.4
UPF0606 protein KIAA1549L	Q6ZVL6	Q6ZVL6	KIAA1549L	3678400		2	2	2	1.5	1.5	1.5	199	0.00089127	10.96	15894000	2	54901	0.6
Eukaryotic translation initiation factor 4B	P23588	P23588	EIF4B	1458800		2	2	2	3.6	3.6	3.6	69.15	0.00089686	11.078	4707300	4	54029	2.3
Probable phospholipid-transporting ATPase IF;Phospholipid-transporting ATPase IG;Probable phospholipid-transporting ATPase IH	Q9Y2G3;Q8NB49;P98196	Q9Y2G3;Q8NB49;P98196	ATP11B;ATP11C;ATP11A	2570100		2	2	2	1.5	1.5	1.5	134.19	0.00091575	11.563	8682900	2	48492	0.8
Protein diaphanous homolog 1	O60610	O60610	DIAPH1	2903900		2	2	2	3.1	3.1	3.1	141.35	0.00090171	11.205	6992000	2	48398	1.6
Partitioning defective 3 homolog	Q8TEW0	Q8TEW0	PARD3	3566000		1	1	1	0.9	0.9	0.9	151.42	0.0031299	6.6377	9712800	3	45719	0.9
Spectrin beta chain, non-erythrocytic 1	Q01082	Q01082	SPTBN1	5607000		2	2	2	0.9	0.9	0.9	274.61	0.00099305	13.449	18159000	3	39486	0.5
Spectrin alpha chain, non-erythrocytic 1	Q13813	Q13813	SPTAN1	4187700		2	2	2	1	1	1	284.54	0.00097656	13.136	22518000	3	29285	0.5
Tenascin	P24821	P24821	TNC	2363700		4	4	4	2.3	2.3	2.3	240.85	0	26.769	27289000	4	22728	0.7
Microtubule-actin cross-linking factor 1, isoforms 1/2/3/5	Q9UPN3	Q9UPN3	MACF1	3629600		1	1	1	0.1	0.1	0.1	838.3	0.0031471	6.6814	3629600	1	8560.3	0.1
