# Supplementary material for: Cortactin and fascin-1 regulate extracellular vesicle release by controlling endosomal trafficking or invadopodia formation and function
Source: Sci Rep. 2018 Oct 23;8:15606. doi: 10.1038/s41598-018-33868-z (PMC6199335; doi:10.1038/s41598-018-33868-z)
Supplement: Supplementary file 4 — Supplementary Dataset File 3 [file 41598_2018_33868_MOESM4_ESM.xlsx]

## Sheet: CTTN SH3 Nb2
T: Protein names	T: Protein IDs	T: Majority protein IDs	T: Gene names	LFQ intensity - dox R1	LFQ intensity - dox R2	LFQ intensity - dox R3	LFQ intensity + dox R1	LFQ intensity + dox R2	LFQ intensity + dox R3	C: Only identified by site	N: Peptides	N: Razor + unique peptides	N: Unique peptides	N: Sequence coverage [%]	N: Unique + razor sequence coverage [%]	N: Unique sequence coverage [%]	N: Mol. weight [kDa]	N: Q-value	N: Score	N: Intensity	N: MS/MS count	N: iBAQ - dox R1	N: iBAQ - dox R2	N: iBAQ - dox R3	N: iBAQ + dox R1	N: iBAQ + dox R2	N: iBAQ + dox R3
Actin, cytoplasmic 2;Actin, cytoplasmic 2, N-terminally processed	P63261	P63261	ACTG1	28.9439	26.9243	26.6603	28.4137	27.2173	26.8419		25	25	1	76.3	76.3	4.5	41.792	0	323.31	2387400000	862	26168000	10746000	9409900	40814000	24463000	7768500
Glyceraldehyde-3-phosphate dehydrogenase	P04406;O14556	P04406	GAPDH	27.2782	26.4205	26.2429	27.0613	26.1171	26.1059		18	18	18	64.2	64.2	64.2	36.053	0	323.31	1032400000	622	10679000	8082600	7242500	15934000	13172000	5620500
Ubiquitin-40S ribosomal protein S27a;Ubiquitin;40S ribosomal protein S27a;Ubiquitin-60S ribosomal protein L40;Ubiquitin;60S ribosomal protein L40;Polyubiquitin-B;Ubiquitin;Polyubiquitin-C;Ubiquitin	P62979;P62987;P0CG47;P0CG48	P62979;P62987;P0CG47;P0CG48	RPS27A;UBA52;UBB;UBC	25.9699	25.1782	25.3995	25.7724	25.5941	25.8081		7	7	7	51.9	51.9	51.9	17.965	0	221.77	511310000	108	10198000	10758000	11251000	18006000	25874000	9129900
Syntenin-1	O00560	O00560	SDCBP	27.0388	25.8717	25.8418	27.0406	26.2554	25.4542		16	16	16	71.5	71.5	71.5	32.444	0	323.31	929170000	340	9321400	9873900	8833800	26066000	25541000	4833800
Integrin beta-1	P05556	P05556	ITGB1	28.3642	28.5529	28.2511	27.9785	28.3254	28.503		36	36	36	45.4	45.4	45.4	88.414	0	323.31	3421800000	1140	8648400	16821000	16610000	15751000	30658000	12155000
CD81 antigen	P60033	P60033	CD81	25.9802	25.4884	25.9854	26.3144	26.2982	25.8232		3	3	3	25	25	25	25.809	0	323.31	703920000	147	6848200	9099600	13067000	20985000	31362000	6627600
CD59 glycoprotein	P13987	P13987	CD59	24.8704	25.3002	25.0238	25.0037	25.4912	25.4577		6	6	6	25.8	25.8	25.8	14.177	0	198.75	386100000	124	5215700	10076000	8302900	10384000	22364000	8007300
Tubulin beta-4B chain;Tubulin beta-4A chain	P68371;P04350	P68371;P04350	TUBB4B;TUBB4A	26.4998	24.9134	24.7285	26.1818	24.8843	24.6131		26	26	4	74.8	74.8	13	49.83	0	323.31	509760000	640	5052800	2702400	2218800	8617000	5214700	1682200
Tubulin alpha-1B chain	P68363;Q9H853	P68363	TUBA1B	26.6228	24.8525	24.8374	26.1465	24.9485	24.7744		23	23	0	66.3	66.3	0	50.151	0	323.31	466270000	388	4962900	2301600	2072400	7125100	4448600	1292900
Galectin-3-binding protein	Q08380	Q08380	LGALS3BP	26.9566	28.101	27.222	26.8969	27.3473	25.8969		25	25	25	52.5	52.5	52.5	65.33	0	323.31	1595400000	522	4643300	15739000	9337200	9740100	19114000	2786900
Elongation factor 1-alpha 1;Putative elongation factor 1-alpha-like 3	P68104;Q5VTE0	P68104;Q5VTE0	EEF1A1;EEF1A1P5	26.6077	25.6447	25.8335	26.4847	25.9153	25.5276		21	21	12	61.3	61.3	38.5	50.14	0	237.61	718810000	476	4389900	4322700	4569100	9044100	8971900	2931300
Pyruvate kinase PKM	P14618;P30613	P14618	PKM	26.9048	25.5499	25.4289	26.5955	25.5591	25.3164		38	38	38	75.7	75.7	75.7	57.936	0	323.31	656310000	600	3813400	1994400	2108700	6317400	4117000	1537300
Heat shock cognate 71 kDa protein	P11142;P54652	P11142	HSPA8	26.7879	26.4501	26.3313	27.0745	26.4352	26.3039		31	31	27	58.4	58.4	53.9	70.897	0	323.31	1035600000	647	3658200	4195700	3730400	8609000	8193200	2996100
Integrin alpha-3;Integrin alpha-3 heavy chain;Integrin alpha-3 light chain	P26006	P26006	ITGA3	26.9086	27.2773	26.9755	26.6503	27.1748	26.9702		32	32	32	29.9	29.9	29.9	116.61	0	323.31	1391800000	826	3206300	5220000	5253000	5442200	11163000	4510400
Brain acid soluble protein 1	P80723	P80723	BASP1	25.4041	26.2827	25.7583	25.1913	25.9301	26.1643		16	16	16	79.3	79.3	79.3	22.693	0	323.31	575060000	235	3019300	8798900	6809200	5000900	13781000	6826100
Heat shock protein HSP 90-beta	P08238;Q58FF7;Q58FG1	P08238	HSP90AB1	26.3351	25.1476	25.0824	26.3666	24.999	25.2489		39	39	23	59.5	59.5	36.9	83.263	0	323.31	509090000	527	2649500	1761800	1508300	5164400	3012700	1330300
Histone H4	P62805	P62805	HIST1H4A	23.6404	23.1172	22.7335	22.5071	23.7592	22.808		9	9	9	61.2	61.2	61.2	11.367	0	146.14	97736000	129	2503100	2249600	1840000	2003100	6287200	1406300
Histone H2A type 1-J;Histone H2A type 1-H;Histone H2A.J;Histone H2A type 2-C;Histone H2A type 1-C;Histone H2A type 3;Histone H2A type 2-A;Histone H2A type 1-D;Histone H2A type 1;Histone H2A type 1-B/E	Q99878;Q96KK5;Q9BTM1;Q16777;Q93077;Q7L7L0;Q6FI13;P20671;P0C0S8;P04908	Q99878;Q96KK5;Q9BTM1;Q16777;Q93077;Q7L7L0;Q6FI13;P20671;P0C0S8;P04908	HIST1H2AJ;HIST1H2AH;H2AFJ;HIST2H2AC;HIST1H2AC;HIST3H2A;HIST2H2AA3;HIST1H2AD;HIST1H2AG;HIST1H2AB	23.6393	22.8948	23.0335	22.6848	24.0388	22.947		4	4	1	32.8	32.8	14.8	13.936	0	86.998	108460000	48	2429600	2482700	2675100	2327400	10213000	1565200
Guanine nucleotide-binding protein G(I)/G(S)/G(O) subunit gamma-12	Q9UBI6	Q9UBI6	GNG12	23.2907	24.2385	23.8416	23.5248	24.2248	24.1479		5	5	5	76.4	76.4	76.4	8.0061	0	61.009	169690000	72	2337600	6562900	7224800	5909300	15505000	4882300
Annexin A2	P07355	P07355	ANXA2	25.7062	26.9708	27.1401	26.2554	26.9255	27.1688		34	34	14	77.3	77.3	24.5	38.604	0	323.31	1131600000	613	2279900	8107600	9195000	6292500	15314000	8008600
Elongation factor 2	P13639	P13639	EEF2	26.6703	24.4446	24.2346	26.1444	24.4344	24.5934		55	55	54	65	65	63.9	95.337	0	323.31	429940000	573	2139700	865700	710300	3514700	1711200	612650
CD151 antigen	P48509	P48509	CD151	24.377	23.8464	23.5728	23.8688	24.2912	23.6689		3	3	3	10.7	10.7	10.7	28.295	0	63.625	159400000	47	2070200	2542900	1752100	2571400	5252900	1750000
Guanine nucleotide-binding protein G(I)/G(S)/G(T) subunit beta-2	P62879	P62879	GNB2	24.8844	25.958	25.6286	24.796	25.7041	25.3935		15	15	7	70.3	70.3	45.3	37.331	0	323.31	482830000	309	2036200	7764300	5818400	4344000	13239000	3938400
Aminopeptidase N	P15144	P15144	ANPEP	26.4789	27.3209	27.2715	26.4579	27.1767	27.281		53	53	53	55.2	55.2	55.2	109.54	0	323.31	1528900000	992	1892700	6647200	5879300	4211600	11192000	4153600
GTP-binding nuclear protein Ran	P62826	P62826	RAN	24.3052	21.3016	21.0922	23.1042	21.6937	21.6989		10	10	10	44.9	44.9	44.9	24.423	0	71.241	58495000	95	1841200	305430	292370	1710700	856060	312050
Programmed cell death 6-interacting protein	Q8WUM4	Q8WUM4	PDCD6IP	26.447	25.3575	25.4968	26.2812	25.7791	25.6467		54	54	54	65.9	65.9	65.9	96.022	0	323.31	602740000	683	1826100	1329500	1479300	3248400	3437000	1236700
Prostaglandin F2 receptor negative regulator	Q9P2B2	Q9P2B2	PTGFRN	26.4946	25.343	25.4224	25.8429	26.0145	25.6217		44	44	44	50.9	50.9	50.9	98.555	0	323.31	588380000	624	1823100	1308900	1321600	2298000	3632300	1153000
Histone H3.1;Histone H3.1t;Histone H3.3;Histone H3.3C	P68431;Q16695;P84243;Q6NXT2	P68431;Q16695;P84243;Q6NXT2	HIST1H3A;HIST3H3;H3F3A;H3F3C	22.5688	22.1361	21.3764	21.3598	22.4719	21.8873		5	5	1	41.2	41.2	23.5	15.404	0	11.328	44081000	52	1585300	1565000	999740	1208900	4493400	1167900
Guanine nucleotide-binding protein G(i) subunit alpha-2	P04899	P04899	GNAI2	24.6763	25.4684	25.4194	24.8411	25.4559	25.2581		19	19	13	61.1	61.1	42	40.45	0	323.31	390550000	353	1507500	4004000	3837000	3348300	6861100	3415900
Galectin-1	P09382	P09382	LGALS1	23.9383	24.8073	24.4853	23.5724	24.3385	24.7146		11	11	11	94.1	94.1	94.1	14.716	0	280.68	214230000	185	1430100	5286100	4117900	2375100	7306500	3288100
Basigin	P35613	P35613	BSG	24.5676	25.0724	25.0375	24.6457	24.8273	25.4882		9	9	9	31.2	31.2	31.2	42.2	0	232.65	379250000	239	1420200	4570500	4681100	3522500	7640500	3448500
CD63 antigen	P08962	P08962	CD63	22.47	21.3157	21.5987	22.5436	21.7018	21.5033		2	2	2	13.4	13.4	13.4	25.636	0	53.292	43871000	49	1367200	505540	633790	1765500	1322600	672660
Chloride intracellular channel protein 1	O00299	O00299	CLIC1	24.1778	23.9374	23.7551	24.4808	23.8334	23.5907		14	14	14	80.5	80.5	80.5	26.922	0	323.31	162770000	174	1352900	1330600	1201400	2987000	2986000	993180
Protein S100-A6	P06703	P06703	S100A6	22.5574	22.7048	22.4178	22.0989	21.9698	22.8149		4	4	4	37.8	37.8	37.8	10.18	0	41.564	52624000	30	1351800	2106200	998300	1766500	2635500	1666500
Sodium/potassium-transporting ATPase subunit alpha-1	P05023;P13637;P50993;Q13733;P20648	P05023	ATP1A1	25.8447	26.8258	26.6724	26.2621	26.4135	27.0179		44	44	41	46.3	46.3	43.4	112.89	0	323.31	988340000	715	1347400	3823500	3822400	3474000	6000600	3495200
Histone H2B type 1-L;Histone H2B type 1-M;Histone H2B type 1-N;Histone H2B type 1-H;Histone H2B type 2-F;Histone H2B type 1-C/E/F/G/I;Histone H2B type 1-D;Histone H2B type F-S;Histone H2B type 1-K;Histone H2B type 2-E;Histone H2B type 1-B;Histone H2B type 1-O;Histone H2B type 1-J;Histone H2B type 3-B;Histone H2B type 1-A	Q99880;Q99879;Q99877;Q93079;Q5QNW6;P62807;P58876;P57053;O60814;Q16778;P33778;P23527;P06899;Q8N257;Q96A08	Q99880;Q99879;Q99877;Q93079;Q5QNW6;P62807;P58876;P57053;O60814;Q16778;P33778;P23527;P06899;Q8N257;Q96A08	HIST1H2BL;HIST1H2BM;HIST1H2BN;HIST1H2BH;HIST2H2BF;HIST1H2BC;HIST1H2BD;H2BFS;HIST1H2BK;HIST2H2BE;HIST1H2BB;HIST1H2BO;HIST1H2BJ;HIST3H2BB;HIST1H2BA	23.2314	22.2318	21.786	21.8623	22.9812	21.9119		5	5	5	40.5	40.5	40.5	13.952	0	129.32	67595000	68	1333800	1155800	908740	1354800	4113200	790150
Actin, gamma-enteric smooth muscle;Actin, alpha skeletal muscle;Actin, alpha cardiac muscle 1;Actin, aortic smooth muscle	P63267;P68133;P68032;P62736	P63267;P68133;P68032;P62736	ACTG2;ACTA1;ACTC1;ACTA2	24.2174	23.6305	23.0271	24.162	23.3181	22.8257		14	3	3	36.4	11.7	11.7	41.876	0	46.913	165230000	117	1327200	1001000	777200	2829700	1822600	504020
CD99 antigen	P14209	P14209	CD99	22.0973	21.763	22.1017	22.0466	22.1359	22.4755		4	4	4	45.4	45.4	45.4	18.848	0	150.55	49922000	86	1239500	1779400	1796800	2161100	3650200	1853400
Ras-related C3 botulinum toxin substrate 2	P15153;P17081;Q9H4E5	P15153	RAC2	23.2108	23.9829	23.6753	22.9267	23.8523	24.434		10	10	5	63.5	63.5	33.3	21.429	0	74.861	135830000	101	1235000	2866200	2560700	1882600	5476000	2958500
CD82 antigen	P27701	P27701	CD82	23.8822	22.1613	22.1465	23.0727	23.2324	22.5313		4	4	4	17.6	17.6	17.6	29.625	0	71.663	93039000	67	1202000	533200	482610	1359400	3048700	530910
Guanine nucleotide-binding protein subunit beta-2-like 1;Guanine nucleotide-binding protein subunit beta-2-like 1, N-terminally processed	P63244	P63244	GNB2L1	24.3655	20.6504	20.541	22.9402	21.0229	20.5331		15	15	15	57.7	57.7	57.7	35.076	0	123.2	48989000	92	1107100	98265	71656	853500	264340	54608
Disintegrin and metalloproteinase domain-containing protein 10	O14672	O14672	ADAM10	25.502	23.9796	23.9795	24.8107	24.3572	24.3092		24	24	24	35.7	35.7	35.7	84.141	0	323.31	241410000	386	1093900	619620	613820	1367900	1561600	631110
Integrin alpha-2	P17301	P17301	ITGA2	25.756	27.0834	27.2208	25.9522	27.0843	26.9987		40	40	40	43.1	43.1	43.1	129.29	0	323.31	1230100000	765	1057300	4993200	5319800	2825700	9485000	3654900
CD44 antigen	P16070	P16070	CD44	24.4921	25.1071	25.1571	24.5594	25.0982	25.3661		11	11	11	13.2	13.2	13.2	81.537	0	268.62	352740000	261	989010	2373600	2138800	1939900	3646600	1976600
Peptidyl-prolyl cis-trans isomerase A;Peptidyl-prolyl cis-trans isomerase A, N-terminally processed	P62937;P0DN26;A0A0B4J2A2;A0A075B759;Q9Y536;F5H284;P0DN37	P62937	PPIA	23.3288	24.6264	24.4076	23.6269	24.2989	24.46		10	10	10	64.8	64.8	64.8	18.012	0	229.94	207550000	194	981980	4317000	3787500	2889600	5862200	2917200
Profilin-1	P07737;CON__P02584	P07737	PFN1	23.0529	24.1691	24.145	23.3418	23.8937	24.1688		11	11	11	89.3	89.3	89.3	15.054	0	323.31	155770000	148	981880	3386000	3188900	2277900	5133200	2340300
Cofilin-1	P23528	P23528	CFL1	23.1615	24.285	24.0552	23.3521	24.165	23.9417		11	11	8	63.3	63.3	46.4	18.502	0	323.31	158500000	145	950280	2709600	2290700	1984800	6149300	1765400
Guanine nucleotide-binding protein G(I)/G(S)/G(T) subunit beta-1	P62873;P16520	P62873	GNB1	23.5019	25.1752	25.0579	24.1489	25.1046	24.6887		14	8	7	69.1	47.9	38.8	37.377	0	323.31	292400000	172	944120	4424600	4145800	2680200	7896300	2401600
Clusterin;Clusterin beta chain;Clusterin alpha chain	P10909	P10909	CLU	23.9612	21.0828	20.5369	23.8528	22.0927	20.9909		12	12	12	29.2	29.2	29.2	52.494	0	319.16	64989000	71	924430	134740	52818	1584400	647030	77003
Tubulin beta chain	P07437;A6NNZ2	P07437	TUBB	24.0769	23.0762	22.9233	23.7149	23.1318	22.4027		24	5	4	70.7	19.4	16	49.67	0	323.31	106060000	95	924390	666650	603060	1453300	1280100	375580
Calmodulin-3;Calmodulin-2;Calmodulin-1	P0DP25;P0DP24;P0DP23;P27482	P0DP25;P0DP24;P0DP23	CALM3;CALM2;CALM1	22.988	23.6697	24.0032	22.9431	23.73	24.4291		7	7	7	57	57	57	16.837	0	262.78	136730000	99	918160	2723600	2769200	1680300	4570500	2530200
Protein NDRG1	Q92597	Q92597	NDRG1	23.4718	24.0618	24.0163	23.6832	23.71	24.0918		12	12	12	54.8	54.8	54.8	42.835	0	323.31	173690000	238	888380	2760900	2753200	2134200	4141500	1795800
Neutral amino acid transporter B(0)	Q15758	Q15758	SLC1A5	23.7368	24.4924	24.5804	24.1204	24.7795	24.5838		12	12	12	29.2	29.2	29.2	56.598	0	220.17	231770000	130	874140	2228300	2270400	2088100	5173200	1851400
Transforming protein RhoA	P61586	P61586	RHOA	22.7348	23.5633	23.5013	22.8554	23.4033	23.536		11	11	4	66.8	66.8	32.6	21.768	0	125.29	104490000	174	848960	2363300	2241600	1644900	4090500	1872300
Fructose-bisphosphate aldolase A	P04075;P05062	P04075	ALDOA	24.5413	25.6538	25.2753	25.0461	25.6975	25.5032		27	27	22	84.6	84.6	70.3	39.42	0	323.31	442010000	357	828380	3332200	2691800	2824800	7164800	2375700
Ras-related protein Rap-1b;Ras-related protein Rap-1b-like protein	P61224;A6NIZ1;O95716	P61224;A6NIZ1	RAP1B	23.2065	24.1359	23.8685	23.1215	24.0181	24.3295		11	11	4	62	62	29.3	20.825	0	323.31	152770000	140	816000	2741800	2517000	1774000	5057000	2371300
Ras-related C3 botulinum toxin substrate 1;Ras-related C3 botulinum toxin substrate 3	P63000;P60763	P63000;P60763	RAC1;RAC3	22.5049	22.9028	23.1273	22.7181	22.8616	23.4237		9	4	4	50	19.8	19.8	21.45	0	26.74	85484000	96	777780	1485500	1903300	1840400	2870200	1808400
Serine protease 23	O95084	O95084	PRSS23	23.8561	20.1132	20.4931	22.0222	20.9076	20.1442		8	8	8	29.2	29.2	29.2	43.001	0	101.85	32825000	49	766800	66380	82543	339250	184090	53001
Sodium/potassium-transporting ATPase subunit beta-3	P54709	P54709	ATP1B3	23.1956	24.179	24.4464	23.843	24.0905	24.43		14	14	14	62.4	62.4	62.4	31.512	0	226.06	188190000	205	764540	2047100	3198200	2645000	4636000	2391200
Beta-2-microglobulin;Beta-2-microglobulin form pI 5.3	P61769	P61769	B2M	22.8762	23.0867	22.9094	22.3346	23.1279	23.5247		4	4	4	46.2	46.2	46.2	13.714	0	46.857	85314000	63	753610	2340500	2326800	1906500	5054700	1836800
Neprilysin	P08473	P08473	MME	24.8704	25.1077	25.2751	25.0291	24.7916	25.1601		40	40	40	55.1	55.1	55.1	85.513	0	323.31	341550000	515	732180	1411300	1546300	1665100	2144900	1038900
Tetraspanin-4	O14817	O14817	TSPAN4	23.1999	21.342	21.1867	22.2062	22.5351	20.6968		5	5	5	28.2	28.2	28.2	26.118	0	30.056	52501000	44	727880	882590	632390	768900	4269900	218520
Integrin alpha-6;Integrin alpha-6 heavy chain;Integrin alpha-6 light chain;Processed integrin alpha-6	P23229	P23229	ITGA6	25.3157	24.9792	25.035	25.2561	25.6213	25.0657		46	46	46	47.8	47.8	47.8	126.6	0	323.31	405900000	511	718500	827540	761260	1311500	2522300	623800
Alpha-enolase	P06733;P13929	P06733	ENO1	24.109	25.8077	25.65	24.4439	25.4615	25.2622		26	26	23	75.3	75.3	66.8	47.168	0	323.31	414490000	365	693250	3920300	3645600	2028400	6200400	2352600
Solute carrier family 2, facilitated glucose transporter member 1	P11166	P11166	SLC2A1	22.8939	23.8254	24.0908	23.4753	23.9585	24.3541		12	12	12	17.1	17.1	17.1	54.083	0	190.2	161290000	141	685700	2151400	2209200	1640200	3691500	2028900
Ras-related protein Rab-7a	P51149	P51149	RAB7A	23.2111	23.6075	23.5443	23.3953	23.5939	23.5141		13	13	13	76.8	76.8	76.8	23.489	0	323.31	116990000	155	684280	1162000	1255600	1482800	2620100	1151400
4F2 cell-surface antigen heavy chain	P08195	P08195	SLC3A2	24.3459	25.5905	25.3282	24.7497	25.3622	25.1864		22	22	22	38.6	38.6	38.6	67.993	0	323.31	371750000	285	666600	2621400	2131200	1688200	4252800	1458900
Tetraspanin-14	Q8NG11	Q8NG11	TSPAN14	23.1468	21.7923	21.7815	22.5661	22.3713	21.9914		5	5	5	22.6	22.6	22.6	30.69	0	85.798	52733000	55	664080	381470	502850	1045900	1414900	385220
60S acidic ribosomal protein P2	P05387	P05387	RPLP2	21.4259	19.5858	19.8415	21.0541	19.9029	19.3663		5	5	4	84.3	84.3	69.6	11.665	0	92.737	13037000	40	655270	196530	254340	965830	417820	117620
Annexin A1	P04083	P04083	ANXA1	23.7067	25.1656	25.3068	24.2065	24.7425	25.5322		24	24	24	70.5	70.5	70.5	38.714	0	323.31	295170000	291	649930	2533800	3188700	1702700	3928200	2755300
14-3-3 protein epsilon	P62258	P62258	YWHAE	23.7436	25.0267	24.9986	24.0008	24.6408	25.0922		18	18	16	75.7	75.7	68.6	29.174	0	323.31	273930000	255	648730	3040200	3307400	1951400	4922600	2243300
Phospholipid scramblase 3	Q9NRY6	Q9NRY6	PLSCR3	22.4793	20.5037	20.4511	22.2432	20.9716	20.1652		7	7	7	31.9	31.9	31.9	31.648	0	186.7	26349000	29	610680	187090	200600	942040	575110	119400
Peroxiredoxin-1	Q06830;Q13162	Q06830	PRDX1	23.1939	22.941	22.9442	22.8458	22.8193	23.3397		15	15	14	69.8	69.8	64.3	22.11	0	59.801	80825000	118	607320	799300	856550	975110	1325300	824770
Interferon-induced transmembrane protein 3	Q01628;P13164;C9JQL5	Q01628	IFITM3	21.0657	20.0309	19.7263	21.2461	19.4395	19.1879		3	3	2	48.9	48.9	36.8	14.632	0	25.331	13896000	23	587720	386620	327180	1397200	623460	151920
Thioredoxin	P10599	P10599	TXN	21.7127	23.0958	22.7628	22.0531	22.5209	23.0376		4	4	4	40	40	40	11.737	0	83.039	61345000	67	555780	1890500	1483000	1163200	2475600	1195400
Ras-related protein Rap-2b	P61225	P61225	RAP2B	22.7289	23.3898	23.4116	22.7116	23.6416	23.4125		13	13	6	78.7	78.7	36.6	20.504	0	222.99	107120000	148	550810	1676100	1609300	1307500	3434900	1159600
Annexin A6	P08133	P08133	ANXA6	24.528	24.6428	24.8653	24.8669	24.3213	24.8428		40	40	40	67.2	67.2	67.2	75.872	0	323.31	263020000	456	542940	967720	1033300	1404200	1347700	821100
Dermcidin;Survival-promoting peptide;DCD-1	P81605	P81605	DCD	21.4273	20.083	19.7823	20.1898	20.0257	19.3514		2	2	2	20	20	20	11.284	0	31.169	11834000	22	541110	346940	253860	458540	627260	139060
Eukaryotic initiation factor 4A-I	P60842	P60842	EIF4A1	23.37	21.709	21.4467	22.7538	21.4855	21.9752		16	16	10	44.1	44.1	29.1	46.153	0	175.79	46907000	104	529080	206820	159830	662570	323580	157540
Phosphoglycerate kinase 1	P00558	P00558	PGK1	23.7588	23.9518	24.0344	24.1834	23.5189	23.9307		20	20	16	61.6	61.6	49.9	44.614	0	323.31	158100000	284	512530	904210	976770	1358500	1396000	707360
Immunoglobulin superfamily member 8	Q969P0	Q969P0	IGSF8	23.7263	22.6747	22.7572	23.2304	23.2302	22.8741		15	15	15	32.8	32.8	32.8	65.033	0	160.89	87391000	151	499340	329280	323260	603230	946790	311580
EH domain-containing protein 4	Q9H223	Q9H223	EHD4	23.7946	24.1477	24.1426	23.7526	24.6686	24.2539		31	31	26	75	75	66	61.174	0	323.31	211090000	394	498640	1010100	927880	995150	2823000	781440
RuvB-like 1	Q9Y265	Q9Y265	RUVBL1	23.4359	22.5986	22.5433	23.5057	22.7254	22.427		17	17	17	55.7	55.7	55.7	50.227	0	322.35	80117000	186	496070	415170	418860	1077200	953030	281340
Ephrin type-A receptor 2	P29317;Q15375;Q9UF33;Q06187;P29320;P29322;P54756	P29317	EPHA2	24.5252	25.1307	24.9223	24.3606	25.1248	25.0784		40	40	38	59.2	59.2	57.3	108.27	0	323.31	317510000	479	472060	1135700	1087300	914810	2336300	809360
Peroxiredoxin-6	P30041	P30041	PRDX6	22.5021	23.0372	23.1437	22.3892	22.9381	23.2411		6	6	6	35.7	35.7	35.7	25.035	0	24.282	78475000	50	466130	793390	728700	909710	1647500	686240
Integrin alpha-5;Integrin alpha-5 heavy chain;Integrin alpha-5 light chain	P08648	P08648	ITGA5	24.2423	24.9319	24.9351	24.5114	25.2689	24.8919		27	27	27	38.2	38.2	38.2	114.54	0	323.31	310990000	301	458030	1021300	1237600	1236200	2842600	979020
Arrestin domain-containing protein 1	Q8N5I2	Q8N5I2	ARRDC1	23.0238	20.8455	21.0121	22.7194	21.7226	21.3529		9	9	9	30.9	30.9	30.9	45.981	0	81.361	43390000	61	451260	227980	298910	1140400	988680	230490
Eukaryotic translation initiation factor 5A-1;Eukaryotic translation initiation factor 5A-1-like;Eukaryotic translation initiation factor 5A-2	P63241;Q6IS14;Q9GZV4	P63241;Q6IS14;Q9GZV4	EIF5A;EIF5AL1;EIF5A2	20.9209	21.8993	21.6591	21.1411	21.9324	21.6643		6	6	6	48.7	48.7	48.7	16.832	0	24.927	34727000	87	445150	790360	754880	719930	1021600	608930
14-3-3 protein zeta/delta	P63104	P63104	YWHAZ	23.0918	24.6829	24.2856	23.2235	24.1371	24.2264		17	15	14	65.3	61.2	57.6	27.745	0	323.31	181060000	207	440750	2973300	2456800	1337700	4032400	1692100
Programmed cell death protein 6	O75340	O75340	PDCD6	22.7084	22.5014	22.6074	23.0823	22.7797	21.5949		10	10	10	67.5	67.5	67.5	21.868	0	113.34	67168000	90	440690	956750	833620	1424200	2129600	321360
40S ribosomal protein SA	P08865	P08865	RPSA	22.709	20.3453	20.4529	22.4598	21.0319	21.1171		7	7	7	32.5	32.5	32.5	32.854	0	115.15	31671000	55	439920	163730	180220	934920	555660	161820
Monocarboxylate transporter 1	P53985	P53985	SLC16A1	22.565	23.2174	23.1074	22.4558	23.0961	23.3395		4	4	4	7	7	7	53.944	0	67.96	80875000	55	431690	933450	951610	830150	1790500	839360
Adenosylhomocysteinase	P23526	P23526	AHCY	22.9428	20.6941	20.6187	21.9652	20.7474	21.134		13	13	13	34.7	34.7	34.7	47.716	0	61.393	27902000	71	431270	120590	117340	417520	188070	120310
Guanine nucleotide-binding protein G(I)/G(S)/G(O) subunit gamma-5	P63218	P63218	GNG5	21.2943	21.7368	21.4845	20.9246	22.2483	21.3818		5	5	5	79.4	79.4	79.4	7.3184	0	33.417	33516000	33	429300	1281300	1082500	979280	3810500	796180
Monocarboxylate transporter 4	O15427	O15427	SLC16A3	22.9348	23.241	23.3418	22.753	23.5146	23.8597		7	7	7	15.9	15.9	15.9	49.469	0	61.922	101200000	69	425210	856150	919480	655000	1885800	880510
MARCKS-related protein	P49006	P49006	MARCKSL1	21.4017	22.1299	21.5777	20.898	22.1163	22.1652		6	6	6	70.3	70.3	70.3	19.529	0	126.86	35309000	67	423720	1138500	734040	542490	2124500	921550
Stanniocalcin-1	P52823	P52823	STC1	22.0597	19.5273	19.624	21.1205	20.002	19.6629		6	6	6	31.6	31.6	31.6	27.621	0	52.102	15227000	30	414980	121300	118930	468020	335170	64312
RuvB-like 2	Q9Y230	Q9Y230	RUVBL2	23.2771	22.5228	22.4555	23.4215	22.6916	22.3669		23	23	23	55.1	55.1	55.1	51.156	0	198.14	75873000	144	414920	331560	252610	843830	796610	170570
60S acidic ribosomal protein P0;60S acidic ribosomal protein P0-like	P05388;Q8NHW5	P05388;Q8NHW5	RPLP0;RPLP0P6	22.2158	19.744	20.0033	21.8253	20.3402	20.2243		8	8	8	39.4	39.4	39.4	34.273	0	62.393	18807000	45	413890	84166	99922	591050	158050	99609
Protein S100-A11;Protein S100-A11, N-terminally processed	P31949	P31949	S100A11	21.2024	21.9821	21.6579	20.8016	21.5515	21.6247		5	5	5	49.5	49.5	49.5	11.74	0	125.67	30660000	50	406100	1469600	978460	649870	1830800	797260
Lactadherin;Lactadherin short form;Medin	Q08431	Q08431	MFGE8	23.3202	22.3451	22.4438	23.1237	23.1405	22.4902		18	18	18	62	62	62	43.122	0	171.2	77114000	140	404200	325690	301600	850890	1062300	268410
Dynein light chain 1, cytoplasmic;Dynein light chain 2, cytoplasmic	P63167;Q96FJ2	P63167;Q96FJ2	DYNLL1;DYNLL2	20.9842	19.2275	19.2584	20.3962	19.3096	19.2169		3	3	3	50.6	50.6	50.6	10.366	0	41.627	9237000	32	399920	173080	181150	547250	412530	133480
14-3-3 protein theta	P27348	P27348	YWHAQ	22.5948	23.9751	23.7258	22.8177	23.2352	23.8389		14	11	11	53.5	45.7	45.7	27.764	0	323.31	113030000	132	390310	1554200	1458400	940950	2530100	1199500
40S ribosomal protein S14	P62263	P62263	RPS14	20.5003	18.8943	20.0733	19.8893	19.6608	20.2588		3	3	3	29.8	29.8	29.8	16.273	0	8.1386	9298100	17	377110	125740	402000	451180	613810	354700
DnaJ homolog subfamily A member 1	P31689	P31689	DNAJA1	23.1376	22.2276	22.1774	23.0771	22.3402	22.074		14	14	14	52.1	52.1	52.1	44.868	0	55.25	60791000	95	366860	215700	359990	744800	866230	341250
Poly(rC)-binding protein 1	Q15365	Q15365	PCBP1	22.2399	21.7227	21.6351	21.7731	21.3428	21.6027		8	8	5	36	36	25	37.497	0	116.49	34723000	80	364780	305870	251580	411540	486540	222230
Heat shock protein HSP 90-alpha	P07900;Q14568;Q58FG0	P07900	HSP90AA1	23.5213	22.692	22.7894	23.5846	22.7817	22.9294		33	22	22	49	33.6	33.6	84.659	0	323.31	87145000	201	357200	319580	308030	791700	623050	241200
Cell division control protein 42 homolog	P60953	P60953	CDC42	20.2879	22.6823	22.6835	21.8284	22.4554	22.4375		9	8	8	48.7	42.9	42.9	21.258	0	132.45	50543000	84	353760	895670	848140	700990	2132000	685320
40S ribosomal protein S8	P62241	P62241	RPS8	21.7094	20.8746	21.6752	21.4656	21.7299	21.7397		7	7	7	41.3	41.3	41.3	24.205	0	175.57	30138000	62	350100	312660	523490	631220	1088600	442600
Serine/threonine-protein phosphatase PP1-gamma catalytic subunit	P36873	P36873	PPP1CC	22.5949	20.9608	21.0095	22.0359	21.1392	21.3119		13	13	2	50.2	50.2	5.9	36.983	0	104.12	31497000	78	348950	220850	245140	541810	475970	135850
Bifunctional purine biosynthesis protein PURH;Phosphoribosylaminoimidazolecarboxamide formyltransferase;IMP cyclohydrolase	P31939	P31939	ATIC	23.5943	21.6257	21.8578	23.0184	21.7938	21.8324		24	24	24	60.8	60.8	60.8	64.615	0	149.14	54380000	108	348510	153180	141550	448570	250010	89240
HLA class I histocompatibility antigen, A-68 alpha chain;HLA class I histocompatibility antigen, A-69 alpha chain;HLA class I histocompatibility antigen, A-2 alpha chain	P01891;P10316;P01892;Q09160	P01891;P10316;P01892	HLA-A	22.8218	23.4483	23.4536	23.1695	23.4625	23.5664		15	15	2	51.5	51.5	7.1	40.908	0	232.63	103840000	149	345770	751610	867900	865860	1595400	765440
Protein eva-1 homolog A	Q9H8M9	Q9H8M9	EVA1A	20.6587	19.9746	20.3365	20.3099	20.1416	20.2088		2	2	2	16.4	16.4	16.4	17.469	0	42.483	13194000	32	339760	316620	424580	523640	740670	293470
Sodium/potassium-transporting ATPase subunit beta-1	P05026	P05026	ATP1B1	21.9625	22.8578	23.011	22.5433	23.0376	22.8107		8	8	8	38	38	38	35.061	0	101.79	74528000	90	339710	960820	1077000	1039400	2048700	744950
26S protease regulatory subunit 7	P35998	P35998	PSMC2	23.0754	21.5445	21.3819	22.3085	21.8921	21.4747		22	22	22	58.2	58.2	58.2	48.633	0	86.91	41863000	125	337120	162910	146830	343980	417420	86827
Annexin A5	P08758	P08758	ANXA5	22.871	24.7081	24.7203	23.4849	23.9689	24.876		20	20	20	71.6	71.6	71.6	35.936	0	323.31	194470000	256	336950	1810700	1923800	1029600	2213100	1525400
60S ribosomal protein L12	P30050	P30050	RPL12	21.3775	18.9179	19.8253	21.7801	19.219	19.5072		7	7	7	54.5	54.5	54.5	17.818	0	117.64	13957000	34	336910	72632	148640	743350	186520	62726
Ras-related protein Ral-A	P11233	P11233	RALA	21.9701	23.0591	22.8908	22.0321	22.9126	22.7915		11	11	6	57.3	57.3	23.8	23.567	0	197.52	67163000	100	332550	1287500	1252300	928740	2415900	1245600
Vacuolar protein sorting-associated protein 28 homolog	Q9UK41	Q9UK41	VPS28	22.045	21.4018	21.2285	21.9619	21.3311	21.331		9	9	9	45.2	45.2	45.2	25.425	0	28.1	37003000	49	331360	418930	302370	880600	647630	265530
T-complex protein 1 subunit gamma	P49368	P49368	CCT3	23.3472	21.9946	22.1183	23.5253	22.4719	22.0693		21	21	21	52.5	52.5	52.5	60.533	0	152.64	70032000	123	331360	198460	199590	791630	575860	162200
ADP-ribosylation factor 1;ADP-ribosylation factor 3	P84077;P61204	P84077;P61204	ARF1;ARF3	21.8462	22.1626	22.085	21.5432	22.284	21.9065		9	9	5	64.1	64.1	35.4	20.697	0	158.53	46027000	103	329920	785070	720360	575320	1637300	554720
26S protease regulatory subunit 8	P62195;Q8NB90	P62195	PSMC5	22.5141	21.1745	21.0541	21.8679	21.6832	20.9862		15	15	15	45.3	45.3	45.3	45.626	0	114.53	31641000	78	316280	126190	116140	346400	329810	83552
60S ribosomal protein L30	P62888	P62888	RPL30	20.8176	19.064	19.9071	19.6444	19.2342	20.0697		4	4	4	51.3	51.3	51.3	12.784	0	13.557	8522400	26	312180	160110	211110	257490	289870	189640
T-complex protein 1 subunit beta	P78371	P78371	CCT2	23.2246	21.8947	21.6934	23.2357	22.1482	21.7806		24	24	24	62.8	62.8	62.8	57.488	0	247.48	60144000	160	311680	171420	162870	668570	438050	126910
Moesin	P26038	P26038	MSN	23.2334	24.7255	24.6013	23.7887	24.5768	24.5013		40	40	29	61	61	45.6	67.819	0	323.31	228480000	397	310480	1332800	1177300	853900	2339700	909580
Cell surface glycoprotein MUC18	P43121	P43121	MCAM	23.6122	23.3815	23.3079	23.5548	23.6195	23.6248		24	24	24	44.9	44.9	44.9	71.607	0	323.31	120810000	206	305950	524930	503590	661620	1151900	405320
Vimentin	P08670;P17661;P41219;Q16352;P07196;P07197	P08670	VIM	23.2492	22.0622	22.2777	22.6895	22.375	22.3621		25	23	21	46.8	44.8	41.2	53.651	0	212.32	59546000	147	300320	190060	245480	401540	431530	182410
Guanine nucleotide-binding protein G(k) subunit alpha	P08754;P11488;P09471;P19087;A8MTJ3	P08754	GNAI3	22.5968	23.7886	23.5499	22.6097	23.6877	23.5133		18	12	12	57.9	38.7	38.7	40.532	0	323.31	110220000	142	298660	1568700	1230400	605670	2729400	915030
T-complex protein 1 subunit alpha	P17987	P17987	TCP1	23.2571	21.8761	21.9418	23.3688	22.2298	22.1534		21	21	21	49.8	49.8	49.8	60.343	0	121.28	62905000	127	296680	189680	160370	739600	490470	152420
ATP synthase subunit beta, mitochondrial	P06576	P06576	ATP5B	23.1538	16.1446	18.6134	23.9317	18.7211	18.711		22	22	22	57.1	57.1	57.1	56.559	0	203.61	44272000	70	295020	5353.4	64340	1023700	90841	47321
40S ribosomal protein S3	P23396	P23396	RPS3	22.4029	20.6082	21.2767	21.5823	21.3356	21.4294		13	13	13	58	58	58	26.688	0	61.718	27674000	63	293710	111570	189750	304630	382390	174470
Asparagine--tRNA ligase, cytoplasmic	O43776	O43776	NARS	22.6184	19.3912	19.2975	21.9116	19.4165	19.5083		11	11	11	25.5	25.5	25.5	62.942	0	137.4	19605000	55	293680	53945	47542	312400	144870	38699
Guanine nucleotide-binding protein G(s) subunit alpha isoforms short;Guanine nucleotide-binding protein G(s) subunit alpha isoforms XLas	P63092;Q5JWF2;P38405	P63092;Q5JWF2	GNAS	22.6744	23.5199	23.5571	22.7521	23.7634	23.7626		17	16	16	58.1	55.3	55.3	45.664	0	200.28	112130000	169	292350	930900	915080	705520	2032200	730450
Sodium-coupled neutral amino acid transporter 2	Q96QD8	Q96QD8	SLC38A2	22.0785	22.5351	22.7462	22.0384	22.6815	22.968		7	7	7	19.2	19.2	19.2	56.025	0	54.973	65509000	76	290980	760450	895530	612960	2426100	473020
60S acidic ribosomal protein P1	P05386	P05386	RPLP1	19.083	19.5913	18.8652	17.3335	19.4953	18.4602		3	2	2	75.4	60.5	60.5	11.514	0	37.139	4699700	14	287350	299100	167820	463120	265490	83683
Ras-related protein R-Ras	P10301	P10301	RRAS	22.0227	22.729	22.897	22.2061	22.7727	23.0249		11	11	8	58.3	58.3	50.9	23.48	0	143.18	69493000	138	277530	767150	846930	627090	1461300	652820
Protein eva-1 homolog B	Q9NVM1	Q9NVM1	EVA1B	19.8223	20.136	20.3342	19.6927	20.7884	20.4		3	3	3	46.1	46.1	46.1	18.373	0	110.7	12868000	22	273460	596990	636410	570100	1750700	461640
Aspartate--tRNA ligase, cytoplasmic	P14868	P14868	DARS	23.0526	20.6227	20.8358	22.1275	21.0519	20.8881		19	19	19	43.7	43.7	43.7	57.136	0	146.52	30913000	102	269340	50200	59940	236330	174440	45233
60S ribosomal protein L10a	P62906	P62906	RPL10A	21.4195	18.0394	19.1899	20.1283	18.7189	19.2806		4	4	4	23.5	23.5	23.5	24.831	0	6.2825	8707800	13	269120	54918	55029	235770	208820	47117
Synaptic vesicle membrane protein VAT-1 homolog	Q99536	Q99536	VAT1	21.942	22.6358	22.6559	22.2012	22.0514	22.8389		14	14	14	45	45	45	41.92	0	76.589	53618000	111	268770	612070	643810	525590	730860	570000
Ras-related protein R-Ras2	P62070	P62070	RRAS2	21.4359	22.3527	22.3388	21.5861	22.0863	22.3145		9	6	6	45.6	29.9	29.9	23.399	0	145.23	44390000	63	266950	475290	431260	368590	961800	455490
Ubiquitin-like modifier-activating enzyme 1	P22314	P22314	UBA1	23.8065	21.5478	21.3035	23.4712	21.6671	21.3047		29	29	29	40.1	40.1	40.1	117.85	0	323.31	57703000	146	264440	64350	64955	478340	151170	45312
Fatty acid synthase;[Acyl-carrier-protein] S-acetyltransferase;[Acyl-carrier-protein] S-malonyltransferase;3-oxoacyl-[acyl-carrier-protein] synthase;3-oxoacyl-[acyl-carrier-protein] reductase;3-hydroxyacyl-[acyl-carrier-protein] dehydratase;Enoyl-[acyl-carrier-protein] reductase;Oleoyl-[acyl-carrier-protein] hydrolase	P49327	P49327	FASN	25.1292	24.6103	24.1248	24.3849	24.9199	24.092		75	75	75	42.4	42.4	42.4	273.42	0	323.31	259060000	470	263340	322400	231060	352190	772600	130900
Tumor susceptibility gene 101 protein	Q99816	Q99816	TSG101	22.1911	21.1303	21.1473	21.9154	21.3616	21.3757		9	9	9	28.7	28.7	28.7	43.944	0	47.522	30268000	88	262840	183040	173480	422770	400190	150750
Phosphoglycerate mutase 1;Phosphoglycerate mutase 2	P18669;P15259;Q8N0Y7	P18669;P15259	PGAM1;PGAM2	22.0148	22.4428	22.3403	21.947	22.03	22.5235		9	9	9	45.3	45.3	45.3	28.804	0	93.149	47400000	80	257190	555730	674160	637270	1021500	500350
Solute carrier family 2, facilitated glucose transporter member 3;Solute carrier family 2, facilitated glucose transporter member 14	P11169;Q8TDB8	P11169;Q8TDB8	SLC2A3;SLC2A14	20.8882	21.3281	21.3486	20.85	21.4684	21.249		7	7	7	13.9	13.9	13.9	53.924	0	159.35	27685000	77	256020	438370	446110	428830	834220	364940
Heterogeneous nuclear ribonucleoprotein L	P14866	P14866	HNRNPL	21.9973	18.9343	19.5549	21.3579	18.9282	18.9103		12	12	12	34.6	34.6	34.6	64.132	0	112.85	12638000	45	251750	17784	31946	240260	71949	18203
Tubulin alpha-1C chain	Q9BQE3	Q9BQE3	TUBA1C	22.1193	20.9234	21.0448	22.0967	21.0338	20.1885		23	5	3	66.1	16.5	13.4	49.895	0	179.03	30167000	72	249400	140750	164040	494880	311410	76043
Rho GDP-dissociation inhibitor 1	P52565	P52565	ARHGDIA	20.9464	22.5453	22.2181	21.2103	22.1828	22.7235		4	4	4	33.3	33.3	33.3	23.207	0	78.775	46583000	47	248130	1373700	1203100	627880	2267300	934640
Filamin-A	P21333	P21333	FLNA	24.9948	23.9725	23.7366	24.7737	24.0755	23.8041		78	78	71	46.6	46.6	43.5	280.74	0	323.31	196530000	485	247180	175490	146490	415380	361010	121080
Myosin light polypeptide 6	P60660;P14649	P60660	MYL6	21.2582	20.8713	20.8522	20.9905	20.5506	20.9559		7	7	7	54.3	54.3	54.3	16.93	0	71.085	19979000	47	245540	341280	294250	408150	466530	242140
Proteasome subunit alpha type-5	P28066	P28066	PSMA5	21.7551	24.933	24.672	24.4349	25.1728	24.6723		12	12	12	63.5	63.5	63.5	26.411	0	323.31	296980000	252	245350	4806700	3852500	4612400	10370000	3111000
Chloride intracellular channel protein 4	Q9Y696	Q9Y696	CLIC4	21.8587	22.4178	22.3696	22.0066	22.0447	22.6677		14	14	14	72.7	72.7	72.7	28.772	0	162.6	51654000	135	244600	546970	660090	618480	878820	494630
26S proteasome non-ATPase regulatory subunit 2	Q13200	Q13200	PSMD2	23.3974	22.0348	22.0281	22.5943	22.3902	22.2283		29	29	29	42.5	42.5	42.5	100.2	0	107.47	57480000	141	240870	117590	105310	260720	345770	102790
Protein-glutamine gamma-glutamyltransferase 2	P21980	P21980	TGM2	23.0696	22.7867	23.0356	22.784	22.6417	22.6398		21	21	21	43.7	43.7	43.7	77.328	0	191.93	73021000	163	239230	332060	385900	403540	588180	198770
Eukaryotic translation initiation factor 6	P56537	P56537	EIF6	20.5735	20.1939	20.0405	21.27	20.0495	20.0639		5	5	5	38.8	38.8	38.8	26.599	0	33.946	13550000	39	238870	179000	136130	511610	328330	111630
Ras-related protein Rab-10	P61026	P61026	RAB10	21.5472	21.9762	21.7364	21.3649	22.093	22.1588		9	9	7	42.5	42.5	33.5	22.541	0	61.063	41800000	92	235910	543680	514470	444980	1008100	468250
Clathrin heavy chain 1	Q00610;P53675	Q00610	CLTC	24.3053	22.8748	23.071	23.3823	23.0707	22.8423		44	44	44	35.5	35.5	35.5	191.61	0	310.13	99396000	256	235100	122510	124660	248670	286950	86504
60S ribosomal protein L11	P62913	P62913	RPL11	21.1194	19.1303	19.1196	19.7943	19.1737	NaN		4	4	4	21.3	21.3	21.3	20.252	0	86.896	7737100	19	232070	71116	115280	129550	173110	52582
EH domain-containing protein 1	Q9H4M9	Q9H4M9	EHD1	22.9796	23.8804	23.7462	23.27	24.1343	24.0508		29	27	20	71	67.2	52.6	60.626	0	323.31	154420000	239	231680	912930	801040	716560	2095800	566730
Cytosolic acyl coenzyme A thioester hydrolase	O00154	O00154	ACOT7	22.0243	19.8061	19.5848	21.8933	20.065	19.7316		8	8	8	27.9	27.9	27.9	41.796	0	34.49	17856000	30	229830	41144	52304	375140	145590	48801
T-complex protein 1 subunit theta	P50990	P50990	CCT8	23.1572	21.8609	21.7768	23.0528	21.9713	22.067		23	23	23	50.5	50.5	50.5	59.62	0	99.256	52337000	110	229790	163230	150250	407810	291490	171940
Leukocyte surface antigen CD47	Q08722	Q08722	CD47	20.9569	21.5076	21.6473	21.1479	21.3686	21.7654		3	3	3	8.7	8.7	8.7	35.213	0	6.6653	26712000	16	227980	462010	453350	412330	746280	369270
Elongation factor 1-gamma	P26641	P26641	EEF1G	21.991	20.6424	20.8446	22.2114	21.0509	20.3443		11	11	11	30	30	30	50.118	0	75.801	25753000	58	224560	84694	78037	376880	249410	59465
26S protease regulatory subunit 4	P62191	P62191	PSMC1	22.3666	21.4143	21.4983	21.907	21.6069	21.287		14	14	14	39.1	39.1	39.1	49.184	0	136.05	33639000	73	224130	172780	139900	328240	388700	91827
ATP-dependent 6-phosphofructokinase, platelet type	Q01813	Q01813	PFKP	22.5551	21.4277	21.6581	21.7333	21.415	21.1776		22	22	20	41.3	41.3	37.8	85.595	0	137.75	31867000	124	221270	109340	157610	222830	206240	78555
Macrophage migration inhibitory factor	P14174	P14174	MIF	20.0069	21.9846	21.9666	20.4212	21.3658	21.592		2	2	2	17.4	17.4	17.4	12.476	0	43.616	29547000	38	219620	1348200	1297900	624780	1634100	784870
X-ray repair cross-complementing protein 5	P13010	P13010	XRCC5	23.212	19.8229	20.1952	22.2351	20.0947	19.5787		17	17	17	33.5	33.5	33.5	82.704	0	90.118	28357000	66	218130	76887	56538	274610	81515	38559
26S protease regulatory subunit 10B	P62333	P62333	PSMC6	22.2285	20.9306	20.8532	21.8195	21.0612	20.6364		11	11	11	37.3	37.3	37.3	44.172	0	55.284	26681000	68	217680	129390	148850	331610	346270	96754
CD70 antigen	P32970	P32970	CD70	21.4617	21.9894	22.3628	21.6757	22.7312	22.5153		5	5	5	33.2	33.2	33.2	21.118	0	86.046	47977000	83	217400	724290	839180	652520	1688900	675400
Heterogeneous nuclear ribonucleoprotein D0	Q14103	Q14103	HNRNPD	21.0477	19.3872	19.8675	21.1536	19.5943	19.7666		6	6	5	16.9	16.9	14.6	38.434	0	42.269	14230000	42	216100	89408	112560	386010	207460	83071
WD repeat-containing protein 1	O75083	O75083	WDR1	22.7996	22.135	21.945	22.5058	21.9865	21.9645		16	16	16	42.7	42.7	42.7	66.193	0	79.87	48321000	115	212770	218770	218700	406380	422160	131930
C-1-tetrahydrofolate synthase, cytoplasmic;Methylenetetrahydrofolate dehydrogenase;Methenyltetrahydrofolate cyclohydrolase;Formyltetrahydrofolate synthetase;C-1-tetrahydrofolate synthase, cytoplasmic, N-terminally processed	P11586	P11586	MTHFD1	23.2243	20.8213	21.1155	21.8319	20.8391	21.1138		24	24	24	32.1	32.1	32.1	101.56	0	87.58	29873000	71	212700	31901	43207	146690	93548	46437
Annexin A11	P50995;P27216	P50995	ANXA11	22.1743	22.2028	22.47	22.4989	22.3582	21.9948		10	10	10	26.3	26.3	26.3	54.389	0	76.824	52836000	93	212480	425530	454600	601970	775860	310390
Tetraspanin-6	O43657	O43657	TSPAN6	21.3713	19.9998	19.5634	20.9548	20.1851	19.3717		4	4	4	18.8	18.8	18.8	27.563	0	16.023	13490000	41	211370	118430	89587	314770	316910	73079
Matrix metalloproteinase-14	P50281;Q9Y5R2;P51511	P50281	MMP14	21.9941	22.0187	22.0203	21.755	21.8288	22.1417		10	10	10	22.2	22.2	22.2	65.893	0	100.54	41839000	93	210680	326290	295820	385900	608090	265150
Urokinase-type plasminogen activator;Urokinase-type plasminogen activator long chain A;Urokinase-type plasminogen activator short chain A;Urokinase-type plasminogen activator chain B	P00749	P00749	PLAU	22.4119	21.1185	22.0795	22.1923	21.9101	22.0119		15	15	15	45	45	45	48.507	0	106.6	41834000	67	209230	108800	225880	556840	429170	143430
Protein arginine N-methyltransferase 1	Q99873;Q9NR22	Q99873	PRMT1	22.1671	19.6222	19.4771	21.4111	20.1094	19.761		10	10	10	33.2	33.2	33.2	41.515	0	31.69	16188000	37	206610	74696	49426	252510	130480	57156
Glutathione S-transferase omega-1	P78417	P78417	GSTO1	20.2266	21.4307	21.272	20.2675	20.8385	21.4701		8	8	8	35.3	35.3	35.3	27.566	0	41.986	21197000	36	205870	180470	186360	128300	663870	149210
14-3-3 protein gamma;14-3-3 protein gamma, N-terminally processed	P61981	P61981	YWHAG	22.1704	23.169	22.7696	22.0536	22.6538	22.965		16	14	12	69.6	65.6	59.1	28.302	0	323.31	67155000	85	204370	860460	672030	535330	1366200	558790
Rho-related GTP-binding protein RhoG	P84095	P84095	RHOG	21.0639	21.8644	21.7971	21.1966	21.9772	22.046		9	8	8	58.1	52.4	52.4	21.308	0	192.58	33663000	80	204240	482430	472070	420050	1045000	436510
Vesicle-associated membrane protein 3;Vesicle-associated membrane protein 2	Q15836;P63027	Q15836;P63027	VAMP3;VAMP2	19.9496	19.575	20.0564	19.8196	19.7529	19.6422		4	4	4	53	53	53	11.309	0	30.58	8799900	24	204190	233320	272870	370270	490130	189210
Eukaryotic translation initiation factor 4E	P06730	P06730	EIF4E	21.2066	17.9505	17.5534	20.2182	18.0025	17.8678		4	4	4	22.1	22.1	22.1	25.097	0	8.4534	6554900	18	203900	46523	31267	181930	105360	26929
14-3-3 protein beta/alpha;14-3-3 protein beta/alpha, N-terminally processed	P31946	P31946	YWHAB	21.8382	22.7244	22.5766	21.6642	22.8514	22.9819		12	7	7	55.7	38.2	38.2	28.082	0	196.85	59603000	89	203100	800410	681670	421680	1518300	632270
Melanotransferrin	P08582	P08582	MFI2	23.0832	23.3919	23.5167	23.3347	23.5773	23.5545		30	30	30	59.1	59.1	59.1	80.214	0	268.06	111640000	246	200850	391690	418570	446660	892770	307450
Epidermal growth factor receptor	P00533;Q15303	P00533	EGFR	23.5086	23.8588	23.8118	23.5029	23.8528	23.9292		35	35	34	39.6	39.6	38.6	134.28	0	304.38	141510000	273	200400	364340	368280	372820	769320	283420
Serine hydroxymethyltransferase, mitochondrial	P34897	P34897	SHMT2	22.5563	17.4357	17.9521	20.7182	19.3225	18.4205		8	8	8	19.2	19.2	19.2	55.992	0	103.04	12648000	27	199270	9054.3	11136	132600	70119	13953
GTPase NRas	P01111	P01111	NRAS	21.2771	22.2465	22.3861	21.1858	22.1295	22.4972		8	8	2	52.9	52.9	12.7	21.229	0	55.169	43998000	72	190790	787480	933130	407740	1483200	597410
Protein S100-A16	Q96FQ6	Q96FQ6	S100A16	19.9742	20.5466	20.1735	19.6497	20.4281	20.7092		6	6	6	72.8	72.8	72.8	11.801	0	29.728	12852000	32	190360	400510	281930	285060	671830	312370
Multivesicular body subunit 12A	Q96EY5	Q96EY5	MVB12A	20.9383	20.1311	20.3539	21.034	20.6553	20.3298		8	8	8	49.8	49.8	49.8	28.783	0	77.493	16677000	45	190290	184140	186540	414300	404460	136320
Peptidyl-prolyl cis-trans isomerase FKBP1A	P62942	P62942	FKBP1A	19.4604	20.7702	20.073	19.6278	19.9201	20.28		3	3	3	40.7	40.7	40.7	11.951	0	13.26	11504000	18	189370	720640	585110	405280	1267900	666330
Tubulin beta-8 chain	Q3ZCM7	Q3ZCM7	TUBB8	21.2413	21.9652	22.19	22.9879	22.482	21.3565		10	2	2	28.2	11	11	49.775	0	8.7949	48431000	19	188760	313580	351990	866530	614020	86637
Arginine--tRNA ligase, cytoplasmic	P54136	P54136	RARS	22.6288	21.0985	21.2496	22.2157	21.2626	21.0325		23	23	23	42.6	42.6	42.6	75.378	0	109.62	31825000	108	188550	81951	91383	250340	194210	53718
26S protease regulatory subunit 6A	P17980	P17980	PSMC3	22.2541	21.1012	21.1677	22.0062	21.591	20.6116		14	14	14	41.2	41.2	41.2	49.203	0	188.41	29962000	75	188140	115480	111900	322250	301240	70693
Tetraspanin-9	O75954	O75954	TSPAN9	20.5703	20.955	20.955	21.0264	21.7239	20.5192		3	3	3	20.1	20.1	20.1	26.779	0	193.94	26456000	58	184710	386120	323240	549940	1264800	230740
26S proteasome non-ATPase regulatory subunit 11	O00231	O00231	PSMD11	22.2751	20.7944	21.1078	21.6862	21.3166	20.9107		15	15	15	41	41	41	47.463	0	129.26	26894000	83	184440	92331	110370	256100	270690	82137
Transcription intermediary factor 1-beta	Q13263	Q13263	TRIM28	22.3579	18.4414	17.5767	22.1739	19.3984	17.9214		18	18	18	45.3	45.3	45.3	88.549	0	73.548	16970000	64	183950	18465	9352.8	259440	47802	11309
Sorcin	P30626	P30626	SRI	20.8743	20.8555	20.5877	21.3064	20.8426	20.9355		8	8	8	43.4	43.4	43.4	21.676	0	33.213	18484000	32	182520	170940	256260	468140	283060	179410
Alcohol dehydrogenase class-3	P11766	P11766	ADH5	21.9848	20.0979	20.273	21.6259	20.3274	20.4486		7	7	7	35.8	35.8	35.8	39.724	0	92.693	18994000	52	182510	114380	115940	301800	166100	68953
Plasma membrane calcium-transporting ATPase 1	P20020	P20020	ATP2B1	23.332	24.2744	24.3265	23.4242	24.1556	24.5591		34	34	22	34.9	34.9	23.6	138.75	0	323.31	179830000	307	181620	620010	665120	384940	1078600	527980
Proteasome subunit alpha type-6	P60900	P60900	PSMA6	21.6731	24.9537	24.7704	24.5682	25.3245	24.9915		13	13	13	65	65	65	27.399	0	311.58	311500000	241	180410	2988700	2573500	2950800	7272800	2357100
40S ribosomal protein S27	P42677	P42677	RPS27	19.0757	NaN	18.4552	18.5487	19.2519	18.7345		2	2	1	22.6	22.6	13.1	9.461	0	4.6388	4070200	6	180150	55783	102860	158770	400980	119000
Protein tweety homolog 3	Q9C0H2	Q9C0H2	TTYH3	21.8434	20.1447	19.8188	21.0053	20.5036	20.2675		6	6	6	13.2	13.2	13.2	57.544	0	43.382	17189000	42	179500	97179	85948	248510	256450	87344
D-3-phosphoglycerate dehydrogenase	O43175	O43175	PHGDH	21.8217	20.4438	20.0695	21.5824	20.1239	20.1811		11	11	11	29.1	29.1	29.1	56.65	0	51.055	17753000	37	178960	61620	48362	281200	130240	39317
Tubulin beta-3 chain	Q13509	Q13509	TUBB3	21.7974	19.4353	19.1286	20.4577	19.697	18.6162		19	7	4	52	26.2	19.6	50.432	0	180.87	11804000	41	177420	45881	32308	199290	122300	12993
26S proteasome non-ATPase regulatory subunit 12	O00232	O00232	PSMD12	21.8448	20.0643	20.3164	21.4915	20.4244	20.2467		13	13	13	36	36	36	52.904	0	125.33	17682000	53	176600	52310	67744	206140	154960	49535
Fibronectin;Anastellin;Ugl-Y1;Ugl-Y2;Ugl-Y3	P02751	P02751	FN1	24.3393	24.3932	24.959	24.2182	24.721	24.2065		56	56	56	39.3	39.3	39.3	262.62	0	323.31	245350000	403	176380	383860	492120	358350	841540	176920
Heterogeneous nuclear ribonucleoproteins A2/B1	P22626	P22626	HNRNPA2B1	21.8056	21.185	21.5021	21.4546	20.57	20.784		11	11	10	38.8	38.8	36.3	37.429	0	64.135	23843000	53	176250	180950	211810	285910	235000	102240
Vacuolar protein sorting-associated protein 37B	Q9H9H4	Q9H9H4	VPS37B	21.3849	20.8717	20.836	21.3276	20.9672	20.5514		9	9	9	55.4	55.4	55.4	31.307	0	182.66	22130000	94	175590	184770	181640	319220	400270	121620
Mitotic checkpoint protein BUB3	O43684	O43684	BUB3	21.3165	17.3945	NaN	19.7498	17.7359	17.6444		5	5	5	20.4	20.4	20.4	37.154	0	25.207	5791900	13	173430	14134	4404.2	142320	38610	13223
Poliovirus receptor	P15151	P15151	PVR	21.0263	21.6465	21.5614	21.1999	21.6286	21.8112		6	6	6	17.3	17.3	17.3	45.302	0	20.746	29645000	31	172310	387660	380020	371390	635840	333190
Charged multivesicular body protein 4b	Q9H444;P59074	Q9H444	CHMP4B	21.2698	21.2142	20.7957	21.2536	21.4868	21.4117		7	7	7	46	46	46	24.95	0	124.9	24672000	35	171460	224310	214780	332840	594170	224760
Triosephosphate isomerase	P60174	P60174	TPI1	22.2307	23.6454	23.6577	22.2469	23.6457	23.609		16	16	16	68.9	68.9	68.9	30.791	0	323.31	104570000	144	171390	1130500	957350	477330	1810200	681440
Neuropilin-1	O14786	O14786	NRP1	22.751	23.2721	23.3827	22.91	23.5897	23.3914		18	18	18	37.4	37.4	37.4	103.13	0	224.97	100990000	144	170610	382820	362900	332450	930610	283800
Serine/threonine-protein phosphatase 2A catalytic subunit alpha isoform;Serine/threonine-protein phosphatase 2A catalytic subunit beta isoform	P67775;P62714	P67775;P62714	PPP2CA;PPP2CB	20.9643	19.3018	18.977	20.1097	18.9685	19.0846		7	7	6	33.7	33.7	28.8	35.594	0	74.955	7178900	29	168240	25144	38556	108430	57145	51167
40S ribosomal protein S26;Putative 40S ribosomal protein S26-like 1	P62854;Q5JNZ5	P62854;Q5JNZ5	RPS26;RPS26P11	19.4384	19.3378	20.0105	19.4879	19.7743	19.9485		3	3	3	31.3	31.3	31.3	13.015	0	6.4064	7996800	9	168190	173780	305030	238240	481560	232570
Proteasome subunit alpha type-1	P25786	P25786	PSMA1	21.7794	24.6616	24.2761	24.4634	25.1425	24.7587		19	19	19	68.8	68.8	68.8	29.555	0	269.08	260050000	244	166550	2331100	1803600	2570100	6506200	1919400
Heat shock 70 kDa protein 1B;Heat shock 70 kDa protein 1A	P0DMV9;P0DMV8	P0DMV9;P0DMV8	HSPA1B;HSPA1A	22.462	21.8855	21.8542	22.7672	22.1279	21.8326		17	15	8	39.9	36.8	20.9	70.051	0	189.11	48918000	126	166020	167110	164920	457600	447840	125210
F-actin-capping protein subunit alpha-1	P52907	P52907	CAPZA1	20.969	21.8294	21.6785	21.2782	21.8483	21.843		9	9	8	48.3	48.3	44.8	32.922	0	44.832	31953000	79	165050	413770	368450	367800	846370	296460
Actin-related protein 3	P61158;Q9P1U1;Q9C0K3	P61158	ACTR3	21.7402	21.7571	20.8544	21.8466	21.314	20.8535		14	14	14	44	44	44	47.371	0	41.679	28895000	48	164360	202840	145240	385050	409300	69133
Ferritin light chain	P02792	P02792	FTL	20.4015	21.0635	21.1539	21.8749	21.4018	20.5066		6	6	6	39.4	39.4	39.4	20.019	0	23.884	24670000	52	164140	398630	451030	881550	1001800	186610
Ras-related protein Rab-14	P61106	P61106	RAB14	21.3996	21.6981	21.8644	21.4332	21.6398	22.0074		11	11	11	64.2	64.2	64.2	23.897	0	49.571	32870000	69	163900	339670	324940	301750	652290	271830
Pre-mRNA-processing factor 19	Q9UMS4	Q9UMS4	PRPF19	21.7743	18.8421	19.1975	21.3909	19.7026	17.759		9	9	9	37.9	37.9	37.9	55.18	0	35.966	13630000	36	163610	47736	36752	352380	105720	11166
Agrin;Agrin N-terminal 110 kDa subunit;Agrin C-terminal 110 kDa subunit;Agrin C-terminal 90 kDa fragment;Agrin C-terminal 22 kDa fragment	O00468	O00468	AGRN	23.9788	25.825	24.8937	24.9729	25.7285	25.2297		66	66	66	48.9	48.9	48.9	217.23	0	323.31	416040000	629	161740	1044600	515980	608710	1831400	460190
Ras-related protein Rab-5C	P51148	P51148	RAB5C	21.1269	21.9567	21.7868	21.308	22.1169	21.9128		10	10	7	72.2	72.2	57.4	23.482	0	261.07	37885000	101	161660	648740	597090	443400	1189600	403700
Histone H1.2;Histone H1.4;Histone H1.3	P16403;P10412;P16402;P22492;Q02539	P16403;P10412;P16402	HIST1H1C;HIST1H1E;HIST1H1D	20.4017	19.3233	20.9891	20.4105	20.9129	21.4759		5	5	5	23	23	23	21.364	0	13.152	16743000	19	161440	108510	352950	278590	616410	342460
Nucleoside diphosphate kinase B;Putative nucleoside diphosphate kinase	P22392;O60361	P22392;O60361	NME2;NME2P1	20.6185	21.7607	21.6378	20.8943	21.5717	22.0497		7	7	3	59.2	59.2	28.9	17.298	0	13.63	31203000	45	161320	523370	392780	356250	938410	464540
Ras-related protein Ral-B	P11234	P11234	RALB	20.5411	21.2415	21.2142	20.6118	21.2941	21.5804		10	5	5	55.8	22.3	22.3	23.408	0	67.532	22020000	48	159620	423320	410310	320530	753520	379370
26S proteasome non-ATPase regulatory subunit 6	Q15008	Q15008	PSMD6	21.8041	20.1346	20.3494	21.2375	20.5249	20.23		8	8	8	24.4	24.4	24.4	45.531	0	78.881	17362000	45	158420	56738	71214	204660	158230	45208
Integrin alpha-V;Integrin alpha-V heavy chain;Integrin alpha-V light chain	P06756	P06756	ITGAV	23.1509	24.0932	24.0794	23.4108	24.3116	23.9927		38	38	38	46	46	46	116.04	0	303.71	161790000	304	158310	419380	438630	359130	1100800	313200
Proteasome subunit alpha type-3	P25788	P25788	PSMA3	21.4742	24.3533	24.0079	23.8609	24.7736	24.2045		12	12	12	47.1	47.1	47.1	28.433	0	164.46	193160000	152	158240	2647400	1905500	2400700	5810900	1935500
High mobility group protein HMG-I/HMG-Y	P17096	P17096	HMGA1	19.7442	19.2608	19.8457	19.9721	19.4675	19.5079		4	4	4	37.4	37.4	37.4	11.676	0	37.672	8286900	23	158140	195740	247660	335120	365790	78702
EGF-like repeat and discoidin I-like domain-containing protein 3	O43854	O43854	EDIL3	21.977	21.7149	21.8641	21.5998	21.6568	21.3091		12	12	12	40	40	40	53.764	0	65.749	32236000	72	157690	196760	221220	197010	347100	120070
Synaptosomal-associated protein 23	O00161	O00161	SNAP23	21.1554	21.4201	21.3888	21.0742	21.8017	21.4794		11	11	11	73.5	73.5	73.5	23.354	0	74.905	28452000	46	157270	398290	357610	343020	826230	288590
Choline transporter-like protein 1	Q8WWI5	Q8WWI5	SLC44A1	22.0701	22.336	22.3582	22.4327	22.4296	22.6231		10	10	10	15.1	15.1	15.1	73.301	0	85.837	57936000	94	156150	275300	265840	377860	587200	268860
GMP synthase [glutamine-hydrolyzing]	P49915	P49915	GMPS	23.0071	15.3768	16.5815	21.8343	18.0969	17.4552		18	18	18	35.8	35.8	35.8	76.715	0	69.419	19575000	44	154920	3049.9	6676.6	181310	114490	5624.1
ADP-ribosylation factor 4	P18085	P18085	ARF4	20.4602	20.1327	20.2253	20.216	20.4156	20.2106		6	3	3	50.6	21.7	21.7	20.511	0	8.4178	11403000	18	154680	155180	169420	217730	202160	137440
T-complex protein 1 subunit epsilon	P48643	P48643	CCT5	22.5174	21.4993	21.1632	22.6817	21.8012	21.4825		21	21	21	48.1	48.1	48.1	59.67	0	133.4	42553000	81	154470	142240	94032	463030	350050	85644
Poly(rC)-binding protein 2	Q15366;P57721	Q15366	PCBP2	21.3929	20.9449	20.8768	21.2765	20.6603	20.8547		8	5	5	32.6	21.9	21.9	38.58	0	12.668	21359000	27	154030	175210	176620	295740	319910	134900
60S ribosomal protein L23	P62829	P62829	RPL23	20.5133	18.7056	19.2047	19.2125	18.564	18.8384		3	3	3	30.7	30.7	30.7	14.865	0	20.827	5691100	10	152950	71602	118300	113030	114290	62172
60S ribosomal protein L7a	P62424	P62424	RPL7A	20.334	19.2849	19.4746	18.5694	19.0007	19.821		4	4	4	19.9	19.9	19.9	29.995	0	21.011	6146900	24	152890	61578	111500	76646	101270	110820
T-complex protein 1 subunit eta	Q99832	Q99832	CCT7	22.2975	21.7476	21.6293	23.0674	22.0106	22.1796		23	23	23	59.7	59.7	59.7	59.366	0	135.12	50457000	110	152080	160750	157400	574180	429500	153740
Ras-related protein Rab-6A;Ras-related protein Rab-6B	P20340;Q9NRW1;Q14964	P20340;Q9NRW1	RAB6A;RAB6B	20.811	21.188	21.5465	20.9104	21.0115	21.2804		4	4	4	21.6	21.6	21.6	23.593	0	57.103	22057000	27	152050	271350	360110	215420	491800	205940
Ras-related protein Rap-1A	P62834	P62834	RAP1A	20.5339	21.5919	21.5483	20.5058	21.1333	21.2808		10	3	3	60.9	28.3	28.3	20.987	0	66.378	22969000	31	150740	408030	438910	337850	525320	436100
40S ribosomal protein S6	P62753	P62753	RPS6	19.8831	19.1437	20.3043	19.5367	19.9496	20.4573		3	3	3	13.3	13.3	13.3	28.68	0	7.2359	9966600	24	150360	82431	189130	214310	457490	152110
60S ribosomal protein L14	P50914	P50914	RPL14	19.8407	19.0253	19.2813	18.5431	19.404	19.6285		5	5	5	27	27	27	23.432	0	16.266	6053500	20	150220	121310	159670	126940	288090	162700
60S ribosomal protein L4	P36578	P36578	RPL4	21.019	20.514	20.9547	19.8198	20.5357	20.9141		9	9	9	23.9	23.9	23.9	47.697	0	25.678	15584000	38	149790	136650	172610	128800	250570	135560
26S proteasome non-ATPase regulatory subunit 7	P51665	P51665	PSMD7	21.3788	19.4312	19.3161	20.4966	20.0406	19.8748		8	8	8	34	34	34	37.025	0	34.733	12356000	38	149460	74050	74583	222630	253210	49781
60S ribosomal protein L27a	P46776	P46776	RPL27A	19.9737	18.4338	19.1275	18.7169	19.3628	19.5098		2	2	2	16.2	16.2	16.2	16.561	0	4.7664	5484700	10	148600	87568	147370	103250	171550	125190
Eukaryotic translation initiation factor 2 subunit 3;Putative eukaryotic translation initiation factor 2 subunit 3-like protein	P41091;Q2VIR3	P41091;Q2VIR3	EIF2S3;EIF2S3L	21.5596	19.4595	19.6977	20.9815	19.6977	19.8762		8	8	8	24.6	24.6	24.6	51.109	0	18.455	12649000	37	147930	41697	61804	187830	112240	50835
Proteasome subunit alpha type-7	O14818	O14818	PSMA7	21.6223	24.6588	24.5841	24.5014	25.0346	24.5527		15	15	10	62.9	62.9	46.8	27.887	0	323.31	254740000	157	147760	2770300	2630600	2930200	7718800	1998000
Urokinase plasminogen activator surface receptor	Q03405	Q03405	PLAUR	21.641	21.1661	21.4087	21.7137	21.9103	21.6441		10	10	10	41.5	41.5	41.5	36.978	0	91.459	34432000	100	147730	239320	282240	349840	812720	193570
Protein FAM49B	Q9NUQ9	Q9NUQ9	FAM49B	21.7147	22.8901	23.0704	22.2986	22.9003	22.6261		15	15	13	62	62	55.2	36.748	0	282.71	66496000	128	146740	630980	693520	473360	1152800	402390
Glutathione S-transferase P	P09211	P09211	GSTP1	20.6632	21.3952	21.6688	20.6929	21.2572	21.5122		9	9	9	57.6	57.6	57.6	23.356	0	187.57	23622000	72	143330	398500	453990	260630	596830	294150
40S ribosomal protein S11	P62280	P62280	RPS11	19.3284	18.2574	18.8849	18.7872	19.602	19.3258		4	4	4	25.3	25.3	25.3	18.431	0	6.1777	4879000	8	142900	11034	59526	67265	146550	60630
Phospholipid scramblase 1	O15162	O15162	PLSCR1	20.2803	19.0658	19.2261	19.9631	18.6193	19.3597		2	2	2	7.2	7.2	7.2	35.049	0	119.33	6803200	18	141910	85677	97008	205720	146590	78999
CD276 antigen	Q5ZPR3	Q5ZPR3	CD276	21.5209	21.8769	21.9798	21.4767	21.8943	22.0557		7	7	7	27.5	27.5	27.5	57.235	0	105.62	38034000	79	141240	283640	297510	300310	636100	242880
L-lactate dehydrogenase A chain	P00338;Q6ZMR3;P07864	P00338	LDHA	22.1949	23.5392	23.5452	22.3508	23.2905	23.7325		14	14	13	47.3	47.3	47.3	36.688	0	137.02	95904000	96	140900	891040	1047200	437790	1851900	959210
4-trimethylaminobutyraldehyde dehydrogenase	P49189	P49189	ALDH9A1	21.672	18.2179	NaN	20.2177	17.6406	17.5951		10	10	10	25.5	25.5	25.5	53.801	0	27.439	6963600	23	139390	13321	3781.3	87784	28592	5669.3
L-lactate dehydrogenase B chain	P07195	P07195	LDHB	21.2406	22.4944	22.4232	21.2692	22.2289	22.5679		12	11	11	38.9	38.9	38.9	36.638	0	152.87	44671000	76	138320	487900	511650	277410	831680	380730
Aldehyde dehydrogenase family 16 member A1	Q8IZ83	Q8IZ83	ALDH16A1	21.6664	19.5201	20.3346	21.5297	20.3718	19.7196		14	14	14	29.9	29.9	29.9	85.126	0	48.111	16939000	45	137530	52569	70180	269620	149950	25929
40S ribosomal protein S20	P60866	P60866	RPS20	19.3953	18.0773	19.0491	19.766	19.3571	19.3844		1	1	1	9.2	9.2	9.2	13.373	0	4.9637	6199000	16	136900	80820	154840	331580	389250	146410
Pleckstrin homology domain-containing family B member 2	Q96CS7	Q96CS7	PLEKHB2	19.7954	18.2205	18.1901	19.689	17.6215	18.1451		4	4	4	18.5	18.5	18.5	24.736	0	7.6156	4181200	19	136790	72653	57709	215240	71939	42986
60S ribosomal protein L18a	Q02543	Q02543	RPL18A	20.082	18.1881	19.2973	18.4853	18.76	19.4908		3	3	3	21	21	21	20.762	0	6.2479	5033700	12	136600	54036	105330	56934	120890	85515
Podocalyxin	O00592	O00592	PODXL	21.6087	20.5861	20.2973	21.5621	20.7142	21.0714		6	6	6	14.7	14.7	14.7	58.635	0	53.199	20176000	46	136470	97975	71051	248880	203810	119040
Transgelin-2	P37802;Q9UI15	P37802	TAGLN2	20.7742	21.5248	21.5455	20.7356	21.4057	21.2541		11	11	11	64.3	64.3	64.3	22.391	0	323.31	24637000	62	136130	407940	355500	211450	627570	156580
Neuroplastin	Q9Y639	Q9Y639	NPTN	21.3604	21.9701	21.5981	21.0223	21.9724	21.9308		6	6	6	18.6	18.6	18.6	44.387	0	53.88	33285000	63	135860	268810	254500	208380	550450	246270
60S ribosomal protein L28	P46779	P46779	RPL28	19.8202	18.5459	18.4733	18.168	18.1069	18.6569		3	3	3	23.4	23.4	23.4	15.747	0	7.0276	3697100	14	135680	64098	62983	43919	102280	53168
Equilibrative nucleoside transporter 1	Q99808	Q99808	SLC29A1	21.01	19.9632	20.1178	20.2346	21.0843	20.7681		6	6	6	14.7	14.7	14.7	50.219	0	28.451	15657000	36	135290	122650	101440	140470	410690	133260
Heterogeneous nuclear ribonucleoprotein K	P61978	P61978	HNRNPK	21.5383	19.935	20.1482	20.9343	20.0178	19.8053		11	11	11	36.5	36.5	36.5	50.976	0	70.933	13955000	45	133160	61405	59141	165590	138270	49175
Cancer/testis antigen 1	P78358	P78358	CTAG1A	19.6418	18.0752	18.4269	18.818	18.1476	18.4351		3	3	3	40	40	40	17.992	0	18.723	3815500	19	132550	59562	85043	151050	140690	67030
26S protease regulatory subunit 6B	P43686	P43686	PSMC4	21.961	20.9612	20.7475	21.6561	21.2445	20.2582		11	11	11	39.2	39.2	39.2	47.366	0	96.763	26006000	47	132540	111850	101960	273710	382390	37775
Proteasome subunit beta type-6	P28072	P28072	PSMB6	21.0895	24.1926	23.8112	23.1971	24.5127	23.4214		5	5	5	36.4	36.4	36.4	25.357	0	131.1	156170000	88	131890	2627200	1602200	1414500	7183700	1237900
Serine-threonine kinase receptor-associated protein	Q9Y3F4	Q9Y3F4	STRAP	21.258	19.2331	19.0426	20.9931	19.4611	19.2369		10	10	10	44.3	44.3	44.3	38.438	0	76.952	10661000	34	131560	24160	27026	216500	79183	29222
Heat shock 70 kDa protein 4	P34932	P34932	HSPA4	22.5334	21.2218	21.3572	22.1033	21.1507	21.4481		21	21	18	37.7	37.7	33.2	94.33	0	194.57	32066000	118	131200	62488	80996	188450	131050	47127
Eukaryotic translation initiation factor 3 subunit I	Q13347	Q13347	EIF3I	21.2687	20.2875	19.8659	21.2888	20.5565	20.196		9	9	9	41.5	41.5	41.5	36.501	0	32.52	16807000	45	130750	100710	81443	297850	244030	29792
Ferritin heavy chain;Ferritin heavy chain, N-terminally processed	P02794	P02794	FTH1	20.8239	20.9246	21.4143	21.3856	21.2886	21.2774		7	7	7	53.6	53.6	53.6	21.225	0	45.958	26558000	52	128400	293010	416410	489080	855470	231990
Translationally-controlled tumor protein;TPT1-like protein	P13693;Q56UQ5	P13693;Q56UQ5	TPT1	18.3915	19.9302	20.1517	18.4551	18.9464	19.6668		4	4	4	24.4	24.4	24.4	19.595	0	14.321	6625200	18	128220	81014	168000	47457	311850	209920
40S ribosomal protein S18	P62269	P62269	RPS18	20.1181	18.5506	18.7462	18.884	18.7458	19.0334		5	5	5	33.6	33.6	33.6	17.718	0	17.99	5005400	16	128110	51239	76922	89232	139480	71177
Small nuclear ribonucleoprotein Sm D2	P62316	P62316	SNRPD2	20.09	19.1875	19.053	20.1009	19.4363	19.3694		5	5	5	47.5	47.5	47.5	13.527	0	14.669	7606100	24	127560	137600	99607	341470	253720	126630
26S proteasome non-ATPase regulatory subunit 1	Q99460	Q99460	PSMD1	22.4467	21.1331	21.4514	22.0453	21.5628	21.0951		21	21	21	35.3	35.3	35.3	105.84	0	118.33	32233000	114	127520	62134	74873	177240	185330	58726
Actin-related protein 2	P61160	P61160	ACTR2	20.7366	19.8491	19.5905	20.0514	19.4992	19.9389		5	5	5	16.2	16.2	16.2	44.76	0	14.196	9547100	18	127260	116810	77393	164120	164490	84311
Protein S100-A10	P60903	P60903	S100A10	NaN	21.3513	21.0764	20.1129	20.0375	21.0551		4	4	4	35.1	35.1	35.1	11.203	0	17.281	15066000	44	126930	844330	796040	490190	822870	686230
40S ribosomal protein S23	P62266	P62266	RPS23	19.7181	18.6552	19.1812	18.8571	19.6915	19.8593		4	4	4	42.7	42.7	42.7	15.807	0	7.9506	6742200	10	126100	134820	170000	130110	416030	146630
26S proteasome non-ATPase regulatory subunit 3	O43242	O43242	PSMD3	21.8482	20.0434	20.5056	21.2236	20.6159	20.0961		12	12	12	30.5	30.5	30.5	60.977	0	45.82	18573000	43	125850	39722	53930	140440	153620	32695
Large neutral amino acids transporter small subunit 1	Q01650;Q9UM01;Q92536	Q01650	SLC7A5	21.0047	21.5377	21.3304	21.2414	21.5557	21.9		6	6	6	13.6	13.6	13.6	55.01	0	66.399	27835000	32	125180	238110	209420	243560	494410	235690
Cysteine and glycine-rich protein 1	P21291	P21291	CSRP1	20.3154	19.4303	19.6115	20.2252	19.7075	19.7988		7	7	7	48.2	48.2	48.2	20.567	0	21.523	9127600	33	124880	78327	101260	224450	175160	56546
Endoglin	P17813	P17813	ENG	21.4035	21.7317	22.0218	21.6106	22.1928	22.0753		11	11	11	19.9	19.9	19.9	70.577	0	114.41	39585000	68	123420	288360	345940	260610	843690	221400
Heterogeneous nuclear ribonucleoproteins C1/C2	P07910;P0DMR1;O60812;B7ZW38;B2RXH8;Q86SE5	P07910	HNRNPC	20.7862	20.2826	20.7432	20.5624	20.5167	20.4466		7	7	7	31	31	31	33.67	0	55.79	14966000	49	122940	85629	156260	199430	208380	107730
Glycine--tRNA ligase	P41250	P41250	GARS	22.3101	20.8781	20.3836	22.429	20.8803	20.1551		16	16	16	32.2	32.2	32.2	83.165	0	73.179	28516000	57	122670	69147	54274	302090	128810	35917
Carbonyl reductase [NADPH] 1	P16152	P16152	CBR1	20.4308	20.1916	20.2406	20.8525	20.1051	20.2399		8	8	6	44	44	33.6	30.375	0	77.633	12691000	48	121890	77473	85615	258790	146780	55963
Ras-related protein Rab-11B;Ras-related protein Rab-11A	Q15907;P62491	Q15907;P62491	RAB11B;RAB11A	20.76	21.6572	21.8196	20.9308	21.6633	21.9895		11	11	11	56.9	56.9	56.9	24.488	0	39.623	29322000	60	121630	315280	317440	222880	642050	335520
26S proteasome non-ATPase regulatory subunit 13	Q9UNM6	Q9UNM6	PSMD13	21.6085	20.4247	20.3178	21.0213	20.5334	20.0006		9	9	9	26.9	26.9	26.9	42.945	0	29.685	16899000	41	121130	72473	63771	145410	199490	47706
60S ribosomal protein L18	Q07020	Q07020	RPL18	18.9868	18.3453	18.6102	18.4366	18.572	19.1212		3	3	3	19.7	19.7	19.7	21.634	0	13.76	3708800	6	121100	54636	73996	63364	136890	79847
Protein lin-7 homolog C	Q9NUP9;O14910	Q9NUP9	LIN7C	20.4004	21.6913	21.3628	20.3966	21.166	21.8236		6	6	6	40.1	40.1	40.1	21.834	0	30.071	23903000	35	120210	446880	387880	231430	613490	373080
Copine-3	O75131	O75131	CPNE3	21.7161	22.5724	22.6503	21.7883	22.3378	22.5651		15	15	15	39.3	39.3	39.3	60.13	0	108.08	52581000	122	119830	361380	422220	270940	677100	339420
T-complex protein 1 subunit delta	P50991	P50991	CCT4	22.117	20.8382	21.0249	22.1843	21.3732	21.151		15	15	15	42.5	42.5	42.5	57.924	0	109.89	30149000	72	119290	81979	86707	322240	226300	77083
Protein S100-A13	Q99584	Q99584	S100A13	19.5154	20.6661	20.7154	19.8431	20.5362	21.0161		3	3	3	32.7	32.7	32.7	11.471	0	84.848	14255000	24	118510	397170	392480	292150	801390	374150
Guanine nucleotide-binding protein G(I)/G(S)/G(O) subunit gamma-10	P50151	P50151	GNG10	19.2277	20.2908	19.7731	19.2326	19.9647	20.2796		4	4	4	79.4	79.4	79.4	7.2053	0	256.78	9797600	31	116620	481690	423500	284170	755810	387620
Fascin	Q16658	Q16658	FSCN1	21.8136	20.7466	20.1996	21.4247	20.5504	19.9962		13	13	13	35.9	35.9	35.9	54.529	0	86.074	19088000	59	116520	79465	63575	223540	154960	43646
DnaJ homolog subfamily A member 2	O60884	O60884	DNAJA2	21.6718	20.7507	20.3901	21.0409	20.6576	20.2761		9	9	9	35.7	35.7	35.7	45.745	0	55.235	18639000	55	115870	144500	90202	177230	250400	69015
F-actin-capping protein subunit beta	P47756	P47756	CAPZB	20.9579	21.0974	21.0429	20.8626	20.7493	21.5052		9	9	9	40.1	40.1	40.1	31.35	0	50.799	20290000	54	115290	199970	181360	200220	280760	215920
Malate dehydrogenase, mitochondrial	P40926	P40926	MDH2	21.3269	19.8209	19.7609	21.6557	19.7542	19.4223		12	12	12	50	50	50	35.503	0	58.327	15389000	24	114500	70025	62705	281050	162050	42466
Histone-binding protein RBBP7	Q16576	Q16576	RBBP7	20.7937	16.9472	16.5026	20.9555	17.379	17.291		6	6	4	20.5	20.5	16.5	47.82	0	19.479	6687400	20	114330	7552.5	7097.6	230020	46628	12333
Staphylococcal nuclease domain-containing protein 1	Q7KZF4	Q7KZF4	SND1	22.6038	20.0889	20.0227	22.1042	20.8454	20.045		21	21	21	37.4	37.4	37.4	102	0	93.564	24605000	63	113900	30710	26739	170820	96926	25148
Guanine nucleotide-binding protein subunit beta-4	Q9HAV0	Q9HAV0	GNB4	21.4652	22.1444	21.9119	21.1262	21.6806	21.7609		13	7	7	65.9	39.7	39.7	37.567	0	139.73	35621000	64	113330	608610	397160	329990	837690	257600
X-ray repair cross-complementing protein 6	P12956	P12956	XRCC6	21.7551	19.7815	18.947	21.2671	19.6789	19.0567		13	13	13	29.4	29.4	29.4	69.842	0	87.818	13153000	43	113030	32647	19679	171260	56354	18072
Prelamin-A/C;Lamin-A/C	P02545;P20700;Q03252	P02545	LMNA	22.0555	20.4332	20.0975	21.2845	20.7455	20.6679		20	20	20	39	39	39	74.139	0	63.71	19719000	64	111380	38184	35243	122170	130330	43656
ATP-citrate synthase	P53396	P53396	ACLY	22.7346	22.3762	21.9356	22.5529	22.8181	22.1097		32	32	32	36.4	36.4	36.4	120.84	0	136.8	59983000	155	111310	124920	100920	214720	388130	76661
Transferrin receptor protein 1;Transferrin receptor protein 1, serum form	P02786	P02786	TFRC	21.9981	21.3588	21.3667	22.3319	21.3313	21.9121		18	18	18	28.9	28.9	28.9	84.87	0	137.26	33989000	88	110610	87820	92928	263490	209800	106870
Tubulin beta-6 chain	Q9BUF5	Q9BUF5	TUBB6	21.3891	19.6012	19.7805	20.6429	19.906	19.1945		19	8	8	67.3	36.1	36.1	49.857	0	50.426	12255000	27	110540	68316	49974	197650	152660	33630
Phenylalanine--tRNA ligase beta subunit	Q9NSD9	Q9NSD9	FARSB	21.8276	18.0981	NaN	20.7283	17.5787	17.4296		14	14	14	28.4	28.4	28.4	66.115	0	27.746	8152500	29	110480	8583.4	1583.8	99816	13503	5816.1
Superoxide dismutase [Cu-Zn]	P00441	P00441	SOD1	20.0263	21.4162	21.5937	19.8965	21.4322	21.3972		4	4	4	35.1	35.1	35.1	15.936	0	23.398	21948000	30	110140	541470	604480	237140	858440	391810
ATP-binding cassette sub-family E member 1	P61221	P61221	ABCE1	21.6682	19.6399	19.6465	20.7302	19.7318	19.657		14	14	14	34.9	34.9	34.9	67.314	0	106.35	12287000	46	109930	38259	38133	124380	71034	27839
Exportin-2	P55060	P55060	CSE1L	22.1099	19.5038	19.7461	22.0765	20.4054	20.0294		15	15	15	20.4	20.4	20.4	110.42	0	102.6	19458000	56	109760	11750	13269	177290	46000	16136
UDP-N-acetylhexosamine pyrophosphorylase;UDP-N-acetylgalactosamine pyrophosphorylase;UDP-N-acetylglucosamine pyrophosphorylase	Q16222;Q3KQV9	Q16222	UAP1	20.9193	19.8276	19.4392	21.5488	20.449	19.964		12	12	12	34.7	34.7	34.7	58.768	0	35.313	13745000	27	108730	30794	28824	202090	53187	19777
Proliferation-associated protein 2G4	Q9UQ80	Q9UQ80	PA2G4	20.9459	19.1912	19.4902	20.9056	19.527	19.4862		12	12	12	37.6	37.6	37.6	43.786	0	56.941	10538000	48	108090	20266	32679	194610	93369	29959
Raftlin	Q14699	Q14699	RFTN1	21.6479	21.9514	21.8811	21.6989	22.085	21.9248		16	16	16	46.7	46.7	46.7	63.145	0	74.782	39127000	86	106410	198540	213870	209110	518180	151270
10 kDa heat shock protein, mitochondrial	P61604	P61604	HSPE1	19.8193	18.1159	18.0723	18.6565	18.5078	18.3178		2	2	2	20.6	20.6	20.6	10.932	0	7.5252	3927600	10	105850	48379	48501	122710	117350	48160
40S ribosomal protein S16	P62249	P62249	RPS16	19.8161	18.9575	19.7604	19.5544	19.7574	20.0742		5	5	5	30.8	30.8	30.8	16.445	0	11.004	7968300	20	104860	46474	107280	116510	237320	111940
Collagen alpha-1(VI) chain	P12109	P12109	COL6A1	22.5413	20.8503	21.7341	22.5308	21.6468	20.7909		14	14	14	22.9	22.9	22.9	108.53	0	276.18	36997000	74	101970	49649	87279	229220	177030	39982
T-complex protein 1 subunit zeta	P40227;Q92526	P40227	CCT6A	21.7261	21.0888	20.8113	21.8351	21.099	20.9629		16	16	16	40.1	40.1	40.1	58.024	0	57.506	25760000	69	101260	131830	117180	301060	262330	77094
Mitogen-activated protein kinase kinase kinase kinase 4	O95819;Q9UKE5	O95819	MAP4K4	22.4939	22.7477	22.726	22.3328	23.0381	23.2286		31	31	18	29.7	29.7	20.3	142.1	0	196.34	70443000	196	100690	174930	198670	186550	408940	188130
Syndecan-1	P18827	P18827	SDC1	19.3974	20.0527	20.008	19.3092	20.2115	19.6204		4	4	4	16.1	16.1	16.1	32.461	0	12.936	9348800	23	99693	242800	210450	166820	502250	113530
tRNA-splicing ligase RtcB homolog	Q9Y3I0	Q9Y3I0	RTCB	21.2438	NaN	18.1972	19.5161	18.3806	17.9475		8	8	8	20	20	20	55.21	0	26.813	5965100	17	99431	7724.7	13829	75705	44628	7226.1
Small ubiquitin-related modifier 2;Small ubiquitin-related modifier 4;Small ubiquitin-related modifier 3	P61956;Q6EEV6;P55854	P61956;Q6EEV6;P55854	SUMO2;SUMO4;SUMO3	17.6135	18.0376	17.2927	17.5402	17.5958	17.5663		2	2	2	23.2	23.2	23.2	10.871	0	3.7308	1955200	9	99023	180420	100810	176390	299170	121800
Rab GDP dissociation inhibitor beta	P50395	P50395	GDI2	21.774	23.4396	23.5153	22.2868	23.2738	23.4514		22	22	17	60.9	60.9	48.3	50.663	0	305.15	91772000	195	98256	578640	644930	345230	1112200	498290
Growth/differentiation factor 15	Q99988	Q99988	GDF15	20.4358	NaN	20.1304	20.2939	19.1023	20.0731		3	3	3	15.9	15.9	15.9	34.14	0	39.301	10087000	19	97541	36230	141040	176790	70507	38281
60S ribosomal protein L21	P46778	P46778	RPL21	19.3146	18.2772	18.6964	18.1018	18.4403	18.5175		2	2	2	20.6	20.6	20.6	18.565	0	4.6843	3440800	7	97351	99302	127290	60405	107060	82067
Endophilin-A2	Q99961;Q99962;Q99963	Q99961	SH3GL1	20.5257	20.6058	20.4725	20.3794	20.3756	20.3031		10	10	10	33.4	33.4	33.4	41.489	0	32.682	13806000	57	96318	137780	116160	155030	262490	95098
CKLF-like MARVEL transmembrane domain-containing protein 6	Q9NX76	Q9NX76	CMTM6	18.7706	18.7421	18.4271	18.3426	18.1741	18.6095		3	3	3	17.5	17.5	17.5	20.419	0	5.5795	3522000	10	96108	99591	82469	144250	187420	94562
Nucleophosmin	P06748	P06748	NPM1	19.7544	19.7015	19.182	20.0555	19.3058	18.8915		4	4	4	21.1	21.1	21.1	32.575	0	29.499	8463100	24	95984	116700	77387	183630	186530	45029
Glutathione S-transferase Mu 3	P21266;P46439	P21266	GSTM3	20.776	19.1007	18.6245	20.3553	18.9721	18.8516		6	6	5	31.6	31.6	27.6	26.559	0	17.497	7741100	19	95910	53403	48852	114290	106150	36754
Adenylyl cyclase-associated protein 1	Q01518;P40123	Q01518	CAP1	21.5905	21.5095	21.2371	22.0861	21.4849	21.3523		14	14	14	39.2	39.2	39.2	51.901	0	173.1	30945000	83	95576	162770	140600	322830	279360	104030
Nuclease-sensitive element-binding protein 1	P67809;Q9Y2T7	P67809	YBX1	20.5119	19.8398	19.9245	20.0177	19.7201	19.8315		9	9	6	43.8	43.8	34.9	35.924	0	79.029	9907500	46	94482	83918	126410	137740	221400	98155
Myelin protein zero-like protein 1	O95297	O95297	MPZL1	19.8319	19.6285	19.924	19.5109	20.3361	20.616		4	4	4	17.8	17.8	17.8	29.082	0	23.193	10412000	37	93909	116220	139830	142340	374750	174130
Serine/threonine-protein phosphatase 2A 55 kDa regulatory subunit B alpha isoform	P63151;Q66LE6;Q00005;Q9Y2T4	P63151	PPP2R2A	21.1287	19.3782	19.1108	20.2047	19.2613	19.0792		9	9	9	28.9	28.9	28.9	51.691	0	32.317	8630300	30	93253	36899	28294	109350	60606	31199
Collagen alpha-3(VI) chain	P12111	P12111	COL6A3	24.0684	22.5864	23.1834	24.1009	23.3102	23.014		72	72	72	29.4	29.4	29.4	343.67	0	323.31	117450000	295	93003	58140	81275	219960	184740	45728
Plastin-2	P13796;Q14651	P13796	LCP1	21.8116	22.2087	22.2405	21.6973	21.7658	22.2831		21	21	16	47.8	47.8	39.6	70.288	0	61.846	41534000	125	92936	172860	201510	187720	322870	144650
Proteasome subunit alpha type-4	P25789	P25789	PSMA4	21.1069	24.4352	24.0782	23.9644	24.6757	24.2407		10	10	10	50.6	50.6	50.6	29.483	0	323.31	196270000	161	92919	2482400	2205400	2597900	6100100	1618800
Serglycin	P10124	P10124	SRGN	18.785	18.816	17.8902	19.8456	19.4237	18.495		5	5	5	39.9	39.9	39.9	17.652	0	48.477	5795200	19	92135	206140	89230	399680	575450	86174
Charged multivesicular body protein 5	Q9NZZ3	Q9NZZ3	CHMP5	19.1932	19.2196	19.4675	19.3492	19.6297	NaN		2	2	2	16.9	16.9	16.9	24.57	0	4.8366	6541700	8	92061	142580	169540	218630	405280	62179
Eukaryotic translation initiation factor 3 subunit L	Q9Y262	Q9Y262	EIF3L	21.1172	20.3045	19.5258	20.984	20.3929	19.2792		13	13	13	29.3	29.3	29.3	66.726	0	42.897	13839000	48	91760	50221	36242	138170	147190	13636
Phenylalanine--tRNA ligase alpha subunit	Q9Y285	Q9Y285	FARSA	21.2387	18.1795	17.6288	19.2759	18.2545	18.0303		9	9	9	20.1	20.1	20.1	57.563	0	25.657	5993900	15	91372	20531	7726.3	88029	40359	12588
Methionine--tRNA ligase, cytoplasmic	P56192	P56192	MARS	21.692	19.8584	20.2075	20.7698	20.3847	19.9887		12	12	12	20.9	20.9	20.9	101.11	0	26.338	14562000	25	90916	29168	47282	69557	92658	25590
40S ribosomal protein S3a	P61247	P61247	RPS3A	20.7887	19.603	20.3184	20.275	20.1837	20.5761		8	8	8	37.9	37.9	37.9	29.945	0	19.964	12800000	40	90620	46156	143700	123840	237930	110700
Neural cell adhesion molecule 1	P13591	P13591	NCAM1	22.0103	22.8026	22.5614	21.7333	22.5275	22.9644		17	17	17	25.2	25.2	25.2	94.573	0	311.9	58948000	146	90283	284240	278120	139860	527850	230910
Band 4.1-like protein 2	O43491	O43491	EPB41L2	22.6139	23.6377	23.5762	22.6524	23.654	23.7738		40	40	37	51.4	51.4	49.1	112.59	0	323.31	111780000	246	90035	353830	359060	218580	719460	291320
SUMO-activating enzyme subunit 2	Q9UBT2	Q9UBT2	UBA2	21.4104	NaN	17.3094	20.8575	17.3485	17.5178		11	11	11	29.2	29.2	29.2	71.223	0	30.976	7516700	28	89283	1372.7	3952.3	143440	15167	5979
40S ribosomal protein S4, X isoform	P62701;Q8TD47;P22090	P62701	RPS4X	20.1827	19.2331	20.2725	19.4986	20.0188	20.0109		11	11	11	48.7	48.7	48.7	29.597	0	21.649	8865500	30	89256	43053	101630	81802	146420	91935
Guanine nucleotide-binding protein subunit alpha-11	P29992;O95837;P19086;Q03113	P29992	GNA11	21.2644	21.641	21.585	20.9647	21.6415	21.7573		16	16	10	52.1	52.1	32.6	42.123	0	47.118	29791000	76	88987	224700	295620	172530	572000	214110
DnaJ homolog subfamily C member 5	Q9H3Z4	Q9H3Z4	DNAJC5	18.9701	20.0174	20.0526	19.4752	20.632	20.1405		3	3	3	24.7	24.7	24.7	22.149	0	35.438	10665000	23	88637	187230	221170	172270	652980	201260
Ras-related protein Rab-35	Q15286	Q15286	RAB35	20.1085	21.2267	20.7741	20.2225	21.1183	20.5389		9	9	9	56.2	56.2	56.2	23.025	0	41.489	17877000	41	87961	269390	227760	191630	559290	153720
Integrin beta-5	P18084	P18084	ITGB5	22.1199	22.2522	22.1948	22.3455	22.7177	22.3387		21	21	21	41.6	41.6	41.6	88.053	0	104.93	55598000	117	85917	169710	160850	201110	517560	128440
Niemann-Pick C1 protein	O15118	O15118	NPC1	21.8472	20.0591	20.9106	21.5219	19.9476	20.7497		9	9	9	9.2	9.2	9.2	142.17	0	52.525	19015000	31	85517	29531	37461	148570	75776	45710
Disintegrin and metalloproteinase domain-containing protein 9	Q13443	Q13443	ADAM9	21.8549	21.3157	21.1751	21.6439	21.3847	21.2843		10	10	10	19.3	19.3	19.3	90.555	0	157.87	27255000	81	85309	93497	76772	108650	174140	67302
Cathepsin B;Cathepsin B light chain;Cathepsin B heavy chain	P07858	P07858	CTSB	20.8733	NaN	18.1621	19.3359	18.2937	18.1774		4	4	4	17.7	17.7	17.7	37.821	0	7.1587	5243200	7	85029	7979.5	15261	119660	35216	12811
40S ribosomal protein S2	P15880	P15880	RPS2	20.5431	19.8709	20.3353	19.9955	20.5395	20.5557		7	7	7	29.4	29.4	29.4	31.324	0	37.974	12701000	30	84588	66542	92913	122830	235380	103360
Disco-interacting protein 2 homolog B	Q9P265;Q9Y2E4	Q9P265	DIP2B	22.998	23.0372	22.9464	23.0089	23.3922	23.3158		43	43	40	37.6	37.6	36	171.49	0	278.59	92746000	215	84426	164910	165950	198170	404890	140970
Long-chain-fatty-acid--CoA ligase 4	O60488	O60488	ACSL4	21.9957	22.6822	22.6897	21.9704	22.6413	22.5813		23	23	21	45.4	45.4	43.9	79.187	0	293.07	59428000	116	84377	278300	301870	212540	618290	202580
Stress-70 protein, mitochondrial	P38646	P38646	HSPA9	21.7542	20.237	20.3881	21.9255	20.464	20.4413		14	14	14	29	29	29	73.68	0	67.534	20301000	52	83163	60949	55129	197660	94881	42465
40S ribosomal protein S9	P46781	P46781	RPS9	19.6606	18.7215	19.6874	19.3147	19.8313	19.9967		7	7	7	31.4	31.4	31.4	22.591	0	14.153	7717200	27	82551	51889	99506	120230	250350	97038
Destrin	P60981	P60981	DSTN	19.7748	19.505	19.6775	19.244	19.6759	19.6297		5	5	5	33.3	33.3	33.3	18.506	0	32.779	7599000	36	82284	101760	103020	107830	217250	78664
Lymphocyte function-associated antigen 3	P19256	P19256	CD58	19.396	20.613	19.5697	19.0717	19.9493	19.5578		3	3	3	13.2	13.2	13.2	28.147	0	42.237	8668600	16	82197	242860	171550	148180	394640	198950
Multifunctional protein ADE2;Phosphoribosylaminoimidazole-succinocarboxamide synthase;Phosphoribosylaminoimidazole carboxylase	P22234	P22234	PAICS	20.3512	20.4662	20.4486	20.5194	20.6277	20.4974		11	11	11	37.6	37.6	37.6	47.079	0	42.641	13937000	65	82123	106040	118800	157560	187570	81443
Nascent polypeptide-associated complex subunit alpha;Nascent polypeptide-associated complex subunit alpha, muscle-specific form	Q13765;E9PAV3;Q9BZK3	Q13765;E9PAV3	NACA	19.3209	18.751	18.503	18.8908	18.6618	18.7795		4	4	4	25.6	25.6	25.6	23.384	0	17.247	4657800	14	81207	104650	84117	184380	242700	79252
Overexpressed in colon carcinoma 1 protein	Q8TAD7	Q8TAD7	OCC1	17.684	18.7601	18.405	18.1414	18.6046	17.8373		2	2	2	54	54	54	6.4069	0	20.685	3230700	13	81104	206700	155580	168410	369880	95210
Proteasome subunit alpha type-2	P25787	P25787	PSMA2	20.3893	24.5523	24.0864	23.5811	24.9367	23.427		13	13	13	64.1	64.1	64.1	25.898	0	195.79	200000000	187	80569	2815800	1952400	2091900	7329200	1114600
Chondroitin sulfate proteoglycan 4	Q6UVK1	Q6UVK1	CSPG4	22.5098	21.2264	21.4205	22.3489	21.6563	21.4474		28	28	28	19.8	19.8	19.8	250.53	0	157.34	35777000	99	79550	40714	46729	112260	114110	32551
Protein CYR61	O00622	O00622	CYR61	21.9444	NaN	19.8688	21.3339	20.1577	20.0985		7	7	7	26.5	26.5	26.5	42.026	0	26.436	13272000	25	79087	12156	31103	106510	64112	217510
Isoleucine--tRNA ligase, cytoplasmic	P41252	P41252	IARS	21.9895	20.5406	20.8743	21.5572	21.0423	20.5507		17	17	17	20.2	20.2	20.2	144.5	0	58.499	22324000	65	79044	36884	47538	98888	97563	24980
Adenosine kinase	P55263	P55263	ADK	20.9596	18.3718	18.0504	20.8848	18.8073	17.9618		7	7	7	36.2	36.2	36.2	40.545	0	28.386	9011300	19	78898	35136	22911	168100	94665	9897.7
CTP synthase 1	P17812;Q9NRF8	P17812	CTPS1	21.1653	18.0363	17.4755	19.6259	18.7666	17.9511		8	8	8	19.3	19.3	19.3	66.69	0	21.164	5982400	18	78682	12012	9172.6	64686	28726	6134
Calpain-2 catalytic subunit	P17655	P17655	CAPN2	20.9152	20.8688	21.1365	21.0937	20.9105	20.7399		7	7	7	17.7	17.7	17.7	79.994	0	18.63	17826000	35	78512	281040	36261	47613	76407	20338
Eukaryotic translation initiation factor 3 subunit F	O00303	O00303	EIF3F	20.0924	20.3849	19.4753	20.4686	20.3993	19.6161		5	5	5	19.3	19.3	19.3	37.563	0	28.073	11547000	35	78413	132950	72462	186370	245590	54012
P antigen family member 5	Q96GU1	Q96GU1	PAGE5	19.6096	20.6108	20.5842	19.6757	20.1495	20.9498		6	6	6	72.3	72.3	72.3	14.046	0	28.062	12355000	32	78009	354570	338000	196260	347380	230180
Neutral alpha-glucosidase AB	Q14697	Q14697	GANAB	21.881	16.8668	15.9012	19.8609	17.7946	17.5029		11	11	11	15	15	15	106.87	0	31.768	7304500	28	77950	5462.2	2208.8	53922	25016	5312.9
ADP-ribosylation factor 6	P62330	P62330	ARF6	19.3424	20.2841	20.4067	19.6769	20.9748	20.3451		5	5	5	45.7	45.7	45.7	20.082	0	18.941	13578000	43	77468	251010	285830	175760	767040	140080
Alpha-centractin	P61163	P61163	ACTR1A	20.7637	20.6117	20.2913	20.6723	20.7568	19.8589		7	7	4	27.7	27.7	20.5	42.613	0	22.166	14905000	44	77462	125720	96264	146580	233630	65582
Collagen alpha-2(VI) chain	P12110	P12110	COL6A2	21.8312	19.4678	20.679	21.6167	20.3892	19.7136		13	13	13	20.4	20.4	20.4	108.58	0	108.66	18138000	58	77182	23323	36333	175630	51915	13490
Sodium- and chloride-dependent taurine transporter	P31641	P31641	SLC6A6	20.2652	19.3803	19.2392	NaN	19.7301	19.9282		2	2	2	4.2	4.2	4.2	69.829	0	3.286	7962100	7	77080	57808	58966	80589	135010	58910
40S ribosomal protein S17	P08708	P08708	RPS17	18.4947	18.0049	18.2683	18.0856	18.6628	17.7935		4	4	4	46.7	46.7	46.7	15.55	0	13.801	3013800	13	76987	67660	82930	142740	173660	58782
Cadherin-13	P55290	P55290	CDH13	21.0225	20.8006	21.1989	21.4629	21.5271	20.6148		8	8	8	20.8	20.8	20.8	78.286	0	56.444	24369000	33	76862	71936	93638	166970	302800	49333
Complement component 1 Q subcomponent-binding protein, mitochondrial	Q07021	Q07021	C1QBP	20.0347	18.8051	19.1088	19.8621	19.0641	18.3681		4	4	4	25.2	25.2	25.2	31.362	0	25.351	6309500	37	76668	55548	66412	139720	121040	25955
Eukaryotic translation initiation factor 3 subunit B	P55884	P55884	EIF3B	21.25	20.8605	20.5087	21.3288	20.991	20.1577		14	14	14	27.6	27.6	27.6	92.48	0	46.055	19626000	52	75672	67127	42890	160490	165250	33725
Lysine--tRNA ligase	Q15046	Q15046	KARS	21.1446	18.2042	18.3679	20.9362	18.5305	18.3461		9	9	9	17.8	17.8	17.8	68.047	0	17.535	8550800	18	75429	10744	24279	116450	46394	11725
Septin-11	Q9NVA2;Q14141	Q9NVA2	SEPT11	20.5935	19.6708	19.5081	20.6961	19.5468	20.056		7	7	7	20	20	20	49.398	0	53.503	10473000	29	74671	54025	46179	170020	100390	53407
Proteasome subunit beta type-7	Q99436	Q99436	PSMB7	20.8053	24.0172	23.3589	23.2836	24.1162	23.5901		11	11	11	59.6	59.6	59.6	29.965	0	323.31	141830000	167	74525	2404700	1829000	1906600	5282600	1396400
Glycogen phosphorylase, brain form	P11216;P11217	P11216	PYGB	21.5862	19.2809	19.5253	20.3768	19.0651	19.1873		9	9	8	15.2	15.2	14.2	96.695	0	60.263	9408300	31	74444	12983	23150	54930	16869	9630.1
Annexin A7	P20073	P20073	ANXA7	20.6594	20.7304	20.9007	21.1683	20.5374	20.5388		9	9	9	24.6	24.6	24.6	52.739	0	57.507	17683000	63	73551	115450	126910	211860	233900	80371
60S ribosomal protein L7	P18124	P18124	RPL7	19.8136	18.8342	19.4885	18.2814	19.5727	19.7633		4	4	4	20.6	20.6	20.6	29.225	0	16.135	5778800	17	73337	49759	63579	35313	120000	139570
Nucleosome assembly protein 1-like 1	P55209	P55209	NAP1L1	20.168	19.7282	19.7627	19.5883	19.759	19.7928		5	5	3	17.9	17.9	15.1	45.374	0	18.271	9179500	35	73283	65683	113550	93872	245190	64103
Trifunctional purine biosynthetic protein adenosine-3;Phosphoribosylamine--glycine ligase;Phosphoribosylformylglycinamidine cyclo-ligase;Phosphoribosylglycinamide formyltransferase	P22102	P22102	GART	22.0915	20.6967	20.9643	21.9442	20.9891	20.7935		19	19	19	28.8	28.8	28.8	107.77	0	98.389	25801000	71	72946	64614	58005	198700	105340	37909
Myosin-9	P35579;P35580	P35579	MYH9	22.678	21.9902	22.0483	22.4161	21.7915	21.8625		44	44	37	30	30	25.9	226.53	0	200.21	42851000	150	72798	59428	57408	94540	87285	40571
Ras-related protein Rab-1A	P62820	P62820	RAB1A	21.0891	21.7673	21.7552	20.7501	21.62	21.3577		8	7	4	55.6	50.2	28.8	22.677	0	62.261	29407000	34	72684	370470	357560	235800	743340	180590
Cytoplasmic dynein 1 heavy chain 1	Q14204	Q14204	DYNC1H1	24.0655	22.5091	22.7771	23.0394	22.961	22.6271		76	76	76	22.1	22.1	22.1	532.4	0	263.66	81029000	237	72558	28729	38860	70386	75935	28819
60S ribosomal protein L13	P26373	P26373	RPL13	19.2801	18.5191	18.7899	17.7384	18.0545	19.0071		2	2	2	11.4	11.4	11.4	24.261	0	19.818	3584300	14	72116	61021	70315	44748	87981	62070
Tropomyosin alpha-4 chain	P67936	P67936	TPM4	19.9403	18.741	18.5666	19.3483	18.924	19.1449		6	6	3	25	25	12.1	28.521	0	14.211	5493700	14	71837	45592	40243	87058	90716	30804
Lysyl oxidase homolog 2	Q9Y4K0	Q9Y4K0	LOXL2	21.1149	20.9441	19.9902	21.2314	20.5178	20.3037		6	6	6	11.4	11.4	11.4	86.724	0	62.033	17259000	41	71777	82364	47209	155720	135220	30713
40S ribosomal protein S12	P25398	P25398	RPS12	19.2158	19.5785	19.6853	20.1499	20.4296	19.4412		5	5	5	50	50	50	14.515	0	35.999	10344000	34	71508	147140	164760	275050	706800	112460
Small nuclear ribonucleoprotein F	P62306	P62306	SNRPF	17.3459	17.0807	17.1046	17.8513	NaN	16.933		2	2	2	31.4	31.4	31.4	9.7251	0	8.1245	1633800	5	71247	59748	60263	117030	59507	40663
Elongation factor Tu, mitochondrial	P49411	P49411	TUFM	21.2066	18.4422	18.8402	20.8292	19.1688	18.158		9	9	9	25.2	25.2	25.2	49.541	0	34.795	9480700	28	71232	13435	21902	132820	66302	10334
Proteasome subunit beta type-1	P20618	P20618	PSMB1	20.339	23.8908	23.7218	23.719	24.3126	23.7069		12	12	12	58.9	58.9	58.9	26.489	0	323.31	157470000	186	71211	1690500	1648600	1987600	4600400	1249700
Protein RCC2	Q9P258	Q9P258	RCC2	20.9376	16.0176	17.1026	20.1225	17.1568	16.3297		6	6	6	19.3	19.3	19.3	56.084	0	13.791	5035400	22	71056	3868.9	8638.2	79707	19217	4011.2
Vacuolar protein sorting-associated protein VTA1 homolog	Q9NP79	Q9NP79	VTA1	19.565	19.2706	19.5325	19.5644	19.482	19.3223		3	3	3	14.3	14.3	14.3	33.879	0	39.301	7019200	18	70992	84001	63439	126310	178630	61561
Bifunctional glutamate/proline--tRNA ligase;Glutamate--tRNA ligase;Proline--tRNA ligase	P07814	P07814	EPRS	22.4088	20.7857	20.4649	21.6747	21.0376	20.3342		24	24	24	23.7	23.7	23.7	170.59	0	68.158	24280000	83	70693	29803	26659	82590	69816	16537
Junctional adhesion molecule A	Q9Y624	Q9Y624	F11R	20.3435	20.2288	20.1841	20.0872	20.0092	20.4734		8	8	8	28.8	28.8	28.8	32.583	0	18.942	11665000	37	69885	107240	106920	126070	210210	108750
Ephrin-B1	P98172;P52799	P98172	EFNB1	20.2812	19.7128	19.7837	19.8719	19.3129	20.01		5	5	5	20.2	20.2	20.2	38.006	0	20.364	8908500	31	69882	71340	83195	49965	119910	74580
2,3-cyclic-nucleotide 3-phosphodiesterase	P09543	P09543	CNP	21.4999	21.7852	21.9231	21.3888	22.1443	22.3012		16	16	16	39.2	39.2	39.2	47.578	0	151.01	39193000	76	69627	204140	230160	179680	563910	204080
Secretory carrier-associated membrane protein 3	O14828	O14828	SCAMP3	19.4788	18.5961	NaN	19.3544	18.4963	18.6333		4	4	4	22.2	22.2	22.2	38.287	0	10.063	4542600	8	69526	34585	30629	144790	130880	43855
Prostaglandin E synthase 3	Q15185	Q15185	PTGES3	19.2086	19.3201	19.7103	19.6833	19.5891	19.3062		2	2	2	18.8	18.8	18.8	18.697	0	25.667	7269500	30	68532	104680	131420	179120	244150	79819
Tubulin alpha-4A chain	P68366	P68366	TUBA4A	20.5391	19.0006	19.0639	20.25	18.8888	18.8974		21	4	4	54.9	12.1	12.1	49.924	0	15.394	7435200	29	67867	38864	37852	114150	71519	23805
Fatty acid-binding protein, epidermal	Q01469;A8MUU1	Q01469	FABP5	19.7678	19.3907	21.2038	19.8207	25.6006	20.4945		10	10	10	67.4	67.4	67.4	15.164	0	270.57	166110000	54	67848	243490	326730	91107	19534000	501110
Golgin subfamily A member 7	Q7Z5G4	Q7Z5G4	GOLGA7	19.6357	20.2585	19.9292	19.6952	20.1042	20.4206		4	4	4	34.3	34.3	34.3	15.824	0	15.019	11376000	20	67580	228900	208500	138080	405460	215460
40S ribosomal protein S25	P62851	P62851	RPS25	NaN	NaN	19.7016	19.4384	19.4867	20.0825		3	3	3	22.4	22.4	22.4	13.742	0	9.5927	6127800	10	66925	53583	291610	203000	343830	266610
Calmodulin-like protein 5	Q9NZT1	Q9NZT1	CALML5	19.0556	19.2626	20.6975	17.5006	25.6361	21.1725		8	8	8	47.9	47.9	47.9	15.892	0	323.31	154780000	51	66684	107830	230610	68758	16460000	263740
Integrin beta-3	P05106	P05106	ITGB3	21.3491	22.4964	22.4858	21.5035	22.3462	22.8981		19	19	19	33.6	33.6	33.6	87.057	0	203.34	49861000	134	66236	279940	264760	110160	422400	241520
60S ribosomal protein L3	P39023;Q92901	P39023	RPL3	20.3215	19.6081	19.9952	19.3696	19.5737	20.1905		8	8	8	21.1	21.1	21.1	46.108	0	22.759	8580200	31	65970	62403	89592	66262	98545	68817
Rho-related GTP-binding protein RhoC	P08134	P08134	RHOC	19.3705	20.8754	20.9337	19.4979	20.4375	20.5371		11	4	4	63.7	29.5	29.5	22.006	0	17.429	13817000	20	65926	310120	328900	154350	629390	238460
Proteasome subunit beta type-3	P49720	P49720	PSMB3	19.4451	23.3944	23.0585	22.8454	23.8695	23.1288		12	12	12	56.1	56.1	56.1	22.949	0	251.69	105460000	145	65532	1857800	1483200	1609500	5355000	1346700
Zinc transporter 1	Q9Y6M5	Q9Y6M5	SLC30A1	20.4462	21.3499	21.6991	20.7195	21.5072	21.4952		11	11	11	35.5	35.5	35.5	55.299	0	52.587	25256000	69	65463	220590	231130	169920	465230	176930
Deoxyribose-phosphate aldolase	Q9Y315	Q9Y315	DERA	20.1138	18.5431	19.0869	20.491	19.219	18.7785		7	7	7	31.1	31.1	31.1	35.23	0	20.092	7573100	20	65343	30524	33508	158050	95371	15789
Ribonuclease inhibitor	P13489	P13489	RNH1	20.8501	20.6481	20.4158	20.6788	20.7104	20.4307		13	13	13	42.1	42.1	42.1	49.973	0	31.024	16287000	35	65156	88561	96834	123950	207560	44377
Eukaryotic translation initiation factor 3 subunit C;Eukaryotic translation initiation factor 3 subunit C-like protein	Q99613;B5ME19	Q99613;B5ME19	EIF3C;EIF3CL	21.3657	20.8245	20.1497	21.3119	20.9897	20.4139		14	14	14	22.1	22.1	22.1	105.34	0	120.47	19663000	71	64734	61669	35471	123300	150500	32493
Talin-1	Q9Y490;Q9Y4G6	Q9Y490	TLN1	23.1617	23.327	23.2857	23.1873	23.4025	23.2094		62	62	62	42.2	42.2	42.2	269.76	0	323.31	99748000	343	64392	124090	114420	131300	236650	79132
Sodium-dependent phosphate transporter 1	Q8WUM9	Q8WUM9	SLC20A1	20.399	20.4214	20.663	20.5207	20.8018	20.7539		7	7	7	11.3	11.3	11.3	73.699	0	18.915	15275000	30	64327	105510	108150	120710	204330	91295
Complement decay-accelerating factor	P08174	P08174	CD55	20.6197	20.823	20.9923	20.8945	21.0469	20.8299		7	7	7	27.6	27.6	27.6	41.4	0	20.083	18726000	53	64324	114740	113820	195820	222880	102600
Tissue-type plasminogen activator;Tissue-type plasminogen activator chain A;Tissue-type plasminogen activator chain B	P00750	P00750	PLAT	20.9044	19.3999	20.9099	20.3683	19.6105	19.9699		9	9	9	25.1	25.1	25.1	62.916	0	101.78	11657000	36	64221	18189	100210	90940	62427	28296
Zinc transporter ZIP6	Q13433	Q13433	SLC39A6	20.164	20.3881	19.9965	19.6873	20.6968	20.6736		6	6	6	7	7	7	85.046	0	22.199	12429000	27	64157	102430	80584	82127	200970	91200
Myosin regulatory light chain 12A;Myosin regulatory light chain 12B;Myosin regulatory light polypeptide 9	P19105;O14950;P24844	P19105;O14950;P24844	MYL12A;MYL12B;MYL9	19.0134	19.2686	19.6275	19.7811	18.6795	19.0321		4	4	4	29.8	29.8	29.8	19.794	0	16.968	6161700	10	63846	110220	133050	178920	152200	46396
Heterogeneous nuclear ribonucleoprotein Q	O60506	O60506	SYNCRIP	20.8994	20.4167	20.2537	21.2906	20.2295	19.7019		13	13	10	31.8	31.8	26.6	69.602	0	76.777	14854000	42	63757	50597	52548	178550	89883	28845
Heterogeneous nuclear ribonucleoprotein U	Q00839	Q00839	HNRNPU	21.1633	19.3553	19.8255	20.5366	19.6549	19.2768		12	12	12	18.8	18.8	18.8	90.583	0	32.593	10515000	34	63673	17012	33323	93250	56672	20256
Exportin-1	O14980	O14980	XPO1	21.8055	17.915	17.4847	21.2884	17.6873	16.1856		17	17	17	22.1	22.1	22.1	123.38	0	47.642	10178000	39	63181	7621.1	8929.6	90238	20040	2024.3
60S ribosomal protein L6	Q02878	Q02878	RPL6	19.3491	19.0623	19.1433	18.3268	18.8385	19.3741		4	4	4	16.7	16.7	16.7	32.728	0	12.951	4783500	20	63057	53675	61024	38739	91036	60433
Peroxiredoxin-5, mitochondrial	P30044	P30044	PRDX5	19.5001	20.0399	19.8708	19.6412	20.6038	20.0429		2	2	2	15.9	15.9	15.9	22.086	0	7.096	10454000	7	62879	118610	100800	86412	318260	117170
IST1 homolog	P53990	P53990	IST1	19.505	19.2581	19.3638	19.3277	19.5322	18.8763		5	5	5	26.9	26.9	26.9	39.75	0	15.898	6463400	10	62466	64001	93754	151080	165430	50850
Polyadenylate-binding protein 1;Polyadenylate-binding protein 3	P11940;Q9H361;Q13310;Q4VXU2;Q5JQF8;Q96DU9	P11940;Q9H361	PABPC1;PABPC3	21.1426	21.7081	21.6128	20.904	21.4708	21.763		13	13	13	24.8	24.8	24.8	70.67	0	83.011	27807000	85	62449	138770	133480	108050	230320	99331
14-3-3 protein eta	Q04917	Q04917	YWHAH	20.3487	22.0082	21.7411	20.5554	21.6816	21.7287		13	11	11	50.4	46.3	46.3	28.218	0	42.457	29400000	31	62115	398690	274010	206150	661740	234780
Ras-related protein Rab-8A	P61006;P59190	P61006	RAB8A	19.8294	19.5087	19.0743	19.2233	19.3285	19.6527		6	4	4	26.6	16.9	16.9	23.668	0	38.866	7685000	26	62078	86409	94919	81106	178790	87856
Ubiquitin-conjugating enzyme E2 N	P61088;Q5JXB2	P61088	UBE2N	19.1988	20.1181	20.241	19.4147	20.1552	20.2235		5	5	5	41.4	41.4	41.4	17.138	0	12.324	9926400	28	61202	178760	182410	92960	343780	133520
Serine/threonine-protein phosphatase 2A 65 kDa regulatory subunit A alpha isoform	P30153;P30154	P30153	PPP2R1A	20.9984	20.4565	20.0109	20.5885	20.2361	19.8619		12	12	12	28.7	28.7	28.7	65.308	0	53.061	13181000	47	60752	47085	56528	101990	106410	39148
Heat shock protein 105 kDa	Q92598	Q92598	HSPH1	21.1882	20.0845	20.0587	20.9677	20.2951	20.353		16	14	13	26.7	24.1	22.5	96.864	0	34.81	14081000	45	59787	27684	28045	89443	63986	30661
Ras-related protein Rab-2A;Ras-related protein Rab-2B	P61019;Q8WUD1	P61019;Q8WUD1	RAB2A;RAB2B	19.7192	19.8875	19.9139	19.7189	19.9303	20.0532		4	4	4	24.1	24.1	24.1	23.545	0	117.3	9436000	33	59502	92354	99179	114420	222150	86396
Barrier-to-autointegration factor;Barrier-to-autointegration factor, N-terminally processed	O75531	O75531	BANF1	NaN	18.8039	19.7039	18.2314	20.23	19.6445		3	3	3	40.4	40.4	40.4	10.058	0	28.377	7086500	18	59484	83779	207590	104510	558320	167390
Proteasome subunit beta type-5	P28074	P28074	PSMB5	20.5179	23.7508	23.2631	23.2284	24.2073	23.8363		18	18	18	65	65	65	28.48	0	323.31	131000000	201	59081	1320800	1065800	1239200	3900600	1147800
Spermidine synthase	P19623	P19623	SRM	19.8477	17.8458	17.7632	19.5056	18.1857	17.9947		5	5	5	24.8	24.8	24.8	33.824	0	13.952	4094400	15	58039	34598	19933	100480	42865	17044
Transitional endoplasmic reticulum ATPase	P55072	P55072	VCP	21.9422	24.8089	23.7843	23.3819	23.9434	23.6389		44	44	44	68.9	68.9	68.9	89.321	0	323.31	152330000	285	57884	1005300	476510	441410	1121000	283010
Tumor necrosis factor receptor superfamily member 6	P25445	P25445	FAS	19.9213	20.8298	20.9106	19.9651	20.8178	20.6661		7	7	7	28.1	28.1	28.1	37.732	0	59.622	15059000	36	57850	144420	124700	71643	249600	104740
Eukaryotic translation initiation factor 2A;Eukaryotic translation initiation factor 2A, N-terminally processed	Q9BY44	Q9BY44	EIF2A	20.8065	17.7492	18.4996	19.3183	NaN	18.4167		8	8	8	23.4	23.4	23.4	64.989	0	16.666	4606300	17	57605	3863.1	15070	55790	4567.5	7053.1
HLA class I histocompatibility antigen, B-59 alpha chain;HLA class I histocompatibility antigen, B-55 alpha chain;HLA class I histocompatibility antigen, B-54 alpha chain;HLA class I histocompatibility antigen, B-35 alpha chain;HLA class I histocompatibility antigen, B-78 alpha chain;HLA class I histocompatibility antigen, B-56 alpha chain;HLA class I histocompatibility antigen, B-53 alpha chain;…	Q29940;P30493;P30492;P30685;P30498;P30495;P30491;P30490;P30484;P30464;P18464;P18465;P10319;P30510;P30504	Q29940;P30493;P30492;P30685;P30498;P30495;P30491;P30490;P30484;P30464;P18464;P18465;P10319;P30510;P30504	HLA-B;HLA-C	19.8639	19.6318	19.6477	19.3676	19.5147	19.598		7	2	0	26	8	0	40.584	0	4.7312	7469000	14	57506	68224	78611	75764	126640	60072
Actin-related protein 2/3 complex subunit 3	O15145	O15145	ARPC3	19.0994	19.2462	19.1799	19.6082	19.5426	19.0704		5	5	5	41.6	41.6	41.6	20.546	0	26.843	6523300	27	57423	103010	77564	173920	190400	50020
Multivesicular body subunit 12B	Q9H7P6	Q9H7P6	MVB12B	20.025	18.8951	18.9183	19.9175	19.2905	19.2398		6	6	6	31.7	31.7	31.7	35.619	0	15.123	7181200	14	57173	46590	30600	134550	125090	28421
Stathmin	P16949	P16949	STMN1	19.1289	20.056	20.1706	19.1058	20.1141	19.9546		5	5	4	28.9	28.9	22.8	17.302	0	11.563	8980300	22	56981	155090	199620	114660	321260	150190
Guanine nucleotide-binding protein G(i) subunit alpha-1	P63096	P63096	GNAI1	19.9162	20.4832	20.4316	19.849	20.3769	20.5457		13	7	7	48.9	29.7	29.7	40.361	0	24.048	12350000	40	56867	150720	140680	114770	245280	115010
LIM and SH3 domain protein 1	Q14847	Q14847	LASP1	19.7191	18.6075	18.2434	19.693	18.6953	18.4339		5	5	5	22.2	22.2	22.2	29.717	0	12.145	4944600	18	56205	50859	35222	121570	61085	28248
Metalloreductase STEAP3	Q658P3	Q658P3	STEAP3	20.0757	19.687	20.1593	19.7628	19.8814	20.2086		6	6	6	17.6	17.6	17.6	54.6	0	12.153	9326800	26	56166	62201	75058	65046	111180	74480
Septin-7	Q16181;Q6ZU15	Q16181	SEPT7	20.4806	19.2851	19.1412	19.7891	19.216	19.5469		7	7	7	22.2	22.2	22.2	50.679	0	18.948	8599300	35	55505	43133	49140	87403	101770	36936
Caveolin-1	Q03135	Q03135	CAV1	19.41	NaN	18.9238	19.1295	18.3398	18.6867		3	3	3	21.3	21.3	21.3	20.471	0	6.8534	4179200	11	55284	5958.2	69654	105790	133340	47892
Serine/threonine-protein phosphatase PP1-beta catalytic subunit	P62140	P62140	PPP1CB	20.0808	17.9808	NaN	19.2503	17.6393	16.4813		12	3	3	46.5	14.1	14.1	37.186	0	9.5031	4206300	12	54998	29799	14603	88369	51090	8572
Laminin subunit gamma-1	P11047	P11047	LAMC1	22.2969	24.9983	24.022	23.9903	24.589	24.4022		54	54	54	45.6	45.6	45.6	177.6	0	323.31	209060000	412	54638	692350	318620	424890	1006400	328250
Nucleoside diphosphate kinase A	P15531	P15531	NME1	18.9852	18.9515	19.254	18.2771	18.914	20.1505		5	1	1	39.5	9.2	9.2	17.149	0	6.1631	5498400	15	54514	92227	96454	65007	170720	132010
Guanine nucleotide-binding protein subunit alpha-13	Q14344	Q14344	GNA13	20.324	21.534	21.6282	20.5322	21.6543	21.6887		10	9	9	32.1	30	30	44.049	0	46.911	26180000	52	53860	197010	201490	118130	364050	156280
Syntaxin-4	Q12846	Q12846	STX4	19.9431	21.668	21.2161	20.0906	21.3429	21.3502		9	9	9	41.4	41.4	41.4	34.18	0	33.076	21640000	49	53645	280240	265710	139300	484170	219570
Zinc transporter ZIP14	Q15043	Q15043	SLC39A14	20.1357	21.7756	22.1837	20.9608	21.4013	21.7928		3	3	3	11	11	11	54.212	0	180.9	29148000	30	53548	449210	514550	270530	561570	232620
Elongation factor 1-delta	P29692	P29692	EEF1D	19.9273	19.4922	19.435	19.7686	19.7267	19.34		8	8	6	39.1	39.1	34.9	31.121	0	23.477	8502900	21	53416	58898	51726	155340	183720	28337
Methylosome protein 50	Q9BQA1	Q9BQA1	WDR77	19.0732	18.27	17.8898	18.4123	18.7427	NaN		2	2	2	11.4	11.4	11.4	36.724	0	3.3667	3412800	6	53300	42961	28290	63722	101510	20469
Protein deglycase DJ-1	Q99497	Q99497	PARK7	19.4778	21.0521	20.8904	19.7957	20.6551	20.7844		7	7	7	50.3	50.3	50.3	19.891	0	28.492	15478000	36	53066	237040	236550	145570	460750	156870
Laminin subunit beta-3	Q13751	Q13751	LAMB3	21.6311	19.0904	17.9907	20.897	19.0421	18.2067		14	14	14	21	21	21	129.57	0	44.343	9776300	26	52965	12729	2921.4	58234	21203	7126.6
26S proteasome non-ATPase regulatory subunit 4	P55036	P55036	PSMD4	19.6337	18.8419	19.0785	19.066	18.9444	NaN		6	6	5	24.1	24.1	19.6	40.736	0	13.186	5244300	8	52670	41099	48925	86463	127470	17961
Unconventional myosin-Ic	O00159	O00159	MYO1C	21.7752	22.8538	23.011	22.0151	22.9608	23.0259		31	31	30	37.6	37.6	37	121.68	0	247.45	68887000	167	52339	204070	226860	146910	444540	155410
Alpha-actinin-4	O43707;P35609;Q08043	O43707	ACTN4	21.5827	21.5062	21.434	21.6154	21.448	21.2131		20	20	13	30.4	30.4	21.7	104.85	0	100.46	28302000	89	52239	87073	73348	110200	144130	47584
Platelet-activating factor acetylhydrolase IB subunit alpha	P43034	P43034	PAFAH1B1	20.2037	18.8184	18.5252	19.7145	18.1066	19.0424		5	5	5	18	18	18	46.637	0	10.221	5381200	21	52205	27044	22162	70077	33957	28521
Proteasomal ubiquitin receptor ADRM1	Q16186	Q16186	ADRM1	19.3531	NaN	17.2077	18.8698	17.0519	17.1583		3	3	3	12.8	12.8	12.8	42.153	0	6.2352	2344600	14	51797	3196	37326	82905	23618	14303
Eukaryotic translation elongation factor 1 epsilon-1	O43324	O43324	EEF1E1	19.6361	18.1462	18.1863	19.0514	18.4724	18.1005		4	4	4	31.6	31.6	31.6	19.81	0	16.607	4025700	13	51511	46466	42343	92976	72431	29747
Dihydropyrimidinase-related protein 2	Q16555;Q14194	Q16555	DPYSL2	20.5226	19.1295	19.4466	20.3195	19.4145	19.0258		11	11	10	30.2	30.2	27.4	62.293	0	29.677	8501900	31	51490	27142	23936	96460	62793	12433
Protein XRP2	O75695	O75695	RP2	19.3519	20.4005	20.4233	19.6442	20.0639	20.4779		5	5	5	16.9	16.9	16.9	39.641	0	13.138	11328000	37	51306	135900	101900	99286	241070	78545
60S ribosomal protein L10	P27635	P27635	RPL10	19.2337	18.7537	19.0658	18.0763	18.2388	18.3976		4	4	4	27.6	27.6	27.6	24.604	0	11.01	3924800	10	51239	86052	106910	43607	138460	64326
Vacuolar protein sorting-associated protein 35	Q96QK1	Q96QK1	VPS35	20.581	19.2474	19.8511	20.5656	19.3135	19.5187		10	10	10	17.3	17.3	17.3	91.706	0	21.765	8752600	33	50530	21048	30052	62898	26648	17220
Sequestosome-1	Q13501	Q13501	SQSTM1	19.8888	19.2995	19.5876	19.4916	19.0953	19.8355		3	3	3	13.6	13.6	13.6	47.687	0	12.008	7003000	18	50236	46526	54988	62678	84065	51656
N(G),N(G)-dimethylarginine dimethylaminohydrolase 1	O94760	O94760	DDAH1	20.3238	21.4175	21.5078	20.6085	21.5814	21.254		12	12	11	63.5	63.5	60.7	31.121	0	138.88	24359000	64	49986	216560	262450	145580	558790	199500
Protein BRICK1	Q8WUW1	Q8WUW1	BRK1	17.9992	19.0844	18.8282	18.1524	19.6415	18.3716		4	4	4	45.3	45.3	45.3	8.7448	0	20.356	5271200	24	49752	164070	153240	97505	291420	122540
Serine--tRNA ligase, cytoplasmic	P49591	P49591	SARS	20.1226	17.8882	18.1767	19.7744	18.0882	17.9672		6	6	6	16.5	16.5	16.5	58.777	0	13.902	4421100	17	49361	12072	10892	58238	20663	12517
Tyrosine--tRNA ligase, cytoplasmic;Tyrosine--tRNA ligase, cytoplasmic, N-terminally processed	P54577	P54577	YARS	20.8956	18.4609	18.6162	20.2589	18.9982	18.8182		10	10	10	23.7	23.7	23.7	59.143	0	20.796	7436000	19	49216	8494	15453	77357	34927	15526
ATP-dependent RNA helicase A	Q08211	Q08211	DHX9	21.597	17.6414	18.0332	20.0929	17.9237	18.1409		9	9	9	8.9	8.9	8.9	140.96	0	21.698	7336800	26	49049	3633.3	5946	37037	19853	4756.2
Junctional adhesion molecule C	Q9BX67	Q9BX67	JAM3	19.767	19.9301	19.6653	19.8485	20.0727	19.9783		5	5	5	25.5	25.5	25.5	35.02	0	73.696	9823100	31	49028	97704	76027	120420	212880	57879
Septin-2	Q15019	Q15019	SEPT2	20.0845	19.1244	19.1507	19.643	19.1711	19.0268		5	5	5	19.1	19.1	19.1	41.487	0	18.101	6639900	29	48572	42714	40259	75702	82210	26731
Malate dehydrogenase, cytoplasmic	P40925	P40925	MDH1	19.5545	20.5701	20.8067	19.4747	20.4767	20.8319		6	6	6	22.8	22.8	22.8	36.426	0	59.734	12764000	38	48244	151780	164300	66806	252850	166990
60S ribosomal protein L15	P61313	P61313	RPL15	19.1395	17.6334	17.4731	16.8929	NaN	18.3876		3	3	3	16.2	16.2	16.2	24.146	0	4.6859	1892700	12	48233	33019	24040	18245	13764	34764
Plasma membrane calcium-transporting ATPase 4	P23634	P23634	ATP2B4	21.5421	22.6212	22.6017	21.4903	22.4667	22.5577		28	17	16	29.3	18.9	18.9	137.92	0	178	50747000	94	47679	148720	165310	104130	296290	112820
Leucine--tRNA ligase, cytoplasmic	Q9P2J5	Q9P2J5	LARS	21.2394	18.7035	19.4563	20.1279	19.1188	18.8708		14	14	14	17.3	17.3	17.3	134.46	0	49.094	8251600	36	47675	8011.6	11843	33971	26301	5289.5
Protein kinase C and casein kinase substrate in neurons protein 3	Q9UKS6	Q9UKS6	PACSIN3	19.9693	20.5501	20.3636	20.067	20.9106	20.7812		11	11	11	36.1	36.1	36.1	48.486	0	30.38	14644000	44	47625	132750	106670	81283	250820	78182
Asparagine synthetase [glutamine-hydrolyzing]	P08243	P08243	ASNS	20.6968	17.8976	17.5285	18.9183	17.8353	17.8073		6	6	6	13.5	13.5	13.5	64.369	0	14.701	4378400	13	47335	17096	14331	35063	27345	9807.3
Heterogeneous nuclear ribonucleoprotein A1;Heterogeneous nuclear ribonucleoprotein A1, N-terminally processed;Heterogeneous nuclear ribonucleoprotein A1-like 2	P09651;Q32P51	P09651;Q32P51	HNRNPA1;HNRNPA1L2	20.4385	19.3521	19.7745	20.2512	18.997	NaN		7	6	6	19.1	16.7	16.7	38.746	0	28.719	8111600	37	47213	72946	78416	156370	80629	15071
Cytoplasmic dynein 1 intermediate chain 2	Q13409	Q13409	DYNC1I2	19.9627	18.7979	18.4069	19.5004	18.8998	18.8645		6	6	6	21.9	21.9	21.9	71.456	0	14.198	5751000	19	47093	10298	28025	111710	70744	19678
Valine--tRNA ligase	P26640	P26640	VARS	21.3312	18.4844	18.2867	20.0011	18.6795	18.6585		11	11	11	14.2	14.2	14.2	140.47	0	27.854	7258300	22	47057	6766.2	6878.5	35645	20921	5753.9
Calpain small subunit 1	P04632;Q96L46	P04632	CAPNS1	18.7461	19.4862	19.1474	18.2184	19.151	19.4509		6	6	6	25.7	25.7	25.7	28.315	0	13.033	5422900	19	46699	111400	62851	43112	137940	90988
Alanine--tRNA ligase, cytoplasmic	P49588	P49588	AARS	20.9501	19.747	19.0873	20.9474	19.3199	19.6211		13	13	13	18.5	18.5	18.5	106.81	0	93.578	10334000	33	46095	20559	15286	81957	25074	13658
60S ribosomal protein L17	P18621	P18621	RPL17	18.5544	NaN	18.3092	17.8065	17.5815	18.573		3	3	3	18.5	18.5	18.5	21.397	0	5.6964	2285400	8	46075	9701.4	46584	31679	65104	54791
CD166 antigen	Q13740	Q13740	ALCAM	21.1747	22.2139	22.2029	21.6078	22.0684	22.1981		15	15	15	40.8	40.8	40.8	65.102	0	66.848	40243000	86	45677	287970	300550	103430	421730	182070
Cyclin-dependent kinase 1	P06493;Q00535;P24941;P11802;Q00526;Q00534;P50750;Q96Q40;O94921;Q07002;Q00536;Q00537;Q9NYV4;Q14004	P06493	CDK1	19.7994	18.4271	NaN	18.2329	18.1562	18.7202		4	4	4	11.4	11.4	11.4	34.095	0	6.5951	4665300	24	45566	30213	27355	42039	58981	41386
Ectonucleotide pyrophosphatase/phosphodiesterase family member 1;Alkaline phosphodiesterase I;Nucleotide pyrophosphatase	P22413	P22413	ENPP1	21.5477	22.0331	22.1809	21.4626	22.5262	22.003		26	26	26	44.6	44.6	44.6	104.92	0	100.46	45337000	102	45420	165780	186480	106270	466360	109130
Importin subunit beta-1	Q14974	Q14974	KPNB1	20.727	20.6541	20.517	21.237	20.3877	20.3666		12	12	12	18.2	18.2	18.2	97.169	0	69.091	16457000	66	45010	57688	53559	115170	102380	37627
Zyxin	Q15942	Q15942	ZYX	20.164	20.2618	19.8444	19.9518	20.141	20.3973		10	10	10	29.2	29.2	29.2	61.277	0	21.343	11522000	32	44873	76702	63486	73099	171450	50487
Lysosome-associated membrane glycoprotein 1	P11279	P11279	LAMP1	NaN	20.2177	20.0251	20.1316	20.5787	19.7297		4	4	4	11	11	11	44.882	0	10.771	11549000	20	44779	95285	80683	113260	222070	51747
Filamin-B	O75369	O75369	FLNB	22.5731	21.215	21.1345	22.3875	21.5329	20.9179		47	42	40	27.7	26	24.7	278.16	0	108.5	33585000	116	44641	21712	23840	83688	48358	14273
PDZ domain-containing protein GIPC1	O14908	O14908	GIPC1	19.464	19.9119	20.1388	19.6078	19.9054	19.9812		6	6	6	19.8	19.8	19.8	36.049	0	19.987	9344000	19	44440	92543	125240	81103	208800	70808
Putative adenosylhomocysteinase 2;Putative adenosylhomocysteinase 3	O43865;Q96HN2	O43865;Q96HN2	AHCYL1;AHCYL2	19.808	19.5111	19.5913	19.1627	18.69	19.6689		4	4	4	9.6	9.6	9.6	58.951	0	6.3774	7631100	17	44271	47856	51236	61247	53644	35249
Hippocalcin-like protein 1;Neuron-specific calcium-binding protein hippocalcin	P37235;P84074	P37235;P84074	HPCAL1;HPCA	19.3016	20.2867	20.4246	19.2802	20.1594	20.6046		8	8	5	47.2	47.2	34.2	22.313	0	27.317	10641000	38	44084	139460	142590	78485	201310	103480
Membrane cofactor protein	P15529	P15529	CD46	19.9388	19.2581	19.841	19.6818	20.0465	20.1378		5	5	5	9.4	9.4	9.4	43.747	0	10.142	9728700	26	43787	40227	119900	68120	262150	73859
Glutamine--tRNA ligase	P47897	P47897	QARS	20.8754	17.6598	17.803	19.4627	17.9195	17.8253		5	5	5	8.5	8.5	8.5	87.798	0	20.059	4866800	15	43569	5001.6	8528.5	28270	17492	5290.1
Putative protein FAM10A4;Hsc70-interacting protein;Putative protein FAM10A5	Q8IZP2;P50502;Q8NFI4	Q8IZP2;P50502;Q8NFI4	ST13P4;ST13;ST13P5	18.3683	18.1611	18.4245	17.9595	18.1956	18.6431		3	3	3	12.9	12.9	12.9	27.406	0	7.6477	2995500	14	43230	44993	53313	51336	91143	48820
HLA class I histocompatibility antigen, A-34 alpha chain;HLA class I histocompatibility antigen, A-66 alpha chain;HLA class I histocompatibility antigen, A-26 alpha chain;HLA class I histocompatibility antigen, A-25 alpha chain;HLA class I histocompatibility antigen, A-43 alpha chain	P30453;P30457;P30450;P18462;P30456	P30453;P30457;P30450;P18462;P30456	HLA-A	20.3526	20.5135	20.5844	20.138	20.163	20.87		14	4	0	51.8	17.3	0	41.054	0	54.803	13984000	31	43010	113280	111800	88302	169760	109460
Transketolase	P29401	P29401	TKT	20.1188	20.4565	20.2797	20.2851	20.1322	20.5259		6	6	6	15.4	15.4	15.4	67.877	0	30.287	12368000	34	42739	86427	77112	85217	137050	66159
Aminoacyl tRNA synthase complex-interacting multifunctional protein 1;Endothelial monocyte-activating polypeptide 2	Q12904	Q12904	AIMP1	19.4841	18.103	18.4475	18.5728	19.0566	18.0723		5	5	5	22.8	22.8	22.8	34.352	0	9.1709	4301300	12	42715	25469	26660	53413	91672	13093
26S proteasome non-ATPase regulatory subunit 10	O75832	O75832	PSMD10	18.446	17.6488	17.7012	18.5928	17.6974	17.8401		2	2	2	21.2	21.2	21.2	24.428	0	3.6782	2420700	9	42561	21179	21610	52626	42865	20882
LanC-like protein 1	O43813	O43813	LANCL1	19.6314	NaN	18.0222	18.5656	17.9034	18.5173		2	2	2	5.5	5.5	5.5	45.283	0	6.4621	3295200	20	41783	15646	27255	39430	41533	28186
Threonine--tRNA ligase, cytoplasmic	P26639	P26639	TARS	20.9099	20.1631	20.2878	20.8313	20.2685	20.1294		12	12	12	20.7	20.7	20.7	83.434	0	37.569	14222000	38	41143	49468	45037	85759	94146	23056
Disks large homolog 1	Q12959;P78352;Q92796	Q12959	DLG1	21.0145	21.8749	21.8905	21.0672	21.8936	21.8961		17	17	13	32.4	32.4	25.4	100.45	0	61.302	32878000	76	41106	156740	158940	106280	305320	120220
Claudin domain-containing protein 1	Q9NY35	Q9NY35	CLDND1	18.5536	18.5909	18.8655	18.4446	NaN	NaN		2	2	2	8.7	8.7	8.7	28.603	0	6.8549	3248100	10	40983	65835	78463	71124	67927	36570
Nectin-2	Q92692	Q92692	PVRL2	19.3502	20.9342	20.882	20.2329	20.6615	20.4097		10	10	10	25.8	25.8	25.8	57.741	0	41.198	15151000	40	40894	124220	114880	103670	245750	59261
Heterogeneous nuclear ribonucleoprotein A3	P51991	P51991	HNRNPA3	19.7381	16.9027	17.1143	18.3556	17.0584	NaN		4	4	4	16.4	16.4	16.4	39.594	0	8.9361	2375100	13	40213	13098	14051	34561	20539	2541.4
Lysosome membrane protein 2	Q14108	Q14108	SCARB2	19.8423	19.0334	19.1509	19.7361	19.4148	19.1597		5	5	5	15.7	15.7	15.7	54.29	0	13.761	7130000	21	40104	26499	31757	83062	98390	17273
Nicotinamide phosphoribosyltransferase	P43490	P43490	NAMPT	19.961	18.8777	18.5622	20.0591	18.2993	19.2997		6	6	6	20	20	20	55.52	0	13.104	5909500	11	40028	24595	24714	57363	37644	19433
Plexin-B2	O15031;O60486;Q9Y4D7;O43157	O15031	PLXNB2	22.1386	23.183	23.0914	22.3164	22.9568	23.227		42	42	42	33.1	33.1	33.1	205.12	0	323.31	76264000	251	39947	155770	144200	105390	284470	117610
Cation-dependent mannose-6-phosphate receptor	P20645	P20645	M6PR	19.0862	NaN	18.6186	19.1308	18.5374	18.9879		4	4	4	17.7	17.7	17.7	30.993	0	10.405	4146500	19	39640	29121	40139	97445	50973	38860
NAD(P)H dehydrogenase [quinone] 1	P15559	P15559	NQO1	19.2213	NaN	17.5856	18.0889	17.6565	17.8611		2	2	2	9.5	9.5	9.5	30.867	0	4.8155	2493800	11	39518	13996	20356	51961	43391	22607
Copine-1	Q99829	Q99829	CPNE1	19.6027	20.2047	20.6203	20.1986	20.0987	20.5878		9	9	9	22.7	22.7	22.7	59.058	0	54.507	12677000	33	39453	130850	90937	153460	219330	70253
Synaptophysin-like protein 1	Q16563	Q16563	SYPL1	NaN	NaN	18.8241	18.9804	18.4806	19.5367		2	2	2	13.9	13.9	13.9	28.565	0	13.409	4365000	11	39341	49592	78643	89759	101800	77364
Nuclear transport factor 2	P61970	P61970	NUTF2	18.5607	18.7565	18.6535	18.7788	18.5723	18.9638		4	4	4	44.1	44.1	44.1	14.478	0	6.4895	4196100	14	39277	86850	118600	121180	162120	71423
Elongation factor 1-alpha 2	Q05639	Q05639	EEF1A2	19.6697	21.7865	21.1666	22.1904	21.606	20.7047		15	6	6	57.7	35	35	50.47	0	27.134	29611000	43	39160	249130	127230	535510	314360	144650
Band 4.1-like protein 3;Band 4.1-like protein 3, N-terminally processed	Q9Y2J2	Q9Y2J2	EPB41L3	21.168	22.3174	22.3306	21.4182	22.4453	22.6076		21	18	18	29.3	27	27	120.68	0	246.08	46104000	109	39076	139700	129820	97410	303520	128730
Abl interactor 1	Q8IZP0	Q8IZP0	ABI1	19.8575	20.911	20.5507	20.1362	20.6518	20.7491		11	11	9	28.7	28.7	23.8	55.08	0	66.561	14754000	43	39035	161260	128570	91112	251940	104610
Sialic acid synthase	Q9NR45	Q9NR45	NANS	19.9901	NaN	17.2549	19.1747	17.7892	17.3143		4	4	4	18.9	18.9	18.9	40.307	0	11.667	3592200	11	38758	5562.8	27914	106780	37123	8375.6
Kinesin-1 heavy chain	P33176;O60282;Q12840	P33176	KIF5B	21.1003	19.806	19.7938	20.4429	19.9693	19.9884		13	13	13	19	19	19	109.68	0	55.219	11474000	49	38696	20317	25200	41345	47395	18280
Ras-related protein Rab-23	Q9ULC3	Q9ULC3	RAB23	19.1435	20.0162	20.0579	19.2599	20.1651	20.3985		6	6	6	27.8	27.8	27.8	26.659	0	17.458	9657000	13	38573	96657	124960	81925	237250	110420
Cytoplasmic FMR1-interacting protein 1	Q7L576	Q7L576	CYFIP1	21.3982	21.7056	21.6165	21.0962	21.9166	21.8592		23	23	12	21.8	21.8	12.6	145.18	0	122.37	31314000	115	38470	68932	71080	68626	163250	78933
Coatomer subunit gamma-1	Q9Y678;Q9UBF2	Q9Y678	COPG1	20.7399	18.5936	18.5361	20.3674	18.9387	18.6006		12	12	12	18.8	18.8	18.8	97.717	0	24.509	7009500	21	38188	10286	11211	47829	24465	11071
Nuclear migration protein nudC	Q9Y266	Q9Y266	NUDC	19.3579	18.8996	18.7074	18.6913	18.4834	18.6145		5	5	5	22.4	22.4	22.4	38.242	0	8.1749	4216100	13	38012	36506	23250	32072	52111	18814
Glucose-6-phosphate 1-dehydrogenase	P11413	P11413	G6PD	20.3912	20.5063	20.2725	20.4565	20.246	20.0546		7	7	7	20.6	20.6	20.6	59.256	0	27.064	12605000	30	37833	56003	54950	66639	102510	42201
Tumor necrosis factor receptor superfamily member 10B	O14763	O14763	TNFRSF10B	19.6088	19.4555	19.9238	19.4256	19.7343	19.5671		4	4	4	12.7	12.7	12.7	47.878	0	18.391	7875000	16	37607	63096	73152	74273	148330	66775
Proteasome subunit beta type-4	P28070	P28070	PSMB4	19.75	23.4153	23.0335	22.7912	23.5305	23.5109		8	8	8	48.5	48.5	48.5	29.204	0	278.85	109740000	119	37556	1686800	1265800	1695600	3820900	1470000
Vinculin	P18206	P18206	VCL	21.5655	22.3207	22.3575	21.8312	22.3283	22.3412		32	32	32	41.7	41.7	41.7	123.8	0	117.39	47271000	144	37551	94925	113950	81000	226040	76819
TLD domain-containing protein 1	Q6P9B6	Q6P9B6	TLDC1	20.0477	21.3562	21.4219	20.4133	21.0466	21.1621		9	9	9	32.2	32.2	32.2	50.993	0	26.438	21130000	57	37127	227280	217030	139240	287510	148310
Nck-associated protein 1	Q9Y2A7	Q9Y2A7	NCKAP1	21.1588	21.5595	21.4237	21.2323	21.7802	21.4748		23	23	23	27	27	27	128.79	0	213.35	28814000	86	37126	80016	67830	58566	175580	53245
CAD protein;Glutamine-dependent carbamoyl-phosphate synthase;Aspartate carbamoyltransferase;Dihydroorotase	P27708;P31327	P27708	CAD	21.9937	21.1799	21.5734	21.1136	21.519	20.9142		25	25	25	19.6	19.6	19.6	242.98	0	104.42	27799000	74	36954	34092	44708	39068	95877	19200
Calpain-5	O15484	O15484	CAPN5	20.6255	20.6874	20.7117	20.1268	20.5649	20.966		11	11	11	25.2	25.2	25.2	73.168	0	40.938	15031000	49	36826	82735	83475	72690	101100	65254
Ras-related protein Rap-2c	Q9Y3L5	Q9Y3L5	RAP2C	18.7293	18.9351	19.2333	18.6427	19.3547	19.4049		11	5	4	76	36.6	28.4	20.745	0	32.686	5518000	22	36599	60717	65180	73025	163510	60803
Serine incorporator 3	Q13530	Q13530	SERINC3	19.5011	18.094	17.9711	18.929	18.2274	18.1502		3	3	3	7	7	7	52.58	0	7.9236	3484500	10	36571	14615	21131	46569	29235	17807
Adenine phosphoribosyltransferase	P07741	P07741	APRT	18.7144	19.1995	18.5771	19.2609	18.7394	NaN		4	4	4	31.7	31.7	31.7	19.608	0	11.093	4560500	13	36423	61817	25680	125530	123210	7382.8
Cystatin-A;Cystatin-A, N-terminally processed	P01040	P01040	CSTA	17.8125	NaN	18.3509	17.6168	24.7129	18.3328		8	8	8	71.4	71.4	71.4	11.006	0	46.279	77278000	19	36342	21832	179780	61819	10571000	168720
Lactoylglutathione lyase	Q04760	Q04760	GLO1	18.7676	20.1675	19.8184	19.0311	19.5342	19.6156		5	5	5	34.2	34.2	34.2	20.777	0	22.507	7679200	19	35709	191690	102770	105610	203450	58879
High mobility group protein HMGI-C	P52926	P52926	HMGA2	17.4954	16.3611	16.6738	17.6865	16.8344	NaN		2	2	2	37.6	37.6	37.6	11.832	0	10.915	1270800	13	35675	24683	32007	77533	67313	16954
Serine incorporator 1	Q9NRX5	Q9NRX5	SERINC1	19.2389	17.534	17.8078	18.6944	17.647	17.1732		2	2	2	6.6	6.6	6.6	50.494	0	13.737	2778500	15	35664	16565	17684	49842	34467	9219.7
60S ribosomal protein L8	P62917	P62917	RPL8	19.073	18.0651	18.5527	17.6151	18.2526	18.6963		4	4	4	24.9	24.9	24.9	28.024	0	10.431	3489700	13	35459	52725	69727	40644	116760	33664
Probable ATP-dependent RNA helicase DDX17	Q92841;P17844	Q92841	DDX17	20.4383	17.6483	18.0162	18.6459	17.948	17.8827		5	5	5	8.4	8.4	8.4	80.272	0	13.052	3954100	6	35403	6152.2	9104.4	36624	14193	5390.9
Plasminogen activator inhibitor 1	P05121	P05121	SERPINE1	19.6601	19.2913	19.3337	19.3334	19.2306	19.1954		6	6	6	15.4	15.4	15.4	45.059	0	16.398	6420000	16	35219	40968	58698	57310	94525	34282
Niban-like protein 1	Q96TA1	Q96TA1	FAM129B	20.6466	20.7713	20.8771	20.1275	20.9853	20.4293		13	13	13	28.2	28.2	28.2	84.137	0	44.792	17046000	67	35070	67769	114450	61872	141740	66128
ADP-sugar pyrophosphatase	Q9UKK9	Q9UKK9	NUDT5	18.8541	19.2136	19.8155	18.8571	19.601	19.7718		7	7	7	30.1	30.1	30.1	24.327	0	26.083	6634900	19	34736	96051	120050	78665	177140	96524
60S ribosomal protein L23a	P62750	P62750	RPL23A	NaN	NaN	18.6852	18.0248	18.3505	18.8959		2	2	2	15.4	15.4	15.4	17.695	0.00163	3.0572	2898200	6	34376	18726	96682	92761	154380	86105
Sorting nexin-33	Q8WV41	Q8WV41	SNX33	19.4925	17.9363	18.3584	19.6779	18.7447	18.1324		7	7	7	20.2	20.2	20.2	65.264	0	28.575	4679600	22	34283	12403	18041	88162	46339	13479
Syntaxin-binding protein 3	O00186	O00186	STXBP3	20.374	21.9892	21.82	20.7679	21.7143	21.9545		19	19	19	43.8	43.8	43.8	67.764	0	129.59	30861000	103	34243	196520	189940	85874	371550	150570
Fermitin family homolog 2	Q96AC1	Q96AC1	FERMT2	21.1929	21.6971	21.6074	21.277	21.3974	21.3066		15	15	14	34.7	34.7	33.2	77.86	0	57.848	30307000	77	34225	152200	134180	149080	273590	75835
Palmitoyltransferase ZDHHC5	Q9C0B5	Q9C0B5	ZDHHC5	19.9714	20.6934	20.6371	20.0756	20.6227	21.0878		9	9	9	22.7	22.7	22.7	77.544	0	31.04	14871000	53	34126	101310	82867	73007	158490	81310
Eukaryotic translation initiation factor 3 subunit M	Q7L2H7	Q7L2H7	EIF3M	17.5254	18.4872	18.8761	18.3308	19.5272	18.3444		4	4	4	19.8	19.8	19.8	42.502	0	11.619	4218100	11	33421	24094	32839	33250	99394	11342
E3 ubiquitin-protein ligase NEDD4-like	Q96PU5;P46934	Q96PU5	NEDD4L	20.1097	19.5968	19.4434	20.0092	19.9116	19.6917		8	8	8	12.4	12.4	12.4	111.93	0	16.469	8615400	29	33018	18997	18392	40922	50329	17830
Trophoblast glycoprotein	Q13641	Q13641	TPBG	19.4626	19.432	19.9182	19.2618	19.645	19.6076		5	5	5	14.8	14.8	14.8	46.031	0	26.726	7972400	24	32844	64094	81457	74240	148600	41671
Coactosin-like protein	Q14019	Q14019	COTL1	18.6657	19.4811	19.6133	18.5848	18.6687	19.0065		4	4	4	35.9	35.9	35.9	15.945	0	7.3177	5029500	18	32837	152150	116880	53783	124480	78702
Solute carrier family 43 member 3	Q8NBI5	Q8NBI5	SLC43A3	18.6546	18.7887	18.9605	18.7067	18.858	19.3358		3	3	3	8.8	8.8	8.8	54.528	0	7.9405	4267300	23	32795	53485	54072	69389	39460	55605
Hypoxia up-regulated protein 1	Q9Y4L1	Q9Y4L1	HYOU1	20.72	18.8172	18.6871	20.4791	19.3705	18.9208		9	9	9	13.8	13.8	13.8	111.33	0	40.981	8389300	28	32583	11631	11166	61076	39465	8575.3
Dehydrogenase/reductase SDR family member 2, mitochondrial	Q13268	Q13268	DHRS2	19.63	20.017	19.672	19.9032	20.7604	20.2382		9	9	9	47.1	47.1	47.1	29.926	0	63.931	12368000	40	32436	141250	78222	132490	416580	82435
Ephrin type-B receptor 2	P29323;P54762	P29323	EPHB2	20.9459	21.4751	21.4837	20.8737	21.6054	21.4864		20	18	18	25.1	23.3	23.3	117.49	0	57.441	27276000	78	31137	74086	79387	76599	203340	59995
Flotillin-1	O75955	O75955	FLOT1	19.5966	18.8661	18.9882	19.7156	19.2494	18.9882		11	11	11	33.7	33.7	33.7	47.355	0	20.148	6152000	28	30990	22147	24369	64886	63792	21668
Neutral amino acid transporter A	P43007	P43007	SLC1A4	18.8575	18.8175	18.6267	18.996	19.1966	19.0335		2	2	2	7.1	7.1	7.1	55.722	0	16.484	4878900	23	30825	29757	28147	46512	81070	27636
78 kDa glucose-regulated protein	P11021	P11021	HSPA5	19.9122	19.481	19.6269	19.9522	20.0514	19.7241		8	7	7	17.6	15.1	15.1	72.332	0	22.479	9188500	39	30790	34556	37213	66761	104700	32263
Pleckstrin homology-like domain family A member 2	Q53GA4	Q53GA4	PHLDA2	17.6714	18.2274	19.1975	17.7048	18.9308	19.2192		2	2	2	27	27	27	17.092	0	5.5907	3929900	10	30516	71860	105330	69892	184040	99773
Coatomer subunit beta	P53618	P53618	COPB1	20.2906	18.2765	18.3092	19.5298	18.6492	18.3475		7	7	7	12	12	12	107.14	0	21.481	4903300	14	30494	4636.9	9761.5	33201	15960	8098.1
Actin-related protein 2/3 complex subunit 1B	O15143	O15143	ARPC1B	19.0771	18.4979	18.1962	18.8964	18.7028	18.6041		3	3	3	12.9	12.9	12.9	40.949	0	9.5458	4036300	17	30429	34023	23419	49109	63463	23797
Eukaryotic translation initiation factor 2 subunit 2	P20042	P20042	EIF2S2	18.6082	18.2552	18.1528	18.6051	17.6846	18.2167		6	6	6	20.4	20.4	20.4	38.388	0	11.721	2903300	14	30255	13514	22339	33571	33830	11658
Nicastrin	Q92542	Q92542	NCSTN	20.1047	20.9635	21.0687	20.6167	21.1637	20.9276		11	11	11	19.6	19.6	19.6	78.41	0	67.176	19620000	57	30175	102390	109210	93234	240290	57597
CD109 antigen	Q6YHK3	Q6YHK3	CD109	21.5232	23.0812	23.1191	21.7033	23.0223	22.964		27	27	27	25.3	25.3	25.3	161.69	0	264.94	69149000	160	29889	208950	203040	102100	368850	134880
Eukaryotic translation initiation factor 3 subunit E	P60228	P60228	EIF3E	19.7943	19.1132	18.707	19.8229	19.0492	19.2517		6	6	6	16.2	16.2	16.2	52.22	0	11.947	6965500	25	29547	37777	22110	71000	62702	25634
Proteasome subunit beta type-2	P49721	P49721	PSMB2	18.7866	22.5993	22.1025	22.1124	23.2637	22.5713		8	8	8	38.8	38.8	38.8	22.836	0	167.52	63042000	86	29505	1060400	697880	1005100	2720100	791190
Tyrosine-protein kinase Yes	P07947	P07947	YES1	19.8716	20.3696	20.0238	19.7121	20.4947	20.519		9	7	4	23.4	20.6	14.2	60.801	0	29.669	12941000	28	29318	82869	65390	55423	204210	80423
Four and a half LIM domains protein 1	Q13642	Q13642	FHL1	19.9945	19.486	19.3766	20.3636	19.3303	19.2601		6	6	6	26.9	26.9	26.9	36.263	0	14.376	8540900	18	29302	66363	72857	120180	138240	47551
Ras GTPase-activating-like protein IQGAP1	P46940;Q13576;Q86VI3	P46940	IQGAP1	21.4404	20.7961	21.0033	21.2269	21.005	20.9535		20	20	20	19.2	19.2	19.2	189.25	0	65.431	22323000	59	29159	25575	44859	41137	101280	26945
EH domain-containing protein 2	Q9NZN4	Q9NZN4	EHD2	20.3889	22.1286	21.398	20.9	21.781	21.4967		19	17	17	50.1	46.6	46.6	61.161	0	62.922	29583000	68	29043	211660	142350	129720	362080	111230
Charged multivesicular body protein 6	Q96FZ7	Q96FZ7	CHMP6	18.7918	19.3913	19.1096	18.8141	19.9106	19.8126		4	4	4	23.4	23.4	23.4	23.485	0	56.129	7189600	20	28989	151880	137220	56926	289470	134360
Ras-related protein Rab-34	Q9BZG1	Q9BZG1	RAB34	18.4159	18.036	19.0787	18.2889	18.5991	19.0204		4	4	4	19.7	19.7	19.7	29.044	0	8.9315	3811400	15	28958	23592	47390	29092	69319	25850
Tyrosine-protein kinase Lyn	P07948;P08631	P07948	LYN	19.7214	20.5634	20.8407	19.9036	20.758	20.8022		14	14	12	30.9	30.9	27.9	58.573	0	47.578	14555000	46	28914	88977	100530	58079	185420	77169
Formin-like protein 1	O95466	O95466	FMNL1	20.9082	21.7846	21.4709	20.9291	21.7179	21.5846		19	19	18	21.6	21.6	20.8	121.85	0	123.49	28828000	95	28796	90955	66937	58880	181980	61075
Eukaryotic translation initiation factor 3 subunit D	O15371	O15371	EIF3D	19.743	19.4272	19.0206	20.1096	19.6443	18.5922		7	7	7	23.7	23.7	23.7	63.972	0	26.271	7692500	37	28569	46929	31646	88670	96998	14890
V-type proton ATPase catalytic subunit A	P38606	P38606	ATP6V1A	20.2792	19.9472	19.7998	20.1814	19.7732	19.6875		9	9	9	25.1	25.1	25.1	68.303	0	28.891	9748300	47	28537	49962	44771	71468	65431	26545
Endothelin-converting enzyme 1	P42892	P42892	ECE1	20.0776	19.6153	19.5949	20.2742	19.735	20.2154		8	8	8	14.3	14.3	14.3	87.163	0	16.574	9584600	35	28413	26318	18866	69939	54462	30207
Desmoglein-2	Q14126	Q14126	DSG2	20.2978	20.9659	20.8415	20.5989	20.8691	20.6592		8	8	8	13.9	13.9	13.9	122.29	0	58.158	17057000	53	28303	57858	66990	60575	117640	39441
Calcineurin subunit B type 1	P63098;Q96LZ3	P63098	PPP3R1	17.8209	19.5084	19.556	18.2801	19.0209	19.1192		4	4	4	30.6	30.6	30.6	19.3	0	14.748	5234200	16	27509	114580	112980	72199	188050	66250
Aminoacyl tRNA synthase complex-interacting multifunctional protein 2	Q13155	Q13155	AIMP2	18.6271	17.4174	17.6349	18.7458	18.1896	17.4507		3	3	3	17.8	17.8	17.8	35.348	0	6.8924	2831000	11	27376	13638	20834	42453	55152	7075.1
Golgi-associated plant pathogenesis-related protein 1	Q9H4G4	Q9H4G4	GLIPR2	17.7657	17.8914	18.0176	17.6094	17.8493	17.9403		3	3	3	27.9	27.9	27.9	17.218	0	5.8303	2239200	6	27207	40803	49851	40732	82020	39282
Stress-induced-phosphoprotein 1	P31948	P31948	STIP1	20.1824	20.6917	20.6877	20.7205	20.3337	20.4642		9	9	9	23	23	23	62.639	0	23.009	14816000	37	27123	69367	68431	101130	110650	46612
GTP-binding protein Rheb	Q15382	Q15382	RHEB	18.2536	18.8283	18.6068	18.2244	NaN	18.6657		2	2	2	12.5	12.5	12.5	20.497	0	4.4498	2828300	11	27109	85176	66264	53067	28131	54509
Kinesin light chain 1	Q07866;Q9H0B6	Q07866	KLC1	19.8076	18.3112	18.4365	18.8815	18.6954	18.6144		6	6	6	12.4	12.4	12.4	65.309	0	16.915	4338000	16	26731	13150	15527	29115	25829	10149
Eukaryotic translation initiation factor 4H	Q15056	Q15056	EIF4H	18.0902	19.1741	19.221	18.4167	18.8891	18.6333		4	4	4	31.9	31.9	31.9	27.385	0	8.4943	4342900	7	26489	57240	71069	28732	106510	44032
Protein FAM49A	Q9H0Q0	Q9H0Q0	FAM49A	19.1709	19.6154	19.6568	19.7281	19.7331	19.4728		7	5	5	34.4	27.6	27.6	37.312	0	56.254	7798900	21	26466	61558	68002	85417	138550	53282
S-phase kinase-associated protein 1	P63208	P63208	SKP1	18.1655	18.0134	18.2841	NaN	18.1544	18.2828		2	2	2	16.6	16.6	16.6	18.658	0	5.194	2679100	11	26188	31366	39693	17921	119140	33597
Protein arginine N-methyltransferase 5;Protein arginine N-methyltransferase 5, N-terminally processed	O14744	O14744	PRMT5	19.5856	19.7599	19.024	19.3876	19.083	19.0498		7	7	7	20.4	20.4	20.4	72.683	0	15.9	5810400	28	26023	53954	23741	35563	23042	19250
Copper transport protein ATOX1	O00244	O00244	ATOX1	16.9131	18.9566	19.0536	17.1129	17.8703	18.4031		2	2	2	36.8	36.8	36.8	7.4016	0	4.2223	2961100	6	25958	155120	171850	59294	196870	131200
Inorganic pyrophosphatase	Q15181	Q15181	PPA1	18.6276	19.2321	19.0184	19.0759	19.0944	19.2101		4	4	4	22.1	22.1	22.1	32.66	0	27.357	5109800	20	25786	49436	42573	53745	71039	41300
Eukaryotic translation initiation factor 3 subunit A	Q14152	Q14152	EIF3A	20.5454	20.6919	20.2726	21.213	20.9785	20.1716		19	19	19	18.4	18.4	18.4	166.57	0	51.757	17845000	52	25679	44850	29021	81161	104460	22497
Coronin-1C	Q9ULV4	Q9ULV4	CORO1C	18.1366	19.0478	18.8023	19.6831	19.0104	18.277		5	5	5	14.6	14.6	14.6	53.248	0	15.907	4979500	16	25227	33799	29887	80948	72401	19818
Elongation factor 1-beta	P24534	P24534	EEF1B2	19.3667	19.7009	19.7103	19.5907	20.0643	19.3918		5	3	3	34.2	28.9	28.9	24.763	0	84.421	7910700	16	25213	165290	183270	152040	102950	30463
Catenin beta-1	P35222	P35222	CTNNB1	20.3156	20.9569	20.9881	20.4583	21.1174	21.0477		15	15	13	28	28	25.1	85.496	0	69.459	19071000	71	25172	76697	79907	62716	151620	57943
Isopentenyl-diphosphate Delta-isomerase 1	Q13907;Q9BXS1	Q13907	IDI1	18.2175	18.1052	17.9484	17.7249	18.4301	18.2866		5	5	5	28.2	28.2	28.2	26.319	0	9.5847	2866100	9	25125	46020	21656	36590	97336	33830
40S ribosomal protein S13	P62277	P62277	RPS13	17.6826	17.3364	19.1333	17.7699	18.6999	18.1312		3	3	3	23.8	23.8	23.8	17.222	0	6.2826	3207300	9	25098	27323	74006	52303	137210	40431
Macrophage-capping protein	P40121	P40121	CAPG	18.7957	20.8605	20.534	19.3526	19.9244	20.443		8	8	8	31.6	31.6	31.6	38.498	0	28.019	11393000	43	25072	189240	179420	65575	219430	135020
Ras-related protein Rab-13	P51153	P51153	RAB13	18.8812	19.9329	19.7579	18.8971	19.8217	20.1038		7	5	5	41.9	33	33	22.774	0	56.886	7847500	23	24871	148550	153320	74443	173230	79545
Protein ITFG3	Q9H0X4	Q9H0X4	ITFG3	19.1756	19.1605	19.4796	18.8338	19.7458	19.3228		4	4	4	12.3	12.3	12.3	59.659	0	9.2756	6572700	14	24749	42024	44273	30072	112940	31713
26S proteasome non-ATPase regulatory subunit 14	O00487	O00487	PSMD14	18.7836	18.8624	18.5385	18.9919	18.5572	18.0824		4	4	4	23.9	23.9	23.9	34.577	0	12.573	4036400	9	24718	68182	32832	71099	58114	14148
Discoidin, CUB and LCCL domain-containing protein 2	Q96PD2	Q96PD2	DCBLD2	19.651	19.9866	19.9066	19.0228	19.6787	20.0081		7	7	7	14.6	14.6	14.6	85.034	0	28.244	8463600	37	24703	34502	45457	35225	82724	33861
Vacuolar protein-sorting-associated protein 25	Q9BRG1	Q9BRG1	VPS25	18.2461	18.0849	17.8688	18.6979	18.5947	NaN		3	3	3	30.7	30.7	30.7	20.747	0	25.045	3040500	13	24598	48018	41543	80968	98959	9968.6
Ubiquitin carboxyl-terminal hydrolase 5	P45974	P45974	USP5	19.5271	18.1619	17.9112	19.6655	18.6715	17.707		8	8	8	14.2	14.2	14.2	95.785	0	21.017	4039600	17	24548	6716.8	8862.7	48955	7338	7159.8
DNA damage-binding protein 1	Q16531	Q16531	DDB1	19.8878	20.7554	20.7995	20.5948	21.0639	20.7404		14	14	14	18.6	18.6	18.6	126.97	0	31.288	17356000	43	24334	36769	44209	61460	118270	30527
Integrin alpha-4	P13612	P13612	ITGA4	20.2969	20.8724	20.9403	20.0554	20.9985	21.2333		11	11	11	18	18	18	114.9	0	44.537	18367000	73	24179	68258	71094	43942	139310	52489
Annexin A4	P09525	P09525	ANXA4	19.386	21.0207	20.9321	20.5333	20.2951	20.9708		9	9	9	33.9	33.9	33.9	35.882	0	82.622	15529000	39	24178	135130	134170	115700	188860	107820
Isocitrate dehydrogenase [NADP] cytoplasmic	O75874	O75874	IDH1	18.9074	18.1645	17.6621	17.8689	17.559	18.0104		5	5	4	13.8	13.8	11.6	46.659	0	10.186	2356200	8	23849	16207	8397	19279	14238	12278
Cellular nucleic acid-binding protein	P62633	P62633	CNBP	18.8344	17.8667	17.1151	18.3035	18.0742	16.7165		3	3	3	20.9	20.9	20.9	19.463	0	13.292	2727700	13	23176	17251	24529	52700	80426	11739
Wiskott-Aldrich syndrome protein family member 2	Q9Y6W5;Q9UPY6	Q9Y6W5	WASF2	19.367	20.8223	20.6723	19.5778	21.0086	20.2922		8	8	8	25.9	25.9	25.9	54.283	0	94.233	14676000	34	23160	151860	167780	100760	340580	79122
Anoctamin-6	Q4KMQ2	Q4KMQ2	ANO6	20.5501	21.4509	21.7281	21.2858	21.7276	21.6712		12	12	12	17.5	17.5	17.5	106.16	0	36.685	30118000	68	22931	94569	124730	106250	284650	83968
Cell adhesion molecule 1	Q9BY67	Q9BY67	CADM1	19.2686	19.9241	20.233	19.0121	20.2442	20.4498		4	4	4	19.5	19.5	19.5	48.509	0	57.725	10159000	35	22714	66104	85159	48630	174390	64769
Four and a half LIM domains protein 2	Q14192	Q14192	FHL2	19.0683	19.3267	19.3409	18.6782	19.1909	19.0681		5	5	5	26.5	26.5	26.5	32.193	0	17.062	5858900	11	22633	49160	52185	43490	124990	33038
Granulins;Acrogranin;Paragranulin;Granulin-1;Granulin-2;Granulin-3;Granulin-4;Granulin-5;Granulin-6;Granulin-7	P28799	P28799	GRN	18.3635	17.4895	NaN	18.8954	17.6882	17.535		1	1	1	2.7	2.7	2.7	63.544	0	5.9501	2360900	6	22622	10014	6319.9	33912	26878	7566.2
Eukaryotic initiation factor 4A-III;Eukaryotic initiation factor 4A-III, N-terminally processed	P38919	P38919	EIF4A3	19.0023	NaN	NaN	18.6617	17.0513	16.7647		5	4	4	10.9	8.8	8.8	46.871	0	10.453	1855000	9	22543	0	0	39345	16222	2541.6
LIM and senescent cell antigen-like-containing domain protein 1	P48059	P48059	LIMS1	18.4933	18.5159	18.3902	18.3679	18.9522	18.569		2	2	2	8.6	8.6	8.6	37.251	0	5.7023	3817300	7	22266	29687	29190	34186	80293	28928
Copine-8	Q86YQ8	Q86YQ8	CPNE8	18.9396	18.7888	18.6629	18.7624	19.1124	18.9518		5	5	5	16	16	16	63.107	0	10.532	4457400	9	22039	23502	20918	26202	41506	19537
Flotillin-2	Q14254	Q14254	FLOT2	19.3279	18.2312	18.2297	19.305	18.6045	18.6734		4	4	4	11.7	11.7	11.7	47.064	0	10.428	4546900	11	22018	14387	19096	50101	53970	15307
Inosine-5-monophosphate dehydrogenase 2	P12268	P12268	IMPDH2	18.773	18.774	18.9914	18.2357	18.3284	18.7908		4	4	4	8.8	8.8	8.8	55.804	0	6.9473	3829600	19	21988	29766	27064	26864	43827	24566
Neuronal calcium sensor 1	P62166	P62166	NCS1	18.4567	19.7621	19.6066	18.3883	19.7476	19.4603		5	5	5	36.8	36.8	36.8	21.878	0	18.797	6677500	20	21954	119400	109670	68012	211600	76413
Prefoldin subunit 2	Q9UHV9	Q9UHV9	PFDN2	17.6682	17.3001	17.6813	17.4645	NaN	17.4672		2	2	2	16.9	16.9	16.9	16.648	0	5.882	1599800	4	21936	24148	31868	31068	32949	18012
Catenin delta-1	O60716	O60716	CTNND1	20.209	21.1237	21.0611	20.3176	21.2813	21.237		17	17	17	26.7	26.7	26.7	108.17	0	48.864	20389000	68	21818	68647	63103	54297	162240	54659
Coatomer subunit beta	P35606	P35606	COPB2	20.0787	18.3737	18.0782	19.2151	18.7642	18.1931		4	4	4	7.2	7.2	7.2	102.49	0	19.313	4686900	15	21780	9803.4	10764	23773	24172	7351.8
Mothers against decapentaplegic homolog 3;Mothers against decapentaplegic homolog 2;Mothers against decapentaplegic homolog 9	P84022;Q15796;O15198	P84022;Q15796;O15198	SMAD3;SMAD2;SMAD9	18.7155	18.8122	18.6458	18.3426	18.5082	18.9671		3	3	2	8.5	8.5	5.9	48.08	0	8.6175	4005000	18	21335	35315	30804	32361	63218	27757
Glutamate dehydrogenase 1, mitochondrial	P00367;P49448	P00367	GLUD1	19.5535	20.0957	19.5685	20.3184	19.9281	19.9521		5	5	5	15.2	15.2	15.2	61.397	0	12.78	10030000	24	21131	48128	37655	72250	93137	31642
Myoferlin	Q9NZM1	Q9NZM1	MYOF	21.2892	20.8732	20.9278	21.1085	20.8997	21.3908		22	22	22	16.4	16.4	16.4	234.71	0	59.412	21211000	77	20973	25275	21624	38510	44602	20071
UV excision repair protein RAD23 homolog B	P54727	P54727	RAD23B	18.3557	17.883	18.0891	17.5701	18.1505	17.8765		3	3	3	11	11	11	43.171	0	10.534	2589500	11	20940	34789	19484	32159	68130	23694
Neuroblast differentiation-associated protein AHNAK	Q09666	Q09666	AHNAK	22.9972	23.6518	23.7986	22.8823	23.4509	23.8308		65	65	65	29.6	29.6	29.6	629.09	0	225.91	113080000	256	20855	55370	56432	34233	90738	43108
Plexin-A1	Q9UIW2;P51805	Q9UIW2	PLXNA1	21.4578	21.9439	22.1301	21.629	22.2558	22.0754		33	33	27	23.7	23.7	19.9	211.06	0	114.57	40372000	130	20835	65591	80566	57849	144570	51131
Zinc transporter ZIP10	Q9ULF5	Q9ULF5	SLC39A10	19.8491	20.7401	20.7457	19.9755	20.6666	20.9962		6	6	6	11	11	11	94.131	0	51.045	15382000	39	20724	73781	86727	68492	164150	66807
Protein-L-isoaspartate(D-aspartate) O-methyltransferase	P22061	P22061	PCMT1	17.7583	18.2574	18.2382	18.0983	18.0833	18.1794		4	4	4	22	22	22	24.636	0	6.9162	2752400	5	20653	43339	34141	42492	65755	22989
Laminin subunit beta-1	P07942	P07942	LAMB1	21.493	24.4378	23.536	23.1892	24.1427	23.76		45	45	45	36.8	36.8	36.8	198.04	0	323.31	141360000	341	20592	467960	260190	234170	722120	205220
Tissue factor	P13726	P13726	F3	18.7073	18.204	18.2872	18.6631	18.6227	18.6609		3	3	3	16.9	16.9	16.9	33.067	0	6.7282	3903900	10	20397	38635	36651	47903	94456	22219
Cation-independent mannose-6-phosphate receptor	P11717	P11717	IGF2R	21.5291	20.9778	20.6088	21.529	20.9065	20.6761		20	20	20	12.7	12.7	12.7	274.37	0	57.217	21976000	57	19989	26843	18484	49112	46657	11953
AP-2 complex subunit mu	Q96CW1	Q96CW1	AP2M1	19.292	19.3325	19.5326	19.6409	19.7984	19.6915		5	5	5	16.1	16.1	16.1	49.654	0	9.5057	7649900	18	19895	43847	42000	65355	87487	35642
Nucleolin	P19338	P19338	NCL	19.6602	17.912	18.3754	19.3022	18.2438	18.168		6	6	6	10.4	10.4	10.4	76.613	0	19.193	4264000	12	19615	14179	10383	37397	30888	9367.9
Obg-like ATPase 1	Q9NTK5	Q9NTK5	OLA1	19.301	19.3497	19.5254	19.5778	19.4272	19.4508		6	6	6	20.2	20.2	20.2	44.743	0	18.091	6960100	36	19538	40587	46088	51743	78069	31672
Axin interactor, dorsalization-associated protein	Q96BJ3	Q96BJ3	AIDA	18.1946	19.6987	19.2223	18.3706	19.4441	19.1214		5	5	5	20.6	20.6	20.6	35.023	0	12.927	5410800	17	19487	64902	69554	25515	120100	61161
Ezrin	P15311	P15311	EZR	20.2473	21.5613	21.6578	20.5068	21.4358	21.4167		19	9	9	33.8	21	21	69.412	0	26.203	24293000	54	19458	95007	159750	93662	239220	152060
Coatomer subunit alpha;Xenin;Proxenin	P53621	P53621	COPA	20.0887	19.259	19.1746	19.7353	19.2853	19.3728		12	12	12	14.4	14.4	14.4	138.34	0	24.762	6848900	24	19365	11934	10267	24765	21879	9631.1
MOB kinase activator 1A;MOB kinase activator 1B	Q9H8S9;Q7L9L4	Q9H8S9;Q7L9L4	MOB1A;MOB1B	17.6745	18.9744	19.3217	18.0547	19.1559	19.6241		3	3	3	16.2	16.2	16.2	25.079	0	9.6699	5049800	22	19250	79849	85330	58031	181190	81330
Ras-related protein Rab-1B	Q9H0U4;Q92928	Q9H0U4	RAB1B	NaN	19.5278	19.1724	18.9202	18.8494	18.9974		7	3	3	51.2	23.9	23.9	22.171	0	9.2814	5111500	8	19137	78226	68389	45894	98924	30196
CD99 antigen-like protein 2	Q8TCZ2	Q8TCZ2	CD99L2	NaN	NaN	NaN	19.0066	19.2586	19.6023		2	2	2	13.4	13.4	13.4	27.986	0	24.913	4449300	9	18958	28970	26822	90330	161670	77724
Eukaryotic translation initiation factor 3 subunit G	O75821	O75821	EIF3G	18.5945	18.7561	18.1163	18.7911	18.5406	18		6	6	6	28.4	28.4	28.4	35.611	0	20.63	4040900	13	18872	29985	19098	34283	98864	11576
Serine/threonine-protein kinase PAK 2;PAK-2p27;PAK-2p34	Q13177;Q13153;O75914	Q13177	PAK2	19.2365	19.7008	19.4266	19.1888	19.4309	19.4368		6	6	6	20.4	20.4	20.4	58.042	0	32.016	6929400	32	18412	46334	40082	45810	85683	30195
Vasodilator-stimulated phosphoprotein	P50552	P50552	VASP	18.1876	18.2233	17.8975	18.0955	18.3203	18.1348		3	3	3	10.5	10.5	10.5	39.829	0	6.0569	2821100	12	18382	25973	20540	30015	52168	18871
Ras-related protein Rab-22A	Q9UL26	Q9UL26	RAB22A	18.4024	19.2001	19.0981	18.7779	19.1865	19.2832		5	5	3	33.5	33.5	22.2	21.855	0	18.606	5252800	15	18374	58031	77270	63256	147730	73068
Abl interactor 2	Q9NYB9	Q9NYB9	ABI2	18.4501	18.7946	18.8696	18.7916	18.9362	19.3087		5	3	3	13.8	9	9	55.663	0	9.6527	4694200	15	17926	33921	43908	44630	81163	39238
High affinity cationic amino acid transporter 1	P30825;P52569	P30825	SLC7A1	18.912	19.3324	19.1449	18.8345	19.2982	18.9766		4	4	4	6.7	6.7	6.7	67.638	0	15.135	5703700	29	17852	53748	48328	35500	123040	38399
Transportin-1	Q92973	Q92973	TNPO1	19.8206	18.8034	19.266	19.5972	18.9315	18.934		7	7	7	14	14	14	102.35	0	18.765	6308500	22	17642	16115	21696	46558	41806	10050
Lethal(2) giant larvae protein homolog 1	Q15334	Q15334	LLGL1	20.0996	20.5847	20.7812	20.2249	20.4726	20.514		10	10	10	17.1	17.1	17.1	115.42	0	36.07	14506000	64	17551	65534	66535	50802	121830	40392
Catenin alpha-1	P35221;Q9UI47	P35221	CTNNA1	20.5014	21.1604	21.0968	20.7488	21.3263	21.6991		18	18	14	33	33	26.4	100.07	0	151.57	23569000	86	17414	70600	85376	71941	177760	78382
Ras-related protein Rab-8B	Q92930	Q92930	RAB8B	18.6463	18.5871	18.3553	18.0979	18.6657	18.7603		5	3	3	29	19.3	19.3	23.584	0	47.377	4056000	21	17145	67968	22858	60681	138150	31203
Hsp90 co-chaperone Cdc37;Hsp90 co-chaperone Cdc37, N-terminally processed	Q16543	Q16543	CDC37	18.6298	19.2252	19.2365	19.6701	19.5768	18.5796		4	4	4	13.5	13.5	13.5	44.468	0	19.092	5702200	14	16889	100900	84271	59964	90280	54991
Glutaredoxin-3	O76003	O76003	GLRX3	19.2351	20.2553	20.0782	19.7409	20.2383	20.2093		5	5	5	21.5	21.5	21.5	37.432	0	12.109	11227000	22	16722	141650	89018	87792	216080	72480
Cold shock domain-containing protein E1	O75534	O75534	CSDE1	19.0004	17.5539	17.4162	18.4192	17.5328	17.8554		5	5	5	9.4	9.4	9.4	88.884	0	12.919	2434300	14	16535	3811.3	3112.6	13309	12419	3733.3
Amyloid beta A4 protein;N-APP;Soluble APP-alpha;Soluble APP-beta;C99;Beta-amyloid protein 42;Beta-amyloid protein 40;C83;P3(42);P3(40);C80;Gamma-secretase C-terminal fragment 59;Gamma-secretase C-terminal fragment 57;Gamma-secretase C-terminal fragment 50;C31	P05067	P05067	APP	19.1551	20.3164	19.059	21.21	21.1674	19.9446		10	10	10	17.4	17.4	17.4	86.942	0	84.034	16215000	51	16498	58246	13778	141760	196660	36331
Reticulon-4	Q9NQC3	Q9NQC3	RTN4	19.8679	20.2409	20.1719	20.1025	19.9493	20.6581		8	8	8	16.7	16.7	16.7	129.93	0	34.202	11718000	30	16494	37224	41511	59113	72739	33317
Serine/threonine-protein kinase 26;Serine/threonine-protein kinase 25	Q9P289;O00506	Q9P289;O00506	STK26;STK25	18.5264	19.0791	18.7999	18.4503	19.1639	NaN		6	6	4	21.9	21.9	16.3	46.528	0	15.029	4317000	11	16289	45511	28004	17086	71006	9798.1
26S proteasome non-ATPase regulatory subunit 8	P48556	P48556	PSMD8	18.4629	17.6678	17.837	18.2803	18.2398	18.018		3	3	3	8.9	8.9	8.9	39.611	0	8.5277	2761100	5	16275	13881	18189	30183	43601	15926
Endoplasmin	P14625	P14625	HSP90B1	19.279	17.7675	17.9385	18.7185	18.163	17.6648		5	4	4	10.5	9	9	92.468	0	9.0977	3118900	17	16260	9172	10807	21005	16552	4177.5
Synaptobrevin homolog YKT6	O15498	O15498	YKT6	18.4883	19.076	18.7886	NaN	19.0068	19.0605		3	3	3	17.2	17.2	17.2	22.417	0	34.817	4441700	8	16087	67173	54507	30992	110580	37932
Ubiquitin-like modifier-activating enzyme 6	A0AVT1	A0AVT1	UBA6	19.7724	18.4112	18.6093	18.5536	18.3887	18.5648		8	8	8	10.7	10.7	10.7	117.97	0	11.791	4095800	14	15960	8847.1	8471.7	15045	16966	7847.9
Fructose-bisphosphate aldolase C	P09972	P09972	ALDOC	18.2254	19.3525	19.514	19.3549	19.5006	19.1085		9	4	4	31.9	17.6	17.6	39.455	0	63.031	8144000	31	15862	51331	60116	61852	128420	36508
Purine nucleoside phosphorylase	P00491	P00491	PNP	18.1813	19.8497	19.6379	18.5208	19.8369	19.6294		9	9	9	45.3	45.3	45.3	32.118	0	24.261	7763400	21	15311	53915	83037	45089	187020	46927
Calponin-3	Q15417	Q15417	CNN3	17.5892	17.5687	NaN	18.019	17.804	17.3507		2	2	2	9.1	9.1	9.1	36.413	0	7.1653	2010900	13	15247	18018	11905	30438	48500	9953.6
Sodium-dependent multivitamin transporter	Q9Y289	Q9Y289	SLC5A6	18.1105	18.3778	18.5857	NaN	18.6384	18.7456		3	3	3	5.8	5.8	5.8	68.641	0	8.1412	3102900	7	14970	29036	43443	11912	71077	36424
Ras-related protein Rab-32	Q13637	Q13637	RAB32	17.7823	17.9698	17.7994	18.0217	18.086	18.2601		2	2	2	10.7	10.7	10.7	24.997	0	12.215	2570600	7	14967	25891	22231	43209	54117	23204
Tubulointerstitial nephritis antigen-like	Q9GZM7	Q9GZM7	TINAGL1	19.3223	19.9934	19.2316	20.2292	19.3861	19.3284		9	9	9	34.5	34.5	34.5	52.387	0	30.613	8442000	25	14823	100990	42032	106230	103150	16500
V-type proton ATPase subunit B, brain isoform	P21281;P15313	P21281	ATP6V1B2	18.8818	19.6381	19.1208	19.5119	19.017	18.7921		8	8	8	28.6	28.6	28.6	56.5	0	18.579	5963800	19	14812	38998	37054	49003	71832	26854
Signal recognition particle 9 kDa protein	P49458	P49458	SRP9	17.1407	18.5124	17.4378	17.1585	17.9044	17.65		2	2	2	23.3	23.3	23.3	10.112	0	8.4	2207000	10	14493	59719	46160	27764	127160	39995
Splicing factor 3B subunit 3	Q15393	Q15393	SF3B3	19.7756	18.885	18.66	19.754	19.4706	18.9717		7	7	7	8.3	8.3	8.3	135.58	0	15.361	6702800	23	14369	11712	12046	29516	48807	12450
Importin-7	O95373	O95373	IPO7	19.5075	17.8798	18.0741	19.3703	18.2588	18.0328		7	7	7	9.1	9.1	9.1	119.52	0	13.336	3724900	11	14360	13129	10645	29221	10755	10576
Importin subunit alpha-5;Importin subunit alpha-5, N-terminally processed;Importin subunit alpha-7	P52294;O60684;O15131	P52294;O60684	KPNA1;KPNA6	NaN	17.1204	17.232	16.9679	17.4693	17.0638		3	3	3	8.7	8.7	8.7	60.221	0	4.4561	1601600	4	14117	8779.7	10168	21630	19334	6052.9
Ubiquitin thioesterase OTUB1	Q96FW1	Q96FW1	OTUB1	17.336	17.3626	16.9784	16.9976	16.7511	16.9663		2	2	2	10	10	10	31.284	0	5.4759	1245400	5	13973	15069	11858	15948	17336	8841.8
FACT complex subunit SPT16	Q9Y5B9	Q9Y5B9	SUPT16H	19.9533	NaN	19.2219	19.8012	19.2017	18.97		3	3	3	4.6	4.6	4.6	119.91	0	7.9571	7455900	9	13813	28323	23824	23931	35305	12876
40S ribosomal protein S7	P62081	P62081	RPS7	17.7724	18.0058	18.2867	17.7373	17.8972	17.904		3	3	3	23.2	23.2	23.2	22.127	0	8.551	2513000	12	13782	38009	46550	41054	81503	30403
Protein tyrosine phosphatase type IVA 2;Protein tyrosine phosphatase type IVA 1	Q12974;Q93096	Q12974;Q93096	PTP4A2;PTP4A1	17.1049	17.6889	17.9973	17.1357	17.4824	17.8639		2	2	2	17.4	17.4	17.4	19.127	0	4.5168	1860900	7	13774	35387	35656	27711	49078	24489
Alpha-actinin-1	P12814	P12814	ACTN1	19.5239	18.7947	19.221	19.6058	18.8354	18.8552		14	7	7	21.9	13	13	103.06	0	17.354	5725000	19	13697	14061	15477	28742	28665	9454.8
Serine/threonine-protein kinase PAK 4	O96013	O96013	PAK4	18.2413	17.9671	18.1973	18.1354	18.5281	18.5847		5	5	5	15.2	15.2	15.2	64.071	0	10.759	3044000	14	13628	14994	16161	18180	41725	22146
Peptidyl-prolyl cis-trans isomerase FKBP4;Peptidyl-prolyl cis-trans isomerase FKBP4, N-terminally processed	Q02790	Q02790	FKBP4	18.6461	NaN	NaN	18.276	17.957	18.4492		4	4	4	15.7	15.7	15.7	51.804	0	8.2056	2334200	9	13475	3617.2	5514.4	21636	18415	12640
Protein Niban	Q9BZQ8	Q9BZQ8	FAM129A	20.0473	20.1669	20.2938	19.5997	20.1355	20.2286		9	9	9	15.4	15.4	15.4	103.13	0	76.636	11127000	53	13394	48754	61703	25678	100160	35609
SLIT-ROBO Rho GTPase-activating protein 2;SLIT-ROBO Rho GTPase-activating protein 2B;SLIT-ROBO Rho GTPase-activating protein 2C	O75044;P0DMP2;P0DJJ0	O75044;P0DMP2;P0DJJ0	SRGAP2;SRGAP2B;SRGAP2C	19.3175	19.7717	19.3875	19.2588	19.9475	20.3233		6	6	5	7.4	7.4	6.3	120.88	0	35.069	8552600	18	13264	28675	21263	14556	67015	26278
Tenascin	P24821	P24821	TNC	20.6929	21.396	21.3116	21.9334	21.9806	21.2425		22	22	22	15.9	15.9	15.9	240.85	0	72.723	31927000	63	13213	41251	27050	81243	117770	26465
Sodium/myo-inositol cotransporter	P53794	P53794	SLC5A3	18.7016	20.3992	20.2022	18.5464	19.8036	20.211		7	7	7	16	16	16	79.693	0	28.519	9643100	37	13199	124490	50744	42745	108060	99090
Coatomer subunit epsilon	O14579	O14579	COPE	17.6751	18.3108	17.8979	17.8215	NaN	17.7222		3	3	3	19.2	19.2	19.2	34.482	0	21.965	2246000	8	13177	29706	25521	30308	35836	15188
Eukaryotic translation initiation factor 4 gamma 1	Q04637	Q04637	EIF4G1	19.8217	17.647	17.8947	19.0791	17.7842	17.9583		5	5	5	4.5	4.5	4.5	175.49	0	9.1474	3638800	14	13107	5044.7	7193	13223	12366	2577.8
Rho GDP-dissociation inhibitor 2	P52566	P52566	ARHGDIB	17.6819	19.1985	19.0715	17.8756	18.9297	19.2336		3	3	3	27.4	27.4	27.4	22.988	0	10.521	4547000	22	13076	95524	71352	26640	132840	39478
Receptor-type tyrosine-protein phosphatase F	P10586;P23468;Q13332	P10586	PTPRF	20.3589	19.7086	19.6229	19.8104	19.7886	19.1212		8	8	8	6.1	6.1	6.1	212.88	0	18.013	8684800	25	12970	9588.3	11753	20414	24708	6555.2
Charged multivesicular body protein 4a	Q9BY43	Q9BY43	CHMP4A	17.2544	NaN	17.203	17.1012	17.7243	17.3448		2	2	2	13.5	13.5	13.5	25.098	0	3.1969	1512400	2	12872	9070.9	16159	19402	43906	14928
Protein NDRG3	Q9UGV2	Q9UGV2	NDRG3	18.3737	18.5245	18.6245	18.151	18.3643	18.8732		3	3	3	12.5	12.5	12.5	41.408	0	6.7712	3613100	14	12851	38215	41534	39108	72676	36487
Protein scribble homolog	Q14160;Q9BTT6	Q14160	SCRIB	20.2618	21.7438	21.8122	20.7525	21.5631	21.7686		21	21	21	22	22	22	174.88	0	87.553	28173000	75	12712	74765	66385	38947	129270	48613
Far upstream element-binding protein 2	Q92945	Q92945	KHSRP	18.8989	NaN	17.471	17.7231	17.2177	17.2807		3	3	3	5.5	5.5	5.5	73.114	0	5.8511	1882000	4	12677	2857.3	6929.8	17314	9599.5	4395.2
Keratinocyte proline-rich protein	Q5T749	Q5T749	KPRP	18.6626	18.7351	20.8814	19.2397	NaN	17.9375		6	6	6	20.4	20.4	20.4	64.135	0	25.452	5201100	18	12595	15726	141600	29114	749.7	8262
Anthrax toxin receptor 2	P58335	P58335	ANTXR2	18.236	17.8535	17.3846	17.7783	NaN	17.511		2	2	2	3.7	3.7	3.7	53.666	0	4.1275	1977800	9	12435	13414	10369	16426	18454	8015
ATP-dependent 6-phosphofructokinase, liver type	P17858	P17858	PFKL	19.0328	16.7477	17.0175	16.9326	16.988	17.1849		4	2	1	6.7	3.1	1.9	85.018	0	3.904	1712900	4	12378	4975.4	6876.8	7722.9	12252	6175
Proteasome activator complex subunit 1	Q06323	Q06323	PSME1	18.0687	18.0191	18.2395	17.8607	18.205	18.0825		4	4	4	19.7	19.7	19.7	28.723	0	6.1387	2539900	6	12297	31438	37129	24191	37092	27181
Actin-like protein 8	Q9H568	Q9H568	ACTL8	17.7492	18.6154	18.7682	17.6869	18.2246	18.1974		2	2	2	9.8	9.8	9.8	41.36	0	9.7471	3029300	9	12187	28156	32010	15874	46711	16526
Interleukin enhancer-binding factor 3	Q12906;Q96SI9	Q12906	ILF3	18.1727	NaN	17.292	18.0166	17.4922	17.5148		5	5	5	10	10	10	95.337	0	8.6731	1785900	10	12179	2248.5	3166.2	14462	13258	2952.5
Sodium- and chloride-dependent creatine transporter 1	P48029	P48029	SLC6A8	18.5166	19.3803	19.2686	18.4286	18.9969	19.3182		5	5	5	10.6	10.6	10.6	70.522	0	13.241	5297500	13	12138	49698	51476	24687	98911	41908
Desmoglein-1	Q02413	Q02413	DSG1	19.043	18.4928	22.2495	19.1291	17.145	19.2789		10	10	10	15	15	15	113.75	0	43.643	10843000	21	12032	17499	166350	37790	7429.9	23361
Hypoxanthine-guanine phosphoribosyltransferase	P00492	P00492	HPRT1	18.5892	19.1978	19.1686	18.3312	19.0049	19.0192		6	6	6	44.5	44.5	44.5	24.579	0	17.088	4945400	14	12027	67904	75307	53046	123440	48691
Formin-like protein 2	Q96PY5	Q96PY5	FMNL2	19.7856	20.3102	20.3875	19.7458	20.1367	19.9772		9	8	5	9.9	9	5.5	123.32	0	15.88	10837000	16	11883	34819	36877	29601	60161	23694
Translational activator GCN1	Q92616	Q92616	GCN1L1	22.2416	22.7195	22.525	21.5993	22.426	22.0967		9	9	9	4.9	4.9	4.9	292.75	0	16.166	50632000	27	11797	65180	42160	28062	105730	55798
Splicing factor, proline- and glutamine-rich	P23246	P23246	SFPQ	19.1444	18.3176	17.9813	18.6336	18.074	NaN		5	5	5	12.9	12.9	12.9	76.149	0	12.717	3543000	14	11758	11213	11229	35736	42950	5214.9
Tyrosine-protein kinase receptor UFO	P30530	P30530	AXL	18.6377	19.987	19.7498	19.124	19.2352	19.6288		6	6	6	10.4	10.4	10.4	98.335	0	30.402	7571300	23	11675	45864	38106	36866	63002	20810
Phosphatidylethanolamine-binding protein 1;Hippocampal cholinergic neurostimulating peptide	P30086	P30086	PEBP1	NaN	20.2267	19.921	18.5296	20.1779	18.9977		6	6	6	55.1	55.1	55.1	21.057	0	24.616	8040600	24	11627	132640	161730	77487	357660	62913
6-phosphogluconate dehydrogenase, decarboxylating	P52209	P52209	PGD	18.9148	19.4531	19.5242	18.718	19.7128	19.8522		8	8	8	29.6	29.6	29.6	53.139	0	20.832	6753700	20	11612	48543	58492	28344	88283	46132
Signal recognition particle 14 kDa protein	P37108	P37108	SRP14	NaN	18.6179	18.22	17.9027	18.6248	18.1232		3	3	3	19.9	19.9	19.9	14.57	0	9.6777	3073000	7	11600	78568	62283	63983	180490	42074
Secernin-1	Q12765	Q12765	SCRN1	17.7476	17.9987	17.8356	17.6447	17.8985	18.0395		3	3	3	8.5	8.5	8.5	46.382	0	6.636	2209500	12	11597	19283	24288	19010	33776	22015
Protein FAM171A1	Q5VUB5	Q5VUB5	FAM171A1	19.2522	19.768	19.2839	18.8756	19.577	19.9021		8	8	8	13.5	13.5	13.5	97.853	0	17.288	7378600	15	11208	35197	33640	21867	73559	23951
Neurogenic locus notch homolog protein 2;Notch 2 extracellular truncation;Notch 2 intracellular domain	Q04721	Q04721	NOTCH2	20.4385	19.3444	19.7977	20.1908	19.1827	19.0244		8	8	8	6.5	6.5	6.5	265.4	0	27.197	8873900	18	11202	15079	15915	30284	33828	8937.6
Multidrug resistance-associated protein 1	P33527;O15438	P33527	ABCC1	20.1302	21.2877	21.3894	20.5233	20.701	21.4238		17	17	17	17	17	17	171.59	0	65.197	19806000	64	11194	50494	57046	36131	73625	42831
Phosphoserine aminotransferase	Q9Y617	Q9Y617	PSAT1	18.1665	19.3976	19.404	18.2346	18.5597	19.4961		5	5	5	18.4	18.4	18.4	40.422	0	9.4455	5008100	14	11192	43472	46384	25923	80607	42825
V-type proton ATPase subunit G 1;V-type proton ATPase subunit G 2	O75348;O95670	O75348;O95670	ATP6V1G1;ATP6V1G2	NaN	NaN	18.2483	18.8212	19.072	18.4685		2	2	2	22	22	22	13.757	0	17.287	3693900	9	11189	45393	59593	118680	235970	56875
F-actin-capping protein subunit alpha-2	P47755	P47755	CAPZA2	17.9726	18.9034	18.4968	18.2264	18.7023	18.1135		5	4	4	26.2	22.7	22.7	32.949	0	6.9053	3988100	9	10952	60392	35598	57904	129260	12671
Laminin subunit gamma-2	Q13753	Q13753	LAMC2	19.3358	17.7244	18.3085	18.5501	18.264	17.8225		7	7	7	8.8	8.8	8.8	130.97	0	14.453	3469600	11	10951	3338.7	3249.6	20915	14817	2689.3
Voltage-dependent calcium channel subunit alpha-2/delta-1;Voltage-dependent calcium channel subunit alpha-2-1;Voltage-dependent calcium channel subunit delta-1	P54289	P54289	CACNA2D1	19.6469	19.4919	19.5698	19.4413	19.8438	19.7291		10	10	10	14.1	14.1	14.1	124.57	0	21.889	8334400	38	10730	18464	22675	25765	57963	15939
Protein kinase C and casein kinase substrate in neurons protein 2	Q9UNF0	Q9UNF0	PACSIN2	NaN	19.3124	19.1417	18.8105	19.4312	19.5469		5	5	5	12.8	12.8	12.8	55.738	0	9.1461	5697500	15	10646	36625	32584	29288	95227	43346
Misshapen-like kinase 1	Q8N4C8	Q8N4C8	MINK1	19.6085	19.6254	19.3255	19.5196	19.8385	19.9241		19	6	6	16.7	7.1	7.1	149.82	0	25.327	8308200	18	10567	17400	17710	22853	47606	15740
Protein numb homolog	P49757	P49757	NUMB	18.4904	18.902	19.1059	18.4831	18.9708	18.8518		6	6	6	17.2	17.2	17.2	70.803	0	20.441	4640200	16	10553	33884	34319	11994	71898	22961
AP-2 complex subunit alpha-1	O95782	O95782	AP2A1	19.5453	19.2316	19.3871	19.4181	19.7227	19.4209		8	8	7	14.1	14.1	12.9	107.54	0	20.764	7388100	27	10512	17130	19559	25728	51565	14905
Gamma-soluble NSF attachment protein	Q99747	Q99747	NAPG	17.3625	18.6931	18.2679	17.7454	18.2024	18.6286		3	3	3	11.5	11.5	11.5	34.746	0	5.6197	3033700	8	10456	35038	18972	15775	63087	25210
MAGUK p55 subfamily member 6	Q9NZW5;REV__Q8N884;Q14789	Q9NZW5	MPP6	18.6767	19.8874	19.9399	18.7924	19.4541	19.9498		9	9	9	21.1	21.1	21.1	61.116	0	26.568	7221700	31	10451	54161	47511	15528	61160	30026
Cullin-associated NEDD8-dissociated protein 1	Q86VP6	Q86VP6	CAND1	19.1939	19.979	19.8868	19.8462	19.8429	19.7397		10	10	10	13.2	13.2	13.2	136.37	0	21.928	8496500	23	10441	29853	21326	25577	33668	16176
Plectin	Q15149	Q15149	PLEC	21.4337	19.1692	19.1384	20.711	19.8672	19.3907		19	19	19	5	5	5	531.78	0	30.793	11135000	31	10377	1766.3	3005.8	11036	9638.9	2573.8
Annexin A3	P12429	P12429	ANXA3	17.556	17.7202	17.8236	NaN	NaN	NaN		3	3	3	11.8	11.8	11.8	36.375	0	3.9974	1155000	3	10325	17325	9791.7	8484.1	0	6575.6
Kin of IRRE-like protein 1	Q96J84	Q96J84	KIRREL	18.6637	18.3157	18.4363	18.1047	18.9452	19.0949		6	6	6	12	12	12	83.535	0	55.689	4072100	16	9953	14390	16557	22979	45545	17829
Thyroid receptor-interacting protein 6	Q15654	Q15654	TRIP6	18.0874	18.4817	18.2702	17.8341	18.6508	18.4246		3	3	3	16.2	16.2	16.2	50.287	0	16.437	3289100	15	9872.3	28166	22382	20670	57100	18432
Endothelial protein C receptor	Q9UNN8	Q9UNN8	PROCR	16.6695	16.7653	17.0093	16.6863	17.5224	16.9369		2	2	2	9.2	9.2	9.2	26.671	0	6.0513	1293900	5	9806.1	15347	22468	18915	48478	14375
Acyl-protein thioesterase 2	O95372	O95372	LYPLA2	16.9749	17.2414	17.4402	17.0517	NaN	17.1178		2	2	2	11.3	11.3	11.3	24.737	0	4.062	1145300	3	9445.3	20591	21091	21776	10014	12521
Polypyrimidine tract-binding protein 1	P26599	P26599	PTBP1	17.8792	17.4607	17.9358	18.1205	17.9538	17.5827		3	3	3	11.5	11.5	11.5	57.221	0	7.6864	2155200	6	9289.5	20538	27496	15638	25282	15186
D-dopachrome decarboxylase;D-dopachrome decarboxylase-like protein	P30046;A6NHG4	P30046;A6NHG4	DDT;DDTL	NaN	19.7699	19.7038	18.3148	19.6901	18.9095		2	2	2	26.3	26.3	26.3	12.712	0	6.3589	6073500	9	9033.6	185660	166130	88530	334330	83969
Programmed cell death protein 10	Q9BUL8	Q9BUL8	PDCD10	NaN	19.071	18.9327	17.5924	18.8783	17.9267		3	3	3	23.1	23.1	23.1	24.701	0	8.2762	3600200	13	8857.1	55192	56403	41729	93962	20796
AP-2 complex subunit beta	P63010	P63010	AP2B1	19.5257	20.0938	20.0748	20.0297	20.3355	19.8278		12	12	9	24.9	24.9	20.9	104.55	0	31.557	11210000	37	8772	38436	49443	41498	91366	25251
Liprin-beta-1	Q86W92;Q8ND30	Q86W92	PPFIBP1	19.0986	19.6399	19.7237	18.8243	19.7217	19.4693		8	8	8	12	12	12	114.02	0	15.953	7132000	15	8666.8	27416	28715	14213	50921	15620
DNA-dependent protein kinase catalytic subunit	P78527	P78527	PRKDC	20.6702	18.5927	18.4008	18.6624	19.0018	18.4636		15	15	15	6	6	6	469.08	0	33.764	5342200	19	8614.9	1471	2478.9	4561.3	6212.5	944.1
Ras-related protein Rab-21	Q9UL25	Q9UL25	RAB21	16.7525	NaN	17.8793	17.4719	18.0914	17.557		3	3	3	17.8	17.8	17.8	24.347	0	50.495	1864300	14	8526.9	10600	24029	23980	54985	21286
Phosphoprotein associated with glycosphingolipid-enriched microdomains 1	Q9NWQ8	Q9NWQ8	PAG1	18.2546	19.0656	18.7298	17.7637	18.7384	19.0831		5	5	5	19	19	19	46.98	0	41.356	3959000	29	8464.1	51313	36324	27548	52793	31926
Nectin-3	Q9NQS3	Q9NQS3	PVRL3	NaN	18.6638	18.456	18.015	18.6485	18.6478		3	3	3	7.5	7.5	7.5	61.002	0	8.5523	3345200	9	8358.4	39057	26015	24722	63050	24641
Receptor-type tyrosine-protein phosphatase kappa	Q15262	Q15262	PTPRK	19.1435	18.7384	18.9019	18.3951	19.3596	18.4463		5	5	5	5.3	5.3	5.3	162.1	0	10.638	4908300	17	8198.3	7579.2	12975	4687.9	36499	9228
Epsin-1	Q9Y6I3	Q9Y6I3	EPN1	NaN	17.5659	17.98	17.5344	18.1106	17.9918		2	2	2	9.4	9.4	9.4	60.293	0	3.2423	2229900	4	8145.9	14856	28612	18564	59054	19424
Actin-related protein 2/3 complex subunit 4	P59998	P59998	ARPC4	NaN	17.9429	NaN	18.4149	18.743	18.1864		3	3	3	16.7	16.7	16.7	19.667	0	6.9018	2756400	7	8110	29192	10003	78408	140290	40264
Paxillin	P49023	P49023	PXN	18.2495	18.6636	18.4657	17.8693	18.7469	18.6025		5	5	5	13.7	13.7	13.7	64.505	0	20.074	3516800	12	8091.9	22957	19433	16457	38272	16057
Importin subunit alpha-3;Importin subunit alpha-4	O00629;O00505	O00629;O00505	KPNA4;KPNA3	NaN	NaN	18.2894	18.0461	18.4796	18.1802		3	3	3	12.3	12.3	12.3	57.886	0	7.496	2713000	3	7931.6	17620	31222	33614	60825	18347
Peroxiredoxin-2	P32119	P32119	PRDX2	17.8587	18.5914	19.0583	18.2144	18.5357	NaN		6	5	5	27.8	22.2	22.2	21.892	0	11.369	3806100	10	7921.3	50336	48876	59134	98737	27772
Farnesyl pyrophosphate synthase	P14324	P14324	FDPS	17.3863	18.4002	17.6568	NaN	17.6824	17.6556		2	2	2	6.4	6.4	6.4	48.275	0	3.2657	2027800	3	7871.4	23450	18977	11129	37354	13874
Carbonic anhydrase 9	Q16790	Q16790	CA9	NaN	18.8971	19.4068	18.6887	18.9907	19.2245		3	3	3	8.5	8.5	8.5	49.697	0	6.8953	4111800	14	7735.9	27296	65343	16184	32860	56172
Perilipin-3	O60664	O60664	PLIN3	17.6453	18.6022	18.7293	17.6371	18.3944	18.4096		6	6	6	24	24	24	47.074	0	19.681	3118100	21	7620.8	27176	20745	14466	35679	14239
Filamin-C	Q14315	Q14315	FLNC	19.9149	18.4509	18.3362	19.6468	18.1436	18.1418		19	11	11	11.1	7.2	7.2	291.02	0	22.228	4774200	22	7480.7	2543	2048.5	12804	5863.9	876.6
Serine/threonine-protein kinase OSR1	O95747	O95747	OXSR1	18.186	17.4656	17.3231	17.5019	17.5969	17.5241		3	3	3	8.3	8.3	8.3	58.022	0	6.3558	2043700	6	7444	7685.2	7697	32097	20033	6791.4
Procollagen-lysine,2-oxoglutarate 5-dioxygenase 1	Q02809	Q02809	PLOD1	18.1842	17.5957	17.4921	17.9529	19.0098	17.8121		5	5	5	10.6	10.6	10.6	83.549	0	9.3116	2977600	6	7277.8	8775.3	6871	14609	26862	3278.5
Ubiquitin-conjugating enzyme E2 variant 1	Q13404	Q13404	UBE2V1	NaN	18.6585	18.5868	17.9407	18.3435	19.3566		3	3	1	24.5	24.5	10.9	16.495	0	5.5695	3387300	13	7105.3	66662	61549	31324	102770	69318
Alpha-soluble NSF attachment protein	P54920;Q9H115	P54920	NAPA	17.8277	18.3728	18.1105	18.1259	17.9407	18.6883		4	4	4	17.3	17.3	17.3	33.232	0	7.7208	2997900	8	6975.4	33831	18150	22390	57599	27603
Protein LAP2	Q96RT1;Q96NW7	Q96RT1	ERBB2IP	19.7694	20.9891	20.8514	20.2296	20.9636	20.6384		15	15	15	17.1	17.1	17.1	158.3	0	49.83	16817000	57	6945	38407	35879	24874	77337	21641
Protocadherin gamma-C3;Protocadherin gamma-B5;Protocadherin gamma-B4;Protocadherin gamma-B1;Protocadherin gamma-B3;Protocadherin gamma-B7;Protocadherin gamma-B6;Protocadherin gamma-A1;Protocadherin gamma-A5;Protocadherin gamma-B2;Protocadherin gamma-A2;Protocadherin gamma-A3;Protocadherin gamma-A6;Protocadherin gamma-A7;Protocadherin gamma-A8;Protocadherin gamma-A9;Protocadherin gamma-A12;Protoca…	Q9UN70;Q9Y5G0;Q9UN71;Q9Y5G3;Q9Y5G1;Q9Y5F8;Q9Y5F9;Q9Y5H4;Q9Y5G8;Q9Y5G2;Q9Y5H1;Q9Y5H0;Q9Y5G7;Q9Y5G6;Q9Y5G5;Q9Y5G4;O60330;Q9Y5H2;Q9Y5H3;Q9Y5F7;Q9Y5F6;Q9Y5G9	Q9UN70;Q9Y5G0;Q9UN71;Q9Y5G3;Q9Y5G1;Q9Y5F8;Q9Y5F9;Q9Y5H4;Q9Y5G8;Q9Y5G2;Q9Y5H1;Q9Y5H0;Q9Y5G7;Q9Y5G6;Q9Y5G5;Q9Y5G4;O60330;Q9Y5H2;Q9Y5H3;Q9Y5F7;Q9Y5F6;Q9Y5G9	PCDHGC3;PCDHGB5;PCDHGB4;PCDHGB1;PCDHGB3;PCDHGB7;PCDHGB6;PCDHGA1;PCDHGA5;PCDHGB2;PCDHGA2;PCDHGA3;PCDHGA6;PCDHGA7;PCDHGA8;PCDHGA9;PCDHGA12;PCDHGA11;PCDHGA10;PCDHGC4;PCDHGC5;PCDHGA4	18.3942	18.2625	17.9537	18.6077	18.4324	18.5483		3	3	3	4.7	4.7	4.7	101.08	0	6.412	3381100	9	6919.8	9278	11342	14979	27303	10681
Dynamin-2	P50570	P50570	DNM2	18.6116	16.0748	16.248	16.354	16.1416	16.2993		2	2	2	2.9	2.9	2.9	98.063	0	8.9319	1118000	3	6824.4	2254.6	2646.1	4720	4810.3	2035.3
Butyrophilin subfamily 2 member A1	Q7KYR7;Q8WVV5	Q7KYR7	BTN2A1	NaN	NaN	19.7752	18.4776	19.6948	18.7125		4	4	4	14.2	14.2	14.2	59.632	0	20.487	5921100	16	6751	28537	47376	26447	120410	17193
Plasma membrane calcium-transporting ATPase 3	Q16720	Q16720	ATP2B3	NaN	20.0539	19.4844	19.1155	19.3943	19.6657		11	2	2	10.7	1.6	1.6	134.2	0	11.818	6852100	10	6701.6	31430	22317	14480	44196	20714
E3 ubiquitin-protein ligase CHIP	Q9UNE7	Q9UNE7	STUB1	17.2915	17.4631	17.7271	17.7195	17.6015	17.5851		2	2	2	7.6	7.6	7.6	34.856	0	4.4067	1918800	9	6688.8	12575	15107	20360	26283	10355
Proteasome-associated protein ECM29 homolog	Q5VYK3	Q5VYK3	ECM29	18.8484	18.28	18.3263	19.6919	18.5903	18.3572		4	4	4	3.4	3.4	3.4	204.29	0	8.1735	4166700	5	6673.3	4950.4	3438.1	20595	5157.3	3989
Integrin-linked protein kinase	Q13418	Q13418	ILK	16.9887	16.8631	16.8679	16.499	17.052	17.0194		2	2	2	4	4	4	51.419	0	3.7378	1145900	4	6576.1	6284.4	7076.3	5094.3	16054	6659.3
ARF GTPase-activating protein GIT1	Q9Y2X7	Q9Y2X7	GIT1	18.1721	19.6922	19.6415	18.5769	19.9366	19.8291		7	7	7	14.6	14.6	14.6	84.34	0	24.182	7753700	19	6528.8	24172	31344	19752	91321	20724
Embigin	Q6PCB8	Q6PCB8	EMB	17.4962	18.3501	17.9252	17.4378	18.4273	18.2694		3	3	3	11.3	11.3	11.3	36.881	0	7.5653	2649300	10	6458.7	29956	22831	11053	53299	23584
Calreticulin	P27797	P27797	CALR	17.3365	17.9194	18.2257	17.4593	18.081	18.4618		2	2	2	8.2	8.2	8.2	48.141	0	5.1157	2545700	9	6429.5	22182	23082	12443	42153	14934
Peripheral plasma membrane protein CASK	O14936	O14936	CASK	18.8005	20.4117	20.1728	18.6125	20.0431	20.2656		10	10	10	15.8	15.8	15.8	105.12	0	27.322	9504700	26	6384.4	42050	39788	17644	63550	24558
Zinc finger CCCH-type antiviral protein 1	Q7Z2W4	Q7Z2W4	ZC3HAV1	18.9157	18.8383	18.5902	18.061	18.9189	18.71		5	5	5	9.8	9.8	9.8	101.43	0	14.089	4113900	13	6321.4	10865	10123	8880	24665	11320
Sodium bicarbonate cotransporter 3	Q9Y6M7	Q9Y6M7	SLC4A7	19.4892	20.8415	21.0617	19.9293	20.5735	20.6719		8	8	8	9.6	9.6	9.6	136.04	0	48.427	16288000	46	6283.1	53227	58269	32664	90987	39391
E3 ubiquitin-protein ligase UBR4	Q5T4S7	Q5T4S7	UBR4	20.6094	19.1779	19.4165	19.97	19.533	18.922		12	12	12	5	5	5	573.83	0	39.162	8281500	30	6234.9	2509.4	4350.2	11834	8169.4	1552.7
Xaa-Pro aminopeptidase 1	Q9NQW7	Q9NQW7	XPNPEP1	17.9176	17.3668	17.6325	19.0237	17.3198	17.3449		3	3	3	7.2	7.2	7.2	69.917	0	8.5611	2411000	4	6220.3	6934.7	11358	29351	13035	6161.3
TGF-beta receptor type-2	P37173	P37173	TGFBR2	17.5046	17.9958	17.7164	17.235	17.6878	17.6736		2	2	2	5.1	5.1	5.1	64.567	0	13.771	1958400	7	6178.3	11424	9876.3	8278.6	17961	7480.6
N(G),N(G)-dimethylarginine dimethylaminohydrolase 2	O95865	O95865	DDAH2	18.5002	19.9675	19.7897	18.961	20.2029	19.7245		9	8	8	45.6	42.8	42.8	29.644	0	92.305	8205800	36	6080.6	113570	99238	36450	168460	58898
Junction plakoglobin	P14923	P14923	JUP	18.0225	18.2247	21.8921	18.5099	16.7834	19.72		14	12	12	29.3	26.2	26.2	81.744	0	48.376	8552200	23	6076.8	10375	116250	31784	5686.3	15746
Thioredoxin domain-containing protein 17	Q9BRA2	Q9BRA2	TXNDC17	NaN	17.4644	17.5954	16.6512	17.7562	17.9979		2	2	2	18.7	18.7	18.7	13.941	0	3.8445	1691100	7	5982.4	30929	41472	24511	75661	32830
Catenin alpha-2	P26232	P26232	CTNNA2	18.0327	18.9163	19.568	18.1308	18.955	NaN		5	1	1	8.2	1.9	1.9	105.31	0.0016353	3.086	4002400	7	5982.3	17028	24054	10635	23740	1943.4
Unconventional myosin-Ib	O43795	O43795	MYO1B	18.7277	19.3303	19.4678	18.4316	19.295	19.7121		7	7	6	8.5	8.5	7.5	131.98	0	45.564	5877800	26	5667.2	17943	18211	7689.5	30705	14587
Plasminogen activator inhibitor 1 RNA-binding protein	Q8NC51	Q8NC51	SERBP1	16.4476	16.0511	NaN	16.9491	16.2187	16.1382		2	2	2	6.6	6.6	6.6	44.965	0	7.1221	735160	10	5662.3	5440.2	1506.1	11747	12086	4400.4
SH3 domain-containing kinase-binding protein 1	Q96B97	Q96B97	SH3KBP1	17.4994	NaN	17.5064	17.2016	18.255	17.4149		3	3	3	8.1	8.1	8.1	73.125	0	6.9107	1787800	5	5648.7	1784.3	4838	8770.3	22159	7879.7
A-kinase anchor protein 12	Q02952	Q02952	AKAP12	19.2424	20.3481	20.4089	19.428	19.7914	20.686		16	16	16	16	16	16	191.48	0	42.686	10070000	47	5563.3	17582	25873	10568	32408	29326
Phosphatidylinositol 4-phosphate 5-kinase type-1 alpha	Q99755	Q99755	PIP5K1A	NaN	18.2959	18.1466	17.7869	18.3416	18.0506		4	4	3	11.6	11.6	8.9	62.633	0	7.1265	2618500	7	5486.1	16230	19619	21104	33764	12900
Latrophilin-2	O95490	O95490	LPHN2	18.6174	18.6821	18.8904	18.6657	18.8495	18.8062		4	4	4	4.9	4.9	4.9	163.35	0	9.8155	4274600	10	5482.9	10831	13119	7851.8	23623	10336
Gamma-enolase	P09104	P09104	ENO2	17.7275	18.8192	19.0133	17.5757	18.4605	18.0609		7	4	4	29.7	17.1	17.1	47.268	0	13.715	3387100	8	5167.8	36178	36131	13443	58182	20252
Immunoglobulin superfamily member 3	O75054	O75054	IGSF3	18.0528	18.1171	18.0263	18.2046	NaN	17.9857		4	4	4	4.6	4.6	4.6	135.19	0	5.321	2530300	5	5102.5	6034	4185.3	12068	9975.4	4806.2
BAG family molecular chaperone regulator 3	O95817	O95817	BAG3	17.5396	17.0518	16.9408	NaN	NaN	17.1427		2	2	2	6.3	6.3	6.3	61.594	0	6.2741	916830	4	5094.4	6171.1	5056.8	2266	3342.3	5034.9
Tyrosine-protein kinase JAK1	P23458	P23458	JAK1	18.4017	18.5066	18.6235	18.1297	18.6691	18.6394		5	5	5	6.5	6.5	6.5	133.28	0	9.1026	3647200	10	4956.8	10462	11215	3640.1	21599	6953
Glia-derived nexin	P07093	P07093	SERPINE2	17.3632	19.8857	18.3286	17.847	19.3953	18.6085		6	6	6	18.1	18.1	18.1	44.002	0	21.399	4833600	15	4914.8	59014	26707	22078	84191	22807
Guanine nucleotide-binding protein G(q) subunit alpha	P50148	P50148	GNAQ	18.6621	19.6572	19.8636	18.5339	19.7259	19.218		11	5	5	38.7	19.2	19.2	42.142	0	14.961	6925900	29	4904.4	71389	73056	44272	129080	41818
U5 small nuclear ribonucleoprotein 200 kDa helicase	O75643	O75643	SNRNP200	19.0932	17.5331	17.646	17.3097	17.2019	NaN		6	6	6	4.1	4.1	4.1	244.5	0	11.416	1892700	8	4845.6	2636.8	1011.7	3914.9	3631.2	0
Inactive rhomboid protein 2	Q6PJF5	Q6PJF5	RHBDF2	18.1361	17.8564	18.0149	17.8419	17.5133	18.1174		4	4	4	4.7	4.7	4.7	96.685	0	7.1148	2239700	5	4766.9	10098	10931	6469.5	12307	10055
Radixin	P35241	P35241	RDX	NaN	18.9119	18.3482	17.6713	18.8341	18.5094		16	5	5	24	8.7	8.7	68.563	0	9.8035	3518900	17	4601.5	20964	12797	13727	47289	14134
Peptidyl-prolyl cis-trans isomerase B	P23284	P23284	PPIB	NaN	18.8887	NaN	18.1532	18.6439	18.3452		2	2	2	12	12	12	23.742	0	12.269	3134600	12	4575.6	58463	25347	46522	96608	29699
Integrin alpha-1	P56199	P56199	ITGA1	19.1631	19.3273	19.364	19.2943	19.5016	19.6459		7	7	7	8.1	8.1	8.1	130.85	0	13.812	6884800	11	4535.1	18469	19014	21982	40573	18370
Transforming growth factor beta-1;Latency-associated peptide	P01137	P01137	TGFB1	NaN	NaN	17.4309	18.4183	19.1983	17.4628		3	3	3	16.9	16.9	16.9	44.341	0	10.89	3018500	7	4478.5	2794.7	14780	24739	83435	6975.2
Laminin subunit alpha-5	O15230	O15230	LAMA5	20.5967	21.8484	21.2013	21.83	21.9333	21.5069		37	37	37	15.8	15.8	15.8	399.73	0	143.32	33993000	122	4432.1	30663	19477	44506	75712	14060
Cadherin-2	P19022;P55283	P19022	CDH2	18.3234	19.8082	19.3702	18.5991	19.2848	19.1828		6	6	6	15.2	15.2	15.2	99.808	0	24.49	5711800	13	4271.4	41207	34919	13590	42325	18060
Laminin subunit alpha-4	Q16363	Q16363	LAMA4	18.5355	24.2879	23.5104	22.5331	24.055	23.6136		45	45	45	34.8	34.8	34.8	202.52	0	323.31	121330000	272	4259.3	340150	195680	110330	542240	155400
Basement membrane-specific heparan sulfate proteoglycan core protein;Endorepellin;LG3 peptide	P98160	P98160	HSPG2	20.4848	21.2738	20.7516	22.1182	21.581	20.6799		43	43	43	16	16	16	468.83	0	118.46	28600000	89	4258.7	19706	9619.6	58089	55842	7081.8
Dynactin subunit 1	Q14203	Q14203	DCTN1	18.3242	18.5304	17.9688	18.4579	18.6798	17.8826		5	5	5	6.2	6.2	6.2	141.69	0	12.966	3483300	10	3888.6	6297.4	7454.8	11632	21933	4976
FERM, RhoGEF and pleckstrin domain-containing protein 1	Q9Y4F1	Q9Y4F1	FARP1	18.2436	18.6859	18.3504	17.8282	18.3526	18.451		7	7	7	11	11	11	118.63	0	13.799	3335200	9	3611.3	8347.9	10336	12630	21838	8632.9
Hepatocyte growth factor receptor	P08581	P08581	MET	NaN	17.6968	17.8363	17.3433	17.4293	17.7529		4	3	3	4	3.5	3.5	155.54	0	9.8907	1836700	9	3480	3881.6	5437	5301.4	5004	4309.8
Receptor-type tyrosine-protein phosphatase eta	Q12913	Q12913	PTPRJ	17.6946	17.0985	17.536	16.6374	17.5021	18.4555		3	3	3	4	4	4	145.94	0	8.2871	1661100	9	3397.9	2954.3	3250.7	3057.9	6166.9	9327
UTP--glucose-1-phosphate uridylyltransferase	Q16851	Q16851	UGP2	NaN	17.8895	17.4587	17.2139	18.3762	17.5088		4	4	4	14	14	14	56.94	0	8.5705	2258600	5	3264.6	10914	5995.6	18248	37044	5199.6
Sulfhydryl oxidase 1	O00391	O00391	QSOX1	17.667	17.4887	17.2278	18.6744	17.4717	17.3412		3	3	3	5.8	5.8	5.8	82.577	0	7.0495	2248300	5	3226	4831.6	10935	16484	10056	4429.4
Microtubule-associated protein 4	P27816	P27816	MAP4	17.316	NaN	NaN	17.2497	16.438	16.8099		2	2	2	2.8	2.8	2.8	121	0	4.3916	885790	3	3205.7	682.93	1031.9	4410.7	2735.4	1773.7
Suprabasin	Q6UWP8	Q6UWP8	SBSN	17.3709	NaN	18.0516	17.9537	20.0829	17.0154		7	7	7	28.5	28.5	28.5	60.54	0	31.267	4229300	22	3187.3	0	25864	8122.4	92690	2302.5
Puromycin-sensitive aminopeptidase;Puromycin-sensitive aminopeptidase-like protein	P55786;A6NEC2	P55786;A6NEC2	NPEPPS;NPEPPSL1	17.6582	18.5492	18.7588	17.8911	18.0449	18.3687		4	4	4	5.8	5.8	5.8	103.28	0	14.401	2880500	12	3182.8	10130	14344	11876	10886	9590.6
Acetyl-CoA acetyltransferase, cytosolic	Q9BWD1	Q9BWD1	ACAT2	NaN	19.7427	18.28	17.961	19.1558	18.1571		4	4	4	21.4	21.4	21.4	41.35	0	26.486	4451200	13	3123	64810	26284	43474	112220	11923
Afadin	P55196	P55196	MLLT4	18.8654	19.5389	19.5678	19.0664	19.8004	19.5415		9	9	9	8.4	8.4	8.4	206.8	0	24.387	7305400	30	3078.1	12867	14202	10733	30033	8493.9
Laminin subunit beta-2	P55268	P55268	LAMB2	18.4456	21.6925	20.7512	20.9957	21.1043	20.6325		22	22	22	18.4	18.4	18.4	195.98	0	49.031	19197000	62	3051.1	50514	31942	41328	56747	22834
1-phosphatidylinositol 4,5-bisphosphate phosphodiesterase delta-3	Q8N3E9	Q8N3E9	PLCD3	18.3715	19.6643	19.828	18.5288	19.3814	19.7606		9	9	9	20.3	20.3	20.3	89.257	0	25.142	6783700	34	2989.9	35265	41729	9525.2	68222	25611
Serine/threonine-protein kinase 10	O94804	O94804	STK10	17.959	18.6107	18.1748	17.5386	18.2733	18.7914		6	6	6	9.7	9.7	9.7	112.13	0	16.954	3081500	18	2856.3	14078	11298	5663.2	21962	11132
Serine/threonine-protein kinase TAO1	Q7L7X3;Q9H2K8	Q7L7X3	TAOK1	17.4285	17.6943	17.6171	17.2198	17.8777	17.8465		3	3	3	3.4	3.4	3.4	116.07	0	10.52	1916300	3	2813.8	7895.5	6700.5	5415.7	11399	6547
Thioredoxin reductase 1, cytoplasmic	Q16881	Q16881	TXNRD1	NaN	18.8218	18.2516	17.8722	17.9043	18.4414		5	5	5	13.1	13.1	13.1	70.905	0	10.916	2796800	7	2768.5	19085	14361	15538	24428	11220
Proto-oncogene tyrosine-protein kinase Src	P12931;Q9H3Y6;P42685;Q04912	P12931	SRC	NaN	18.4675	18.3672	17.8588	18.6077	18.5969		8	4	3	15.3	8	6.5	59.834	0	6.415	3980600	8	2649.4	8869.4	7548.9	13244	101690	8160.1
Tryptophan--tRNA ligase, cytoplasmic;T1-TrpRS;T2-TrpRS	P23381	P23381	WARS	NaN	18.3944	18.499	17.553	17.9492	17.9651		4	4	4	16.8	16.8	16.8	53.165	0	7.2586	2225700	10	2636.4	25942	28056	11215	15261	13658
Aspartyl aminopeptidase	Q9ULA0	Q9ULA0	DNPEP	NaN	19.5592	18.8345	18.9672	20.1273	19.2066		7	7	7	30.7	30.7	30.7	52.428	0	25.128	7108900	20	2440.2	40818	35710	57867	181530	20156
Rab GDP dissociation inhibitor alpha	P31150	P31150	GDI1	NaN	18.6713	18.3204	17.6568	18.1555	18.5591		8	3	3	22.1	9.6	9.6	50.582	0	8.9215	2782600	9	2434.5	22395	19529	14762	35150	17032
Proteasome subunit beta type-8	P28062	P28062	PSMB8	NaN	21.0481	20.6633	20.782	21.0931	20.7488		8	8	8	26.4	26.4	26.4	30.354	0	41.224	17821000	56	2384.4	171430	126320	182510	396090	111300
Proteasome subunit beta type-9	P28065	P28065	PSMB9	NaN	20.659	20.2122	20.1536	20.7938	20.5303		5	5	5	30.6	30.6	30.6	23.264	0	33.373	13370000	27	2379.5	211430	167150	203060	499160	132250
Nidogen-1	P14543	P14543	NID1	NaN	19.9429	18.8487	19.1127	19.5819	18.8346		10	10	10	14.1	14.1	14.1	136.38	0	18.982	6430500	17	2290.9	22188	11179	22943	54444	8285.1
Syntaxin-binding protein 1	P61764	P61764	STXBP1	NaN	18.711	18.7892	17.8956	18.2043	18.5266		4	4	4	13.1	13.1	13.1	67.568	0	11.614	3034200	13	2257.5	22365	25296	6602.7	29204	12150
Teneurin-3	Q9P273	Q9P273	TENM3	18.8304	18.7032	18.742	18.4695	18.8133	18.6128		7	7	6	5.3	5.3	4.7	300.95	0	17.639	4166700	16	2066.5	6639.3	6585.2	5043.2	9384.7	3089.5
WD repeat-containing protein 48	Q8TAF3	Q8TAF3	WDR48	NaN	17.3702	17.3669	17.1303	17.4699	17.5881		3	3	3	7.5	7.5	7.5	76.21	0	5.7083	1564600	3	2055.8	4804.3	7884.3	8168	16217	6888
Calcium-binding protein 39	Q9Y376	Q9Y376	CAB39	NaN	18.5396	19.2139	18.2575	19.3707	19.0876		4	4	4	13.8	13.8	13.8	39.869	0	33.219	5368000	14	2017.5	17961	26946	21614	166230	20854
EH domain-binding protein 1-like protein 1	Q8N3D4	Q8N3D4	EHBP1L1	17.7675	18.2137	17.8323	17.6403	17.8093	18.3678		6	6	6	5.9	5.9	5.9	161.85	0	11.741	2510900	12	1846.6	5608.9	5891.3	7364.2	9254.3	3965.7
Dedicator of cytokinesis protein 9	Q9BZ29	Q9BZ29	DOCK9	17.9314	18.1543	18.1223	18.6688	18.581	18.2415		5	4	4	4.1	3.6	3.6	236.44	0	10.137	3282400	8	1822.7	3501.7	4058.9	7744.3	8784.9	3135.2
Dynactin subunit 2	Q13561	Q13561	DCTN2	NaN	19.0318	18.7419	19.0311	19.559	18.537		5	5	5	16.7	16.7	16.7	44.23	0	13.344	4812500	8	1670.6	43399	28942	39380	97520	29712
Spermine synthase	P52788	P52788	SMS	NaN	18.0413	17.8159	18.1501	18.8249	17.5287		3	3	3	16.4	16.4	16.4	41.268	0	8.1299	2887700	7	1585.6	15549	21884	32771	67268	5329.9
Aspartate aminotransferase, cytoplasmic	P17174	P17174	GOT1	NaN	18.3631	18.4539	17.8732	18.5292	17.8673		2	2	2	9.7	9.7	9.7	46.247	0	8.2903	2839500	8	1540.1	22581	22849	17560	52525	12012
Plexin-A2	O75051	O75051	PLXNA2	18.3345	18.8103	19.1009	18.4322	19.4987	18.442		11	7	7	9.2	6.9	6.9	211.1	0	16.541	5008600	10	1475.8	9148.5	8317.7	7529.9	22423	4960.6
Dedicator of cytokinesis protein 10	Q96BY6	Q96BY6	DOCK10	17.8177	19.6967	19.5989	18.7139	19.8836	19.9196		13	13	12	8.8	8.8	8.3	249.53	0	28.27	7152900	25	1432.5	13296	9684	7527.6	22834	9667.1
Putative gamma-glutamyltranspeptidase 3;Putative gamma-glutamyltranspeptidase 3 heavy chain;Putative gamma-glutamyltranspeptidase 3 light chain;Gamma-glutamyltranspeptidase 1;Gamma-glutamyltranspeptidase 1 heavy chain;Gamma-glutamyltranspeptidase 1 light chain;Inactive gamma-glutamyltranspeptidase 2	A6NGU5;P19440;P36268	A6NGU5;P19440;P36268	GGT3P;GGT1;GGT2	NaN	17.6677	17.6814	17.0699	18.0733	17.6934		2	2	2	4.6	4.6	4.6	61.501	0	3.4652	1841200	2	1429.7	12464	13161	7060	26930	9770
55 kDa erythrocyte membrane protein	Q00013	Q00013	MPP1	NaN	17.5626	17.6302	16.8322	17.4804	17.2882		2	2	2	8.6	8.6	8.6	52.296	0	6.7264	1501800	4	1399	10362	14233	5964.9	21127	6986.5
Prolow-density lipoprotein receptor-related protein 1;Low-density lipoprotein receptor-related protein 1 85 kDa subunit;Low-density lipoprotein receptor-related protein 1 515 kDa subunit;Low-density lipoprotein receptor-related protein 1 intracellular domain	Q07954	Q07954	LRP1	17.9111	17.8123	17.5208	18.36	17.7033	17.7538		4	4	4	1.2	1.2	1.2	504.6	0	8.7793	2352300	9	1183.5	1235.6	686.61	3262	2723.8	1047.8
Thrombospondin-2	P35442	P35442	THBS2	NaN	19.4009	17.8482	17.7015	18.8794	18.433		8	7	7	9	7.8	7.8	129.99	0	36.915	3565500	10	1129.6	24652	3134.2	6807.7	33393	10117
Collagen alpha-2(IV) chain;Canstatin	P08572	P08572	COL4A2	NaN	17.2446	17.4436	17.3353	17.4076	17.2139		3	3	3	2.4	2.4	2.4	167.55	0	8.1742	1550400	5	1123.7	1660.5	2544	4894.6	5692.2	2324.7
Desmocollin-1	Q08554	Q08554	DSC1	NaN	NaN	20.4063	18.0425	17.383	19.0943		7	7	7	9.6	9.6	9.6	99.986	0	14.635	3566800	12	1053.2	1309.7	42665	9948.5	5939.1	13392
Desmoplakin	P15924	P15924	DSP	16.715	17.3966	21.8142	18.5573	NaN	19.0245		26	26	26	12.8	12.8	12.8	331.77	0	55.745	9062900	43	1023.5	1746.7	30689	5247	12090	4804.4
Laminin subunit alpha-1	P25391	P25391	LAMA1	17.4172	20.1554	19.2465	21.1637	20.8266	19.5854		21	21	21	11.1	11.1	11.1	337.08	0	66.813	12974000	45	993.81	13365	7849.1	27256	31634	5393.1
Brain-specific angiogenesis inhibitor 1-associated protein 2	Q9UQB8	Q9UQB8	BAIAP2	NaN	17.4121	17.5911	17.233	17.8349	17.3223		3	3	3	6.5	6.5	6.5	60.867	0	8.0733	1645100	6	990.11	7415.5	8907.6	8391.5	13645	3942.3
Tensin-3	Q68CZ2	Q68CZ2	TNS3	NaN	19.8436	19.2416	18.3395	20.0324	18.8103		5	5	5	8.7	8.7	8.7	155.26	0	22.381	6654800	13	926.96	24586	14300	10682	62275	8227.3
SH3 domain-binding protein 4	Q9P0V3	Q9P0V3	SH3BP4	NaN	18.0917	18.1313	17.5744	18.4254	17.673		2	2	2	3.9	3.9	3.9	107.49	0	7.0991	2425900	6	817.23	9639.1	8335	7221	20065	4462.2
Rho guanine nucleotide exchange factor 7	Q14155;Q15052	Q14155	ARHGEF7	NaN	18.158	18.0097	17.5159	19.0852	17.6466		6	6	6	10.8	10.8	10.8	90.011	0	18.211	2935900	7	645.29	15359	10124	6762.1	34418	2593.5
SH3 domain-binding glutamic acid-rich-like protein 3	Q9H299	Q9H299	SH3BGRL3	NaN	19.8532	20.0085	18.6983	20.1083	19.3893		2	2	2	32.3	32.3	32.3	10.438	0	6.7143	7444100	7	0	424100	344300	165630	731970	195040
Eukaryotic translation initiation factor 1;Eukaryotic translation initiation factor 1b	P41567;O60739	P41567;O60739	EIF1;EIF1B	NaN	17.8274	17.8644	18.1082	18.9737	17.8493		3	3	3	47.8	47.8	47.8	12.732	0	6.0488	2931800	7	0	127270	36263	66080	310090	46656
Nucleosome assembly protein 1-like 4	Q99733	Q99733	NAP1L4	NaN	18.1205	18.1451	17.9941	17.875	18.3842		5	3	3	15.2	12.3	12.3	42.823	0	9.8855	2375800	7	0	21736	29896	26183	46635	24035
Phosphatidylinositol 4-kinase alpha	P42356;A4QPH2	P42356	PI4KA	NaN	18.0858	18.8646	17.5687	18.4995	18.6407		6	6	6	4.9	4.9	4.9	236.83	0	11.396	2979200	13	0	3713.9	6134.8	2123.6	9840.3	3434.5

## Sheet: CTTN NTA Nb2
T: Protein names	T: Protein IDs	T: Majority protein IDs	T: Gene names	LFQ intensity - dox R2	LFQ intensity - dox R3	LFQ intensity - dox R4	LFQ intensity + dox R2	LFQ intensity + dox R3	LFQ intensity + dox R4	C: Only identified by site	N: Peptides	N: Razor + unique peptides	N: Unique peptides	N: Sequence coverage [%]	N: Unique + razor sequence coverage [%]	N: Unique sequence coverage [%]	N: Mol. weight [kDa]	N: Q-value	N: Score	N: Intensity	N: MS/MS count	N: iBAQ - dox R2	N: iBAQ - dox R3	N: iBAQ - dox R4	N: iBAQ + dox R2	N: iBAQ + dox R3	N: iBAQ + dox R4
Unconventional myosin-Ic	O00159	O00159	MYO1C	17.8307	19.012	18.2098	17.8491	18.6168	19.0196		20	20	19	23.5	23.5	22.9	121.68	0	199.21	9428800	53	3378.5	23270	14505	5644.2	13095	108480
Synaptosomal-associated protein 23	O00161	O00161	SNAP23	NaN	16.399	16.6651	16.0751	17.2358	17.1431		6	6	6	36.5	36.5	36.5	23.354	0	39.36	2493000	21	5214.8	29477	12844	8831.7	27739	123640
Syntaxin-binding protein 3	O00186	O00186	STXBP3	NaN	16.9316	16.3232	16.5485	16.6348	16.9542		7	7	7	15	15	15	67.764	0	45.409	2527000	15	1122.3	12035	5436.9	2662.9	5757.7	57218
26S proteasome non-ATPase regulatory subunit 11	O00231	O00231	PSMD11	NaN	16.2132	18.6997	16.6011	15.827	18.5643		11	11	11	34.8	34.8	34.8	47.463	0	91.498	6417500	31	0	5776.5	51902	2201.1	2582.2	175230
Chloride intracellular channel protein 1	O00299	O00299	CLIC1	19.0726	19.8173	20.196	18.7363	19.5611	20.3829		12	12	12	64.7	64.7	64.7	26.922	0	323.31	22571000	57	30944	189300	188490	38124	94810	963040
Agrin;Agrin N-terminal 110 kDa subunit;Agrin C-terminal 110 kDa subunit;Agrin C-terminal 90 kDa fragment;Agrin C-terminal 22 kDa fragment	O00468	O00468	AGRN	18.6653	19.4391	23.9109	20.0984	19.3995	24.2235		69	69	69	51.1	51.1	51.1	217.23	0	323.31	254410000	401	4053.8	14668	566550	14311	14820	2212400
Syntenin-1	O00560	O00560	SDCBP	22.4738	22.7065	21.7583	23.4237	23.9098	22.062		13	13	13	63.4	63.4	63.4	32.444	0	323.31	121170000	267	618590	1631900	1035500	1671600	2759800	3297600
Podocalyxin	O00592	O00592	PODXL	18.0648	18.8901	18.2178	18.4318	18.67	18.1876		6	6	6	14.7	14.7	14.7	58.635	0	46.409	6594500	23	11785	50096	38175	21142	32298	133220
Disintegrin and metalloproteinase domain-containing protein 10	O14672	O14672	ADAM10	20.9958	21.1089	19.9113	21.406	21.0198	19.8324		17	17	17	25	25	25	84.141	0	323.31	28639000	108	51594	112940	75894	96806	95888	265380
Neuropilin-1	O14786	O14786	NRP1	18.0944	18.7956	18.5683	18.5622	18.2355	18.7893		11	11	11	22.3	22.3	22.3	103.13	0	170.69	10056000	47	4512.8	25431	26096	9105.2	15445	164680
Tetraspanin-4	O14817	O14817	TSPAN4	19.0735	19.2597	17.4055	19.6152	19.1456	17.6782		4	4	4	16.4	16.4	16.4	26.118	0	27.849	6337700	18	76196	187620	64035	174910	161970	240650
Proteasome subunit alpha type-7	O14818;Q8TAA3	O14818	PSMA7	16.7973	19.6971	22.317	15.6424	17.3329	21.573		11	11	11	50.4	50.4	50.4	27.887	0	323.31	47179000	72	11194	196210	1068600	6510.6	41352	2046100
Plexin-B2	O15031	O15031	PLXNB2	17.5939	18.4469	17.7544	17.1253	18.0204	18.986		21	21	21	18.1	18.1	18.1	205.12	0	256.52	8403700	51	1428.5	11221	8322.8	1463.5	4175.6	66764
Actin-related protein 2/3 complex subunit 1B	O15143	O15143	ARPC1B	NaN	16.6297	16.7829	16.7811	16.8554	15.3264		3	3	3	12.9	12.9	12.9	40.949	0	19.79	1666100	7	0	8981	17057	7982.5	12963	45579
Phospholipid scramblase 1	O15162	O15162	PLSCR1	16.7393	16.3469	16.3663	17.1696	16.5841	16.1425		2	2	2	7.2	7.2	7.2	35.049	0	30.783	1677400	13	12116	20563	26931	22690	20397	83681
Laminin subunit alpha-5	O15230	O15230	LAMA5	14.2562	14.6174	21.3143	14.6253	14.9412	21.8008		67	67	67	28.4	28.4	28.4	399.73	0	323.31	46777000	187	391.56	910.95	38621	555.32	1097.4	218300
Monocarboxylate transporter 4	O15427	O15427	SLC16A3	19.8983	20.6081	19.3824	19.3834	19.8474	19.4394		5	5	5	12.5	12.5	12.5	49.469	0	48.538	16823000	33	60511	187480	106560	46245	102960	430880
D-3-phosphoglycerate dehydrogenase	O43175	O43175	PHGDH	16.2216	15.8977	16.3346	15.8969	16.1141	16.4266		4	4	4	8.6	8.6	8.6	56.65	0	23.807	1856300	5	2322.2	6033.8	15490	2050	3714.1	47735
Band 4.1-like protein 2	O43491	O43491	EPB41L2	19.4818	19.9415	18.6923	18.6012	19.27	19.0235		25	25	23	36.3	36.3	34.6	112.59	0	217.23	13756000	73	8244.6	46420	16507	6709.2	27480	144750
Alpha-actinin-4	O43707	O43707	ACTN4	16.7564	16.3066	16.7807	16.8659	16.7829	16.9569		6	6	4	9.9	9.9	7.2	104.85	0	39.577	2887000	17	1558.6	2244.2	7366.7	2280	3623.3	35418
EGF-like repeat and discoidin I-like domain-containing protein 3	O43854	O43854	EDIL3	17.2111	17.7223	17.1762	16.4689	NaN	16.8543		6	6	6	20.4	20.4	20.4	53.764	0	38.866	2902400	16	5078.6	20107	14732	3592.8	2982.2	65137
Long-chain-fatty-acid--CoA ligase 4	O60488;O95573	O60488	ACSL4	17.0789	18.4636	17.2427	16.7173	17.3961	18.7671		13	13	13	27	27	27	79.187	0	86.815	6716400	28	3379.2	20611	13445	3534	12111	138820
Heterogeneous nuclear ribonucleoprotein Q	O60506;O43390	O60506	SYNCRIP	NaN	15.8497	16.4171	16.3362	15.5643	16.2663		6	6	6	12.8	12.8	12.8	69.602	0	37.511	1690800	8	1297.6	2119.8	11062	3435.9	1301.1	33623
Histone H2B type 1-L;Histone H2B type 1-M;Histone H2B type 1-N;Histone H2B type 1-H;Histone H2B type 2-F;Histone H2B type 1-C/E/F/G/I;Histone H2B type 1-D;Histone H2B type F-S;Histone H2B type 1-K;Histone H2B type 2-E;Histone H2B type 1-B;Histone H2B type 1-O;Histone H2B type 1-J;Histone H2B type 3-B;Histone H2B type 1-A	Q99880;Q99879;Q99877;Q93079;Q5QNW6;P62807;P58876;P57053;O60814;Q16778;P33778;P23527;P06899;Q8N257;Q96A08	Q99880;Q99879;Q99877;Q93079;Q5QNW6;P62807;P58876;P57053;O60814;Q16778;P33778;P23527;P06899;Q8N257;Q96A08	HIST1H2BL;HIST1H2BM;HIST1H2BN;HIST1H2BH;HIST2H2BF;HIST1H2BC;HIST1H2BD;H2BFS;HIST1H2BK;HIST2H2BE;HIST1H2BB;HIST1H2BO;HIST1H2BJ;HIST3H2BB;HIST1H2BA	23.9569	18.632	22.1588	23.2345	18.8127	20.885		6	6	6	41.3	41.3	41.3	13.952	0	219.99	69254000	73	2263600	199040	1929300	1978500	182370	3340600
DnaJ homolog subfamily A member 2	O60884	O60884	DNAJA2	16.296	16.005	15.6569	16.5731	16.2577	14.6607		4	4	4	14.6	14.6	14.6	45.745	0	25.426	1021700	11	3511.2	5607.4	7490.6	6204.6	6263.6	17363
SLIT-ROBO Rho GTPase-activating protein 2;SLIT-ROBO Rho GTPase-activating protein 2B;SLIT-ROBO Rho GTPase-activating protein 2C	O75044;P0DMP2;P0DJJ0;Q7Z6B7	O75044;P0DMP2;P0DJJ0	SRGAP2;SRGAP2B;SRGAP2C	16.5164	16.9028	16.2188	16.51	16.7411	16.2085		4	4	4	5	5	5	120.88	0	23.377	1871400	5	1450.9	6704.4	5084.3	1975.4	3789.8	18424
WD repeat-containing protein 1	O75083	O75083	WDR1	NaN	17.4149	17.0443	16.2724	17.0296	17.6023		8	8	8	23.4	23.4	23.4	66.193	0	53.284	3874800	14	1297.3	15434	12536	1823.7	5069	92999
Copine-3	O75131	O75131	CPNE3	17.3613	18.1395	17.4155	17.8756	17.7303	17.9406		7	7	7	19.7	19.7	19.7	60.13	0	53.674	5609500	21	6983.1	23171	22472	11466	16403	153230
Programmed cell death protein 6	O75340	O75340	PDCD6	17.3349	17.6031	17.0205	18.534	18.9999	17.5411		6	6	6	53.9	53.9	53.9	21.868	0	40.369	4173500	14	15111	43358	34575	47093	92351	146920
Tetraspanin-9	O75954	O75954	TSPAN9	16.8937	17.1474	16.4562	NaN	17.2338	17.8564		3	3	3	20.1	20.1	20.1	26.779	0	184.82	4370200	24	12932	36882	32409	17378	33172	352810
Flotillin-1	O75955	O75955	FLOT1	17.9574	17.8882	17.419	17.9614	18.1563	16.8088		10	10	10	29.3	29.3	29.3	47.355	0	62.4	3987300	25	8450.6	19305	17793	12408	19434	70288
N(G),N(G)-dimethylarginine dimethylaminohydrolase 1	O94760	O94760	DDAH1	17.8083	18.7656	17.8172	17.4672	18.0239	18.2278		8	8	8	36.1	36.1	36.1	31.121	0	96.74	6376100	27	11194	59948	42535	9901	31729	219760
Serine protease 23	O95084	O95084	PRSS23	16.5505	15.8236	17.8903	17.0272	15.8697	16.9157		4	4	4	16.7	16.7	16.7	43.001	0	29.927	2728400	14	4422	3279.6	33268	10288	2868.9	69894
Myelin protein zero-like protein 1	O95297	O95297	MPZL1	16.814	17.2914	16.1698	16.425	17.2273	16.3551		3	3	3	14.1	14.1	14.1	29.082	0	18.548	2173700	12	11566	32673	28808	11920	22839	109560
Formin-like protein 1	O95466	O95466	FMNL1	16.7177	16.8845	16.0931	16.124	16.6457	16.6942		5	5	4	6.4	6.4	5.5	121.85	0	69.587	2455200	10	1182.1	5625.2	4360.4	743.95	2842.7	26859
Mitogen-activated protein kinase kinase kinase kinase 4	O95819;Q9UKE5	O95819	MAP4K4	18.2245	18.5104	17.5828	18.4274	18.4996	17.7144		15	15	7	15.2	15.2	9.1	142.1	0	99.2	6042900	38	3773.4	16026	8280.7	8433.3	12736	58661
L-lactate dehydrogenase A chain	P00338;Q6ZMR3;P07864	P00338	LDHA	18.2398	19.4982	18.5726	17.9491	18.639	18.8564		10	10	9	34.9	34.9	31.3	36.688	0	74.616	11438000	29	12713	96074	51639	14614	34820	425600
Superoxide dismutase [Cu-Zn]	P00441	P00441	SOD1	17.8901	17.9778	17.4439	17.0572	17.8806	17.551		4	4	4	35.1	35.1	35.1	15.936	0	25.643	3534400	9	28917	90864	65196	20675	60351	175800
Epidermal growth factor receptor	P00533;P04626;Q15303	P00533	EGFR	18.9849	19.7427	18.8329	18.5518	19.2	19.5633		22	22	22	28.4	28.4	28.4	134.28	0	156.51	14896000	66	6450.4	39461	19946	5843.4	19408	157160
Phosphoglycerate kinase 1	P00558;P07205	P00558	PGK1	18.7683	19.8993	19.8078	18.4995	19.247	20.4213		17	17	17	56.1	56.1	56.1	44.614	0	315.74	24328000	82	13738	75401	106180	15608	41234	648890
Urokinase-type plasminogen activator;Urokinase-type plasminogen activator long chain A;Urokinase-type plasminogen activator short chain A;Urokinase-type plasminogen activator chain B	P00749	P00749	PLAU	17.2806	16.7681	17.8594	17.27	NaN	18.2522		7	7	7	21.1	21.1	21.1	48.507	0	151.18	5116900	24	3416.3	8255.9	32532	9187.4	1740.9	149540
Tissue-type plasminogen activator;Tissue-type plasminogen activator chain A;Tissue-type plasminogen activator chain B	P00750	P00750	PLAT	16.3442	15.8207	19.0139	17.7381	16.2324	20.1407		13	13	13	31.1	31.1	31.1	62.916	0	323.31	13853000	44	3256.1	3725.6	52741	10819	5419.5	356940
GTPase NRas	P01111	P01111	NRAS	17.3714	18.4648	17.7992	17.512	18.0203	18.1482		6	6	2	45.5	45.5	12.7	21.229	0	44.336	5743000	25	18490	79866	63604	24826	47971	339540
Prelamin-A/C;Lamin-A/C	P02545;P20700;Q03252	P02545	LMNA	17.2195	NaN	18.6187	17.4923	17.226	18.0884		14	14	14	29.2	29.2	29.2	74.139	0	95.216	5009700	28	1582.8	691.99	38470	5875.8	5332.9	70234
Fibronectin;Anastellin;Ugl-Y1;Ugl-Y2;Ugl-Y3	P02751	P02751	FN1	17.657	17.8955	22.5105	19.541	18.1307	22.5577		50	50	50	37	37	37	262.62	0	323.31	84433000	208	3742	6020.6	192320	9554.3	5428.8	618900
Transferrin receptor protein 1;Transferrin receptor protein 1, serum form	P02786	P02786	TFRC	NaN	17.7124	16.6311	17.5721	17.6498	16.838		4	4	4	7.2	7.2	7.2	84.87	0	36.846	2823700	18	4036.5	13042	6942	7203	8960.5	32218
Ferritin light chain	P02792	P02792	FTL	17.631	18.6517	19.8442	17.2521	18.5856	18.6193		6	6	6	38.3	38.3	38.3	20.019	0	52.98	10251000	37	27274	111120	332570	23303	70722	716420
Ferritin heavy chain;Ferritin heavy chain, N-terminally processed	P02794	P02794	FTH1	17.6716	18.3739	18.6878	16.7073	18.2562	17.4709		5	5	5	36.1	36.1	36.1	21.225	0	42.861	6836800	25	15721	72392	151930	10311	36945	334230
Fructose-bisphosphate aldolase A	P04075	P04075	ALDOA	20.3737	21.3273	23.1123	19.8866	20.8094	22.8464		25	25	21	77.7	77.7	65.4	39.42	0	323.31	136490000	173	47874	199820	1193400	45122	106380	4341900
Annexin A1	P04083	P04083	ANXA1	20.5489	21.3786	21.0734	20.2115	21.1248	20.9959		18	18	18	59.5	59.5	59.5	38.714	0	323.31	51354000	108	74893	192420	318010	79557	212740	1690100
Glyceraldehyde-3-phosphate dehydrogenase	P04406;O14556	P04406	GAPDH	21.2275	22.4723	23.732	20.9025	21.7497	23.7082		16	16	16	52.2	52.2	52.2	36.053	0	323.31	219520000	217	175220	749910	2479500	205520	480830	8822200
Guanine nucleotide-binding protein G(i) subunit alpha-2	P04899	P04899	GNAI2	21.1459	22.1157	21.1164	20.7485	21.5005	22.1146		16	16	11	56.6	56.6	41.7	40.45	0	323.31	77257000	158	124910	594290	436690	138860	337260	2912500
Histone H2A type 1-J;Histone H2A type 1-H;Histone H2A.J;Histone H2A type 2-C;Histone H2A type 1-C;Histone H2A type 3;Histone H2A type 2-A;Histone H2A type 1-D;Histone H2A type 1;Histone H2A type 1-B/E;Histone H2A type 1-A;Histone H2AX	Q99878;Q96KK5;Q9BTM1;Q16777;Q93077;Q7L7L0;Q6FI13;P20671;P0C0S8;P04908;Q96QV6;P16104;Q8IUE6	Q99878;Q96KK5;Q9BTM1;Q16777;Q93077;Q7L7L0;Q6FI13;P20671;P0C0S8;P04908;Q96QV6;P16104	HIST1H2AJ;HIST1H2AH;H2AFJ;HIST2H2AC;HIST1H2AC;HIST3H2A;HIST2H2AA3;HIST1H2AD;HIST1H2AG;HIST1H2AB;HIST1H2AA;H2AFX	23.6357	20.241	22.3571	23.7455	20.358	21.7685		4	4	2	32.8	32.8	25.8	13.936	0	196.09	81317000	56	3297800	462850	3053600	3256400	431080	5761700
Sodium/potassium-transporting ATPase subunit alpha-1	P05023;P13637;P50993;Q13733;P20648	P05023	ATP1A1	22.2241	23.2541	23.0015	21.905	22.5865	23.2754		36	36	35	42.5	42.5	41.3	112.89	0	323.31	182340000	369	107830	516830	579840	115010	303890	2428700
Sodium/potassium-transporting ATPase subunit beta-1	P05026	P05026	ATP1B1	17.8326	18.9251	18.8095	17.804	17.9733	19.0398		6	6	6	31.4	31.4	31.4	35.061	0	47.073	9809100	23	18053	80319	104750	23356	48952	542000
60S acidic ribosomal protein P0-like;60S acidic ribosomal protein P0	Q8NHW5;P05388	Q8NHW5;P05388	RPLP0P6;RPLP0	16.6457	15.6102	16.277	17.8735	16.0807	16.7782		4	4	4	17.4	17.4	17.4	34.364	0	24.639	1768000	11	8452.7	7453	17460	24660	9703	58558
Integrin beta-1	P05556	P05556	ITGB1	24.4817	25.1607	24.2792	24.4613	24.7112	24.7914		30	30	30	33.8	33.8	33.8	88.414	0	323.31	575300000	494	680830	2457700	1849600	923560	1634900	9373900
Protein S100-A6	P06703	P06703	S100A6	18.8983	18.8085	19.2763	18.6764	19.0974	19.7957		3	3	3	18.9	18.9	18.9	10.18	0	21.185	13201000	14	92614	245570	398500	103600	245960	1554000
Alpha-enolase	P06733;P13929	P06733	ENO1	21.1404	21.9758	21.1989	20.6108	21.4798	21.6299		21	21	18	66.1	66.1	57.6	47.168	0	323.31	65488000	159	101840	420280	312420	95993	242730	1803400
Nucleophosmin	P06748	P06748	NPM1	16.9713	16.6291	16.9317	17.0727	17.0637	16.0308		4	4	4	19.7	19.7	19.7	32.575	0	26.084	1917700	16	9190.2	22968	33544	16938	18652	58518
Integrin alpha-V;Integrin alpha-V heavy chain;Integrin alpha-V light chain	P06756	P06756	ITGAV	18.2497	19.0065	18.1614	18.6357	18.6859	19.0553		19	19	19	23.9	23.9	23.9	116.04	0	139.18	10797000	37	3805.9	21968	12673	6288.6	16228	125190
L-lactate dehydrogenase B chain	P07195	P07195	LDHB	18.2971	18.898	18.0472	17.8708	18.3969	18.3328		8	7	7	30.5	26.9	26.9	36.638	0	89.224	6958000	32	19399	67454	42548	18175	34242	227470
Annexin A2;Putative annexin A2-like protein	P07355;A6NMY6	P07355;A6NMY6	ANXA2;ANXA2P2	23.1556	23.9884	23.1103	23.0293	23.6039	23.8064		28	28	28	70.8	70.8	70.8	38.604	0	323.31	260410000	344	391160	1704700	1215800	506810	1059300	6444400
Tubulin beta chain	P07437;A6NNZ2;CON__ENSEMBL:ENSBTAP00000025008	P07437	TUBB	18.7534	19.3468	20.0964	18.9992	19.1174	19.8503		21	5	4	60.1	19.4	16	49.67	0	301.29	19692000	57	25245	79456	189030	38393	62731	589740
Profilin-1	P07737;CON__P02584	P07737	PFN1	20.0007	20.5567	19.8119	19.5599	20.1988	20.605		9	9	9	82.1	82.1	82.1	15.054	0	250.03	28451000	51	82609	448040	305120	98418	283200	1943900
Bifunctional glutamate/proline--tRNA ligase;Glutamate--tRNA ligase;Proline--tRNA ligase	P07814	P07814	EPRS	15.9367	15.9038	19.4256	15.0906	16.4166	19.2256		22	22	22	23.4	23.4	23.4	170.59	0	151.16	9663000	41	587.72	1683.5	23346	1067.9	2196.6	88959
Heat shock protein HSP 90-alpha	P07900;Q14568;Q58FG0	P07900	HSP90AA1	18.7376	18.996	19.1454	18.7989	18.9831	19.6374		25	16	16	43.4	29.6	29.6	84.659	0	265.37	16223000	66	8673.7	38762	54983	12072	28660	348440
Heterogeneous nuclear ribonucleoproteins C1/C2;Heterogeneous nuclear ribonucleoprotein C-like 4;Heterogeneous nuclear ribonucleoprotein C-like 1;Heterogeneous nuclear ribonucleoprotein C-like 3;Heterogeneous nuclear ribonucleoprotein C-like 2	P07910;P0DMR1;O60812;B7ZW38;B2RXH8	P07910;P0DMR1;O60812;B7ZW38;B2RXH8	HNRNPC;HNRNPCL4;HNRNPCL1;HNRNPCL3;HNRNPCL2	17.1132	16.2034	18.5666	18.742	16.9369	16.6206		5	5	5	19	19	19	33.67	0	39.279	2764600	21	10308	9973.4	58515	39257	15393	29174
Laminin subunit beta-1	P07942	P07942	LAMB1	15.1768	16.5368	22.0265	16.5791	17.1112	22.4904		50	50	50	40.9	40.9	40.9	198.04	0	323.31	70090000	180	797.2	5687.8	187000	4533.1	7851.9	741290
Annexin A6	P08133	P08133	ANXA6	20.0704	20.9663	21.2117	20.2174	20.9582	21.9106		37	37	37	59.1	59.1	59.1	75.872	0	323.31	70516000	231	18003	87363	181650	27332	86715	1238900
Complement decay-accelerating factor	P08174	P08174	CD55	17.0571	17.1591	17.2678	16.9999	17.0342	17.6889		4	4	4	12.1	12.1	12.1	41.4	0	26.131	3905700	9	5935.1	18122	8100.8	7407	11863	118390
4F2 cell-surface antigen heavy chain	P08195	P08195	SLC3A2	20.8274	21.9007	21.4247	20.6643	21.2771	21.9254		17	17	17	33.5	33.5	33.5	67.993	0	323.31	68046000	149	60546	309610	280570	72469	172720	1450500
Heat shock protein HSP 90-beta	P08238;Q58FF7;P14625	P08238	HSP90AB1	21.2199	21.2984	22.0281	21.1573	21.2684	22.1425		31	31	20	52.3	52.3	35.1	83.263	0	323.31	82900000	184	60341	175540	402130	93649	149430	1631000
Neprilysin	P08473	P08473	MME	19.9844	20.5952	20.6917	19.7858	20.1512	21.1243		33	33	33	48.1	48.1	48.1	85.513	0	323.31	43650000	124	18510	102840	124340	24294	51383	769890
Melanotransferrin	P08582	P08582	MFI2	19.9589	20.8708	20.3457	20.2595	20.6506	21.1784		28	28	28	50.7	50.7	50.7	80.214	0	323.31	44724000	145	16906	94953	85641	39196	70384	757770
Integrin alpha-5;Integrin alpha-5 heavy chain;Integrin alpha-5 light chain	P08648	P08648	ITGA5	20.1858	21.2406	20.884	20.4507	20.7617	21.4673		19	19	19	26.1	26.1	26.1	114.54	0	323.31	52904000	130	27579	126800	137110	48442	94855	887820
Vimentin	P08670;P17661;Q16352;P07196;P07197	P08670	VIM	18.5071	18.0567	18.4558	18.5463	18.7743	18.2152		16	14	12	37.6	35.6	32	53.651	0	190.78	6839400	33	10381	19026	28791	16138	25341	101480
Guanine nucleotide-binding protein G(k) subunit alpha	P08754;P11488;P09471;P19087;A8MTJ3;P38405	P08754	GNAI3	19.0852	19.8422	18.6732	18.418	19.2001	19.2328		13	8	8	44.4	29.4	29.4	40.532	0	70.48	12534000	47	33794	138390	88353	31163	71925	472010
Annexin A5	P08758	P08758	ANXA5	19.6256	20.3104	20.4306	19.5472	20.1489	20.6934		16	16	16	53.8	53.8	53.8	35.936	0	226.41	32801000	80	30060	140580	169380	43541	97135	1010300
40S ribosomal protein SA	P08865	P08865	RPSA	16.6589	16.5552	17.9366	17.3941	16.7568	17.7999		7	7	7	32.5	32.5	32.5	32.854	0	71.534	4432100	30	3110	15555	74172	13254	14828	220010
CD63 antigen	P08962	P08962	CD63	19.4593	18.541	18.5211	19.7575	19.4483	18.3187		3	3	3	16.8	16.8	16.8	25.636	0	33.287	11418000	34	135690	109950	133990	323030	339360	589100
Glutathione S-transferase P	P09211	P09211	GSTP1	16.8587	18.153	17.5221	17.0412	17.2097	17.6921		8	8	8	45.2	45.2	45.2	23.356	0	69.822	4378200	26	8724	58357	49607	10480	32879	237980
Galectin-1	P09382	P09382	LGALS1	19.3129	21.1123	20.6895	19.5358	20.4774	21.0467		9	9	9	67.4	67.4	67.4	14.716	0	299.99	40914000	75	72782	562430	458150	106570	290620	3055500
Annexin A4	P09525	P09525	ANXA4	NaN	17.2969	17.2577	17.4314	17.3972	17.3267		7	7	7	26.6	26.6	26.6	35.882	0	66.959	4354800	14	0	14206	19040	5924.6	12441	146330
2,3-cyclic-nucleotide 3-phosphodiesterase	P09543	P09543	CNP	NaN	17.0011	16.7144	17.1626	16.8313	17.2616		6	6	6	21.1	21.1	21.1	47.578	0	41.234	3298200	13	1075.3	15564	8180.2	3391.6	7350.9	86595
Heat shock 70 kDa protein 1B;Heat shock 70 kDa protein 1A	P0DMV9;P0DMV8	P0DMV9;P0DMV8	HSPA1B;HSPA1A	18.9804	18.3953	18.3254	18.8893	18.6124	18.0605		12	11	5	28.9	26.8	12.5	70.051	0	124.42	7723800	49	11205	23000	28726	20690	26913	130830
Calmodulin-3;Calmodulin-2;Calmodulin-1	P0DP25;P0DP24;P0DP23;P27482;P02585	P0DP25;P0DP24;P0DP23	CALM3;CALM2;CALM1	20.9674	21.6512	20.2336	20.5512	21.4678	20.9193		7	7	7	51.7	51.7	51.7	16.837	0	323.31	43050000	68	231840	806000	442380	246340	547800	2509000
Serglycin	P10124	P10124	SRGN	NaN	NaN	16.9432	15.6458	15.3199	16.4988		3	3	3	29.7	29.7	29.7	17.652	0	20.042	2047000	9	0	0	120500	17838	19729	353690
Thioredoxin	P10599	P10599	TXN	18.3891	19.1005	18.5278	18.0311	18.8959	19.0833		4	4	4	38.1	38.1	38.1	11.737	0	43.029	10417000	31	44607	178080	173200	49943	116600	925720
Clusterin;Clusterin beta chain;Clusterin alpha chain	P10909	P10909	CLU	17.0364	16.0802	20.5084	16.8338	16.0871	21.1847		10	10	10	28.1	28.1	28.1	52.494	0	323.31	28281000	46	6354.4	11956	265230	13993	6746.4	1184200
78 kDa glucose-regulated protein	P11021	P11021	HSPA5	17.0552	16.3328	16.9959	16.7213	16.7062	16.3262		5	4	4	11.3	8.9	8.9	72.332	0	24.773	1866700	11	5272.4	5329.4	12446	4720.8	6544.8	27911
Laminin subunit gamma-1	P11047	P11047	LAMC1	18.2952	18.5486	22.7622	19.374	19.5062	23.0829		49	49	49	39.2	39.2	39.2	177.6	0	323.31	115990000	236	4258.9	9829.6	325490	10654	14951	1202200
Heat shock cognate 71 kDa protein	P11142;P54652	P11142	HSPA8	22.9951	22.9369	22.4741	23.3328	23.3758	22.5922		26	26	23	52.3	52.3	46.4	70.897	0	323.31	162710000	365	260490	565860	590640	473930	661100	2378600
Solute carrier family 2, facilitated glucose transporter member 1	P11166	P11166	SLC2A1	19.7193	20.5091	19.9007	19.807	19.9665	20.2044		5	5	5	9.8	9.8	9.8	54.083	0	177.3	23086000	58	69285	253500	256110	100450	158280	938200
Ras-related protein Ral-A	P11233	P11233	RALA	17.8686	19.0965	17.9528	17.9327	18.4454	18.7247		7	7	5	28.2	28.2	19.4	23.567	0	80.18	8047200	14	26073	110360	92726	47169	72785	545010
Ras-related protein Ral-B	P11234	P11234	RALB	17.2593	18.4422	16.7547	16.9003	17.2864	17.9855		6	4	4	28.6	19.9	19.9	23.408	0	25.857	4269300	15	18460	80459	38211	18279	41330	277630
Collagen alpha-1(VI) chain	P12109	P12109	COL6A1	18.3637	18.126	20.114	18.763	18.1872	19.7645		12	12	12	19.1	19.1	19.1	108.53	0	323.31	16652000	57	3450.5	10535	65777	8980.8	10745	208890
Collagen alpha-2(VI) chain	P12110	P12110	COL6A2	17.9184	17.5931	19.7551	18.4757	17.8883	19.1282		11	11	11	17.2	17.2	17.2	108.58	0	93.473	11775000	39	4265.8	8981.3	51400	8949.9	9822.6	161900
Collagen alpha-3(VI) chain	P12111	P12111	COL6A3	20.4931	20.3613	22.281	21.09	20.7529	21.6793		79	79	79	30.7	30.7	30.7	343.67	0	323.31	67665000	243	5678.7	15248	96043	16345	16038	244050
Neural cell adhesion molecule 1	P13591	P13591	NCAM1	17.2412	18.5586	17.3682	17.1332	17.4783	18.4335		10	10	10	16.4	16.4	16.4	94.573	0	88.937	6102400	28	3414.9	26064	13605	2335.1	10474	104700
Integrin alpha-4	P13612	P13612	ITGA4	16.4725	17.2869	16.7386	17.367	16.7755	17.1057		9	9	9	14.3	14.3	14.3	114.9	0	65.677	3136800	24	1568.6	9882.4	5864.8	3562.4	4316.9	42997
Elongation factor 2	P13639	P13639	EEF2	20.0025	20.1856	20.8395	19.9888	19.9355	20.6929		32	32	31	42.2	42.2	41	95.337	0	323.31	37298000	124	16749	59585	124310	25898	39042	563270
Plastin-2	P13796;P13797;Q14651	P13796	LCP1	NaN	17.7231	17.697	17.2218	17.5249	17.998		11	11	11	24.4	24.4	24.4	70.288	0	72.047	5628100	21	0	13457	11283	3712.6	8854	114800
CD59 glycoprotein	P13987	P13987	CD59	20.549	21.523	21.0187	20.782	20.8267	21.5515		4	4	4	25	25	25	14.177	0	85.509	52233000	79	261020	1239000	869260	454940	520670	5360600
CD99 antigen	P14209	P14209	CD99	18.8159	18.2958	17.7983	18.1514	18.9285	18.8109		4	4	4	45.4	45.4	45.4	18.848	0	57.719	8796800	27	90117	292000	143310	92695	228530	1352500
Pyruvate kinase PKM	P14618	P14618	PKM	21.0639	21.9549	22.4585	20.8657	21.3664	22.5384		29	29	28	59.5	59.5	57.4	57.936	0	323.31	108650000	213	57369	276140	517090	72032	149790	2220100
Junction plakoglobin	P14923	P14923	JUP	17.7394	18.3944	NaN	18.117	18.3443	16.6755		9	9	8	15	15	13.7	81.744	0	55.01	3699800	19	4493.2	16586	845.1	7863.3	12251	38391
Aminopeptidase N	P15144	P15144	ANPEP	22.1607	23.086	22.6151	22.2847	22.9087	23.4625		41	41	41	48.8	48.8	48.8	109.54	0	323.31	200180000	417	107200	442390	443710	168230	397180	2889800
Poliovirus receptor	P15151	P15151	PVR	15.8968	16.7748	16.4158	15.8198	16.3878	17.6784		4	4	4	12.2	12.2	12.2	45.302	0	24.761	3458300	5	4550.6	12140	9554.4	5669.3	17095	217010
Ras-related C3 botulinum toxin substrate 2	P15153	P15153	RAC2	18.6941	19.751	18.5744	18.5603	18.9474	18.9918		6	3	3	34.4	19.3	19.3	21.429	0	18.645	10055000	18	52792	260630	137340	62114	127250	616780
40S ribosomal protein S2	P15880	P15880	RPS2	19.5857	17.344	18.7095	19.6081	18.6673	18.1585		6	6	6	24.9	24.9	24.9	31.324	0	46.648	7812300	40	39384	17743	68993	73098	38724	196070
Desmoplakin	P15924	P15924	DSP	17.2151	17.0199	NaN	17.5733	17.2345	15.9535		7	7	7	3.3	3.3	3.3	331.77	0	40.744	1547300	12	750.27	2495.5	0	1248	2301.8	2697.1
CD44 antigen	P16070	P16070	CD44	20.8521	21.5456	20.4216	20.6787	21.3595	21.2185		11	11	11	13.2	13.2	13.2	81.537	0	323.31	52361000	139	94045	232570	196840	119480	254270	1042100
HLA class I histocompatibility antigen, A-34 alpha chain;HLA class I histocompatibility antigen, A-33 alpha chain;HLA class I histocompatibility antigen, A-66 alpha chain;HLA class I histocompatibility antigen, A-74 alpha chain;HLA class I histocompatibility antigen, A-31 alpha chain;HLA class I histocompatibility antigen, A-26 alpha chain;HLA class I histocompatibility antigen, A-25 alpha chain;…	P30453;P16190;P30457;P30459;P16189;P30450;P18462;P10314;P30512;P30456	P30453;P16190;P30457;P30459;P16189;P30450;P18462;P10314;P30512;P30456	HLA-A	18.1231	19.0329	18.6911	18.0026	18.6134	19.663		12	12	3	42.5	42.5	13.4	41.054	0	153.51	12936000	41	11392	59692	56287	13813	33082	413730
Histone H1.2;Histone H1.4;Histone H1.3	P16403;P10412;P16402;P22492;Q02539	P16403;P10412;P16402	HIST1H1C;HIST1H1E;HIST1H1D	22.608	18.324	18.917	22.5465	19.5061	18.3411		7	7	7	24.4	24.4	24.4	21.364	0	55.777	21696000	41	678990	73123	119210	1070300	150050	318960
High mobility group protein HMG-I/HMG-Y	P17096	P17096	HMGA1	19.5262	16.7551	18.5411	18.988	16.1455	18.2376		3	3	3	37.4	37.4	37.4	11.676	0	21.334	5339800	18	138580	8166.8	207770	131260	22317	381860
Integrin alpha-2	P17301	P17301	ITGA2	21.7127	22.7036	22.5817	21.6581	22.2871	22.8767		34	34	34	39.2	39.2	39.2	129.29	0	323.31	148700000	311	63901	355260	407230	96317	210250	2171400
Endoglin	P17813	P17813	ENG	17.4173	18.2767	17.4056	17.3936	17.8179	18.5342		7	7	7	14.6	14.6	14.6	70.577	0	57.588	6306100	18	8308.2	39310	34438	9775.3	19571	220500
T-complex protein 1 subunit alpha	P17987	P17987	TCP1	15.9093	17.4717	20.1691	17.0821	16.9029	20.195		19	19	19	44.2	44.2	44.2	60.343	0	180.46	17174000	50	2752.7	16849	110640	6398.6	6726.1	410620
Integrin beta-5	P18084	P18084	ITGB5	17.411	17.5821	16.8809	17.8025	17.4258	17.6614		9	9	9	17.5	17.5	17.5	88.053	0	54.661	3824100	18	3999.4	12275	6262.8	6663.9	6916.1	50794
60S ribosomal protein L7	P18124	P18124	RPL7	17.701	16.0804	16.2473	21.1191	16.9767	16.1845		4	4	4	15.7	15.7	15.7	29.225	0	71.132	4185000	14	58752	11910	19645	192340	40394	25707
Vinculin	P18206	P18206	VCL	17.6975	18.5059	17.3142	17.3504	18.0762	17.82		12	12	12	16	16	16	123.8	0	73.819	5305900	18	2679.5	11735	4863.7	2328.8	6789.2	42349
Integrin beta-6	P18564	P18564	ITGB6	NaN	20.5202	20.2829	20.3028	20.6479	21.0666		1	1	1	1.1	1.1	1.1	85.935	0	8.7238	32958000	22	23723	109540	108750	47266	80968	520510
60S ribosomal protein L17	P18621	P18621	RPL17	16.8881	15.0728	15.5335	20.3055	16.401	14.6968		3	3	3	18.5	18.5	18.5	21.397	0	21.334	2637000	12	45021	7887.1	22973	148870	46467	21781
Syndecan-1	P18827	P18827	SDC1	17.5761	17.8207	NaN	17.6706	17.7674	16.7203		2	2	2	9	9	9	32.461	0	13.425	4086500	18	24883	68164	158380	41416	55490	235450
Nucleolin	P19338	P19338	NCL	16.4211	NaN	16.4505	18.0356	15.8614	16.0945		5	5	5	8.7	8.7	8.7	76.613	0	29.318	1343200	6	3628.1	1196	5320.1	11246	2472.6	14513
Plasma membrane calcium-transporting ATPase 1	P20020;Q16720;Q01814	P20020	ATP2B1	19.4021	20.6296	19.9693	18.9913	20.1113	20.5792		28	28	16	31.4	31.4	20.5	138.75	0	323.31	30830000	125	9731.1	68917	64757	10534	41311	397630
Annexin A7	P20073	P20073	ANXA7	NaN	17.3177	16.3755	17.0547	17.2927	16.9979		5	5	5	12.3	12.3	12.3	52.739	0	53.237	2661800	17	1331.6	20616	12162	6588.6	13105	72949
Filamin-A	P21333	P21333	FLNA	19.5276	19.544	20.9931	20.2028	19.9621	20.6281		51	51	48	34.3	34.3	32.7	280.74	0	323.31	33895000	158	3810.1	11527	56709	9051.3	10490	161360
Heterogeneous nuclear ribonucleoproteins A2/B1	P22626	P22626	HNRNPA2B1	17.5539	16.363	18.6125	17.0958	16.8596	17.7173		4	4	4	17	17	17	37.429	0	31.22	4291600	17	8883.4	11231	59170	8076.6	12385	114840
Integrin alpha-6;Integrin alpha-6 heavy chain;Integrin alpha-6 light chain;Processed integrin alpha-6	P23229	P23229	ITGA6	20.544	21.4151	20.5526	20.8118	21.0501	21.0212		32	32	32	35	35	35	126.6	0	323.31	44720000	135	24370	103120	72586	38770	63958	442540
40S ribosomal protein S3	P23396	P23396	RPS3	19.316	17.5767	19.2724	19.9362	18.6033	18.9833		9	9	9	42.8	42.8	42.8	26.688	0	63.809	10250000	42	40771	17941	88387	74485	33799	284070
Adenosylhomocysteinase	P23526	P23526	AHCY	NaN	16.7669	17.7299	16.0965	16.3838	17.0736		6	6	6	17.4	17.4	17.4	47.716	0	38.789	2908200	14	2715.1	13280	30898	3597.2	6759.6	88160
Cofilin-1	P23528;Q9Y281	P23528	CFL1	20.2396	21.2899	20.1075	19.8386	20.7363	20.8246		8	8	8	58.4	58.4	58.4	18.502	0	323.31	30299000	77	152490	558780	293900	151770	350560	1522400
Plasma membrane calcium-transporting ATPase 4	P23634	P23634	ATP2B4	17.6816	18.4484	17.7888	NaN	17.7773	17.9356		20	8	8	21.9	10.9	10.9	137.92	0	142.15	5807500	25	1889.1	13138	12644	1627.8	6999.2	63832
Tenascin	P24821	P24821	TNC	18.2988	17.3475	19.6023	19.5597	18.3587	19.8727		22	22	22	16.2	16.2	16.2	240.85	0	163.3	14054000	46	2766.2	1906.3	21288	12411	6844.3	89918
Laminin subunit alpha-1	P25391	P25391	LAMA1	NaN	NaN	21.4216	16.1295	16.5414	22.0539		67	67	67	30.6	30.6	30.6	337.08	0	323.31	53206000	171	0	126.02	58052	1181.1	1718.6	293630
Tumor necrosis factor receptor superfamily member 6	P25445	P25445	FAS	16.3333	16.8199	15.9833	NaN	16.4671	16.1215		4	4	4	16.7	16.7	16.7	37.732	0	24.816	1682300	6	2849.7	19528	6054.9	2679	5840.3	47165
Proteasome subunit alpha type-1	P25786	P25786	PSMA1	16.9356	19.6281	22.2463	NaN	17.8061	21.2843		14	14	14	51.3	51.3	51.3	29.555	0	200.53	43371000	92	8308.7	173750	831310	2157.5	27592	1508100
Proteasome subunit alpha type-3	P25788	P25788	PSMA3	17.856	19.2758	21.8161	NaN	17.6095	21.2402		9	9	9	43.5	43.5	43.5	28.433	0	70.073	34364000	44	7560.6	135830	1053000	4531.6	40050	1402400
Integrin alpha-3;Integrin alpha-3 heavy chain;Integrin alpha-3 light chain	P26006	P26006	ITGA3	23.0645	23.8211	22.8958	23.1898	23.6498	23.817		25	25	25	24.4	24.4	24.4	116.61	0	323.31	237990000	321	239790	892180	608810	354600	643500	3210900
Moesin	P26038	P26038	MSN	20.1278	20.2337	19.852	19.5913	20.0767	20.5833		23	23	15	46.3	46.3	33.3	67.819	0	323.31	32864000	134	32979	83835	90721	33157	78966	676210
60S ribosomal protein L13	P26373	P26373	RPL13	18.8038	17.0025	17.0227	20.8931	18.7215	15.707		3	3	3	15.6	15.6	15.6	24.261	0	65.874	5668200	18	90117	22008	40606	307080	119160	50830
14-3-3 protein theta	P27348	P27348	YWHAQ	NaN	18.9594	18.3736	18.4685	18.4192	18.6791		12	9	9	53.5	42.4	42.4	27.764	0	323.31	9349500	37	20945	96645	86981	16931	43972	402350
60S ribosomal protein L10;60S ribosomal protein L10-like	P27635;Q96L21	P27635;Q96L21	RPL10;RPL10L	16.5331	14.9353	15.3809	20.8556	15.9278	14.6442		4	4	4	20.1	20.1	20.1	24.604	0	35.568	3548300	12	51847	10420	28402	285340	41411	26115
CD82 antigen	P27701	P27701	CD82	20.008	20.4295	18.924	19.9809	20.0313	19.7616		3	3	3	11.6	11.6	11.6	29.625	0	93.188	18037000	32	89051	244170	105880	107890	169010	671440
CAD protein;Glutamine-dependent carbamoyl-phosphate synthase;Aspartate carbamoyltransferase;Dihydroorotase	P27708	P27708	CAD	18.6075	19.0002	19.2145	18.9512	18.7862	18.7231		18	18	18	12.4	12.4	12.4	242.98	0	129.13	10726000	55	2980.8	10925	18303	5487	10290	56148
Proteasome subunit alpha type-5	P28066	P28066	PSMA5	15.628	19.3819	21.8374	15.4551	16.8811	21.7046		12	12	12	63.5	63.5	63.5	26.411	0	313.41	54807000	95	6571.7	162750	1185300	7626.3	46986	3573200
Ephrin type-A receptor 2	P29317;P54760;Q15375;P54753;Q9UF33;Q06187;P29320;P54764;P29322;P54756	P29317	EPHA2	21.0064	21.5458	20.301	21.1243	21.2646	20.8793		26	26	24	36.7	36.7	34.7	108.27	0	284.34	43910000	173	40914	146150	75804	65845	104650	500890
Transketolase	P29401	P29401	TKT	NaN	17.1064	17.3983	16.7688	17.2257	17.624		5	5	5	14.3	14.3	14.3	67.877	0	33.246	3862100	13	1494.6	13001	18548	3657.7	11774	106010
Peroxiredoxin-6	P30041	P30041	PRDX6	16.8685	16.913	16.4513	NaN	16.851	16.4937		6	6	6	36.2	36.2	36.2	25.035	0	38.715	2376200	19	5949.5	11676	22193	1708.6	14378	102510
60S ribosomal protein L12	P30050	P30050	RPL12	NaN	NaN	14.8908	17.5529	15.1364	14.6018		2	2	2	15.2	15.2	15.2	17.818	0	11.846	820910	3	7122.2	5645.3	12352	24977	11202	29914
DnaJ homolog subfamily A member 1	P31689	P31689	DNAJA1	18.1227	17.9653	17.1117	18.1829	18.0318	16.6534		6	6	6	22.9	22.9	22.9	44.868	0	41.243	3395000	13	4818	14409	11864	18250	56134	56195
Bifunctional purine biosynthesis protein PURH;Phosphoribosylaminoimidazolecarboxamide formyltransferase;IMP cyclohydrolase	P31939	P31939	ATIC	NaN	16.6731	18.1706	15.7068	16.1379	18.7051		13	13	13	32.9	32.9	32.9	64.615	0	84.908	5577900	26	0	11097	25614	1259.1	2203.7	106610
14-3-3 protein beta/alpha;14-3-3 protein beta/alpha, N-terminally processed	P31946	P31946	YWHAB	19.0255	19.4802	18.3013	18.5603	19.1522	18.6003		11	8	6	48.4	37.4	30.9	28.082	0	311.18	10788000	41	29637	124860	69279	28728	71471	446570
Protein S100-A11;Protein S100-A11, N-terminally processed	P31949	P31949	S100A11	18.3552	19.0585	18.6384	18.3933	18.9811	18.8436		5	5	5	49.5	49.5	49.5	11.74	0	80.191	9235200	25	73262	280330	199700	86599	195290	1011900
CD70 antigen	P32970	P32970	CD70	NaN	16.4926	16.4702	16.1879	16.2028	17.1942		4	4	4	25.9	25.9	25.9	21.118	0	26.663	2633800	11	4007.4	14085	33307	9363.9	10197	192420
Kinesin-1 heavy chain	P33176;O60282;Q12840	P33176	KIF5B	16.0837	15.9189	16.5998	NaN	NaN	16.4962		7	7	7	10	10	10	109.68	0	44.907	1727300	15	792.16	1433.2	6181.5	492.55	423.83	19465
Heat shock 70 kDa protein 4	P34932;O95757	P34932	HSPA4	NaN	16.3967	17.2039	16.1125	16.3478	17.1632		10	10	9	19	19	17.4	94.33	0	65.397	2786200	22	0	3986	8069.6	1444.2	2619.1	39605
Myosin-9	P35579;P35749;P35580;Q7Z406	P35579	MYH9	16.6471	17.335	18.3331	16.6555	16.5134	19.234		28	28	28	20.6	20.6	20.6	226.53	0	198.08	7783500	43	923.57	4051.5	11734	1267.7	1148.1	55717
Basigin	P35613	P35613	BSG	19.197	20.2549	20.0055	19.6732	20.1708	21.8497		6	6	6	25.5	25.5	25.5	42.2	0	249.52	52923000	109	63905	288120	292450	93086	210290	2580300
60S ribosomal protein L4	P36578	P36578	RPL4	21.1906	17.3908	18.3899	22.2589	20.3199	16.3928		12	12	12	26.9	26.9	26.9	47.697	0	108.12	15161000	62	149490	25830	66999	480860	156250	68159
Transgelin-2	P37802;Q9UI15	P37802	TAGLN2	NaN	17.8435	16.9251	17.1539	17.7963	17.4269		7	7	7	42.2	42.2	42.2	22.391	0	65.73	3974600	17	6753.1	39331	29302	10468	31109	188770
Stress-70 protein, mitochondrial	P38646	P38646	HSPA9	17.7878	17.8924	17.8152	17.9905	17.8103	16.8307		8	8	8	16.3	16.3	16.3	73.68	0	47.417	3820000	22	5135.3	9239.2	22404	9286.3	12345	42118
60S ribosomal protein L3	P39023;Q92901	P39023	RPL3	19.8909	15.4498	15.9107	21.291	18.4914	14.5449		10	10	10	27	27	27	46.108	0	77.091	5793300	43	48328	6704.2	15675	188440	32795	12966
Putative eukaryotic translation initiation factor 2 subunit 3-like protein;Eukaryotic translation initiation factor 2 subunit 3	Q2VIR3;P41091	Q2VIR3;P41091	EIF2S3L;EIF2S3	16.3842	15.7614	16.4427	16.8861	NaN	16.0768		2	2	2	6.4	6.4	6.4	51.228	0	12.927	1279000	7	3980	3777.9	10990	10855	3839	27465
Isoleucine--tRNA ligase, cytoplasmic	P41252	P41252	IARS	15.4524	NaN	18.2227	15.6118	15.6757	18.9508		14	14	14	16.2	16.2	16.2	144.5	0	123.05	5771700	29	722.58	595.59	20696	1161.5	1503.4	74833
40S ribosomal protein S27	P42677	P42677	RPS27	18.5918	NaN	16.6614	19.2458	17.5225	15.9134		2	2	1	22.6	22.6	13.1	9.461	0	13.226	2595900	11	98610	9240.4	76161	210420	87181	167350
Cell surface glycoprotein MUC18	P43121	P43121	MCAM	19.9068	20.2796	20.0331	19.499	20.02	20.3827		19	19	19	37.5	37.5	37.5	71.607	0	266.49	26446000	81	22357	86450	89925	33892	52625	492560
60S ribosomal protein L27a	P46776	P46776	RPL27A	19.1898	16.3621	16.7037	21.3884	17.3824	16.1516		3	3	3	23	23	23	16.561	0	25.81	5611000	13	137500	30543	47139	429100	92835	64459
60S ribosomal protein L21	P46778	P46778	RPL21	17.4566	NaN	15.9654	20.2168	16.7191	15.2351		3	3	3	25	25	25	18.565	0	18.228	2677800	10	58564	10587	26908	243480	71983	34776
60S ribosomal protein L28	P46779	P46779	RPL28	19.6311	15.2812	15.4329	20.7106	16.6997	14.4868		4	4	4	29.2	29.2	29.2	15.747	0	26.471	4133900	12	84166	16854	33364	263240	77105	42008
40S ribosomal protein S9	P46781	P46781	RPS9	19.1332	17.1537	18.6817	18.976	17.8779	17.5647		6	6	6	26.3	26.3	26.3	22.591	0	36.657	5949400	19	67579	23552	108490	60406	47749	233080
Ras GTPase-activating-like protein IQGAP1	P46940	P46940	IQGAP1	16.1516	16.7176	16.2994	NaN	15.8806	16.9304		10	10	10	9.2	9.2	9.2	189.25	0	93.495	2240700	13	797.38	2797	2118	1167.3	1580.9	18535
CD151 antigen	P48509	P48509	CD151	20.2205	21.0851	20.0173	20.4809	20.4707	20.478		3	3	3	10.7	10.7	10.7	28.295	0	38.075	27466000	40	148900	455530	300360	233670	245570	1362600
T-complex protein 1 subunit epsilon	P48643	P48643	CCT5	NaN	16.2793	17.4228	15.8077	16.178	19.4999		18	18	18	49.4	49.4	49.4	59.67	0	115.97	7689400	31	1154	7422.4	27119	1747.7	5226.5	190340
MARCKS-related protein	P49006	P49006	MARCKSL1	17.9269	18.5756	16.877	16.9725	18.2045	17.4679		4	4	4	51.3	51.3	51.3	19.529	0	133.6	4109700	27	40839	139710	61999	31725	94629	316060
Fatty acid synthase;[Acyl-carrier-protein] S-acetyltransferase;[Acyl-carrier-protein] S-malonyltransferase;3-oxoacyl-[acyl-carrier-protein] synthase;3-oxoacyl-[acyl-carrier-protein] reductase;3-hydroxyacyl-[acyl-carrier-protein] dehydratase;Enoyl-[acyl-carrier-protein] reductase;Oleoyl-[acyl-carrier-protein] hydrolase	P49327	P49327	FASN	20.5983	20.5158	22.6672	20.4228	20.1587	22.3081		65	65	65	36.1	36.1	36.1	273.42	0	323.31	99183000	276	7563.1	19696	172980	10217	13236	569770
T-complex protein 1 subunit gamma	P49368	P49368	CCT3	16.7738	17.3599	20.2076	17.0442	17.3092	19.7388		19	19	19	48.1	48.1	48.1	60.533	0	148.23	16647000	52	2111.3	17336	89515	5175.9	10032	412830
Matrix metalloproteinase-14	P50281;Q9Y5R2;P51511	P50281	MMP14	17.1929	17.3239	16.9163	16.9094	16.9956	17.3226		5	5	5	11	11	11	65.893	0	30.799	3496400	13	8670.5	20072	5965.7	6781.3	13571	119760
Rab GDP dissociation inhibitor beta	P50395;P31150	P50395	GDI2	18.4067	19.3308	18.1485	17.5679	18.6926	19.2428		18	18	18	54.2	54.2	54.2	50.663	0	151.08	11373000	53	10231	54321	32842	6745.8	25899	276150
Putative protein FAM10A4;Hsc70-interacting protein;Putative protein FAM10A5	Q8IZP2;P50502;Q8NFI4	Q8IZP2;P50502;Q8NFI4	ST13P4;ST13;ST13P5	NaN	15.6161	15.4995	15.613	15.5771	14.9395		2	2	2	10	10	10	27.406	0	12.099	755470	5	0	13711	14017	7225	9791	39197
60S ribosomal protein L14	P50914	P50914	RPL14	19.8615	16.2745	16.3972	20.8816	18.5881	14.9951		5	5	5	27	27	27	23.432	0	79.904	5025500	37	144950	32095	21997	494610	102330	41602
T-complex protein 1 subunit theta	P50990	P50990	CCT8	16.7612	17.4135	19.4216	17.2941	17.4242	19.4204		17	17	17	38.1	38.1	38.1	59.62	0	113.84	10712000	36	2057.5	14098	51126	3538.3	14766	203920
T-complex protein 1 subunit delta	P50991	P50991	CCT4	16.6843	16.5679	18.2162	16.7872	16.8154	17.671		9	9	9	25	25	25	57.924	0	66.976	4356600	23	2614.4	5794.2	25972	4139.8	5916.3	87581
Annexin A11	P50995	P50995	ANXA11	17.5609	18.2234	17.9306	17.5744	17.9572	18.2306		7	7	7	18.4	18.4	18.4	54.389	0	69.356	6247000	24	4367.5	38096	42537	14604	24553	204630
Ras-related protein Rab-5C	P51148	P51148	RAB5C	18.2141	18.6753	17.8394	18.1799	18.826	18.1259		8	8	6	54.6	54.6	44.4	23.482	0	60.407	7418300	34	25649	85342	62218	32659	68323	400200
Ras-related protein Rab-7a	P51149	P51149	RAB7A	20.464	21.1951	20.1341	20.4096	21.0126	20.194		10	10	10	61.4	61.4	61.4	23.489	0	323.31	29540000	92	110340	390820	214660	142590	286830	964760
Rho GDP-dissociation inhibitor 1	P52565	P52565	ARHGDIA	17.7736	18.9253	18.0474	17.5358	18.3899	18.7392		4	4	4	33.3	33.3	33.3	23.207	0	42.59	7555500	28	22376	159860	138570	40694	112940	604910
F-actin-capping protein subunit alpha-1	P52907	P52907	CAPZA1	NaN	17.3155	17.8656	16.9007	17.465	18.0475		8	8	7	42	42	38.5	32.922	0	52.056	4593800	12	1523.5	28498	63405	5274.9	28569	226100
Monocarboxylate transporter 1	P53985	P53985	SLC16A1	18.6923	18.9834	18.5415	18.2949	18.8137	18.8918		4	4	4	7	7	7	53.944	0	73.626	9300900	12	29009	107720	65203	24793	58659	378960
Arginine--tRNA ligase, cytoplasmic	P54136	P54136	RARS	16.452	16.645	18.4375	15.7292	16.4224	18.1201		10	10	10	22.9	22.9	22.9	75.378	0	64.543	4752600	24	1331.4	6346.2	31139	1876.5	4137.4	83618
Voltage-dependent calcium channel subunit alpha-2/delta-1;Voltage-dependent calcium channel subunit alpha-2-1;Voltage-dependent calcium channel subunit delta-1	P54289	P54289	CACNA2D1	NaN	15.9094	15.3821	15.7627	15.9141	15.7808		4	4	4	5.3	5.3	5.3	124.57	0	25.291	1264200	6	690.44	2494.6	1405.9	1228.3	2083.4	15083
Sodium/potassium-transporting ATPase subunit beta-3	P54709	P54709	ATP1B3	19.0588	20.4534	20.4374	19.0911	19.779	20.8534		12	12	12	53	53	53	31.512	0	193.35	35549000	61	43293	254570	355980	56523	150880	2101100
CD81 antigen	P60033	P60033	CD81	22.2711	22.1399	21.6424	22.4462	22.429	22.1873		3	3	3	25	25	25	25.809	0	323.31	113520000	123	364210	1331300	1425600	833470	1365000	8870700
Triosephosphate isomerase	P60174	P60174	TPI1	18.8521	19.8353	18.6324	18.3781	19.1259	19.341		11	11	11	60.8	60.8	60.8	30.791	0	197.33	15425000	54	21824	72863	95649	16824	55686	508390
Myosin light polypeptide 6	P60660;P14649	P60660	MYL6	18.0151	17.656	18.0044	17.9674	17.7796	17.7207		6	6	6	48.3	48.3	48.3	16.93	0	61.657	5018800	18	22539	50367	86402	34769	53024	254780
Eukaryotic initiation factor 4A-I	P60842;Q14240	P60842	EIF4A1	16.9767	16.5059	17.1984	16.9938	16.3244	18.3449		11	11	10	34	34	31.8	46.153	0	91.006	4825900	15	5391.5	8853.9	19497	8240.3	4315.3	163520
40S ribosomal protein S20	P60866	P60866	RPS20	17.6047	15.3547	16.944	17.6093	16.0501	16.7474		1	1	1	9.2	9.2	9.2	13.373	0	7.4076	2187200	19	38591	20246	70893	54698	29014	224000
Proteasome subunit alpha type-6	P60900	P60900	PSMA6	17.6749	20.5828	22.6278	NaN	18.1482	21.6044		10	10	10	49.2	49.2	49.2	27.399	0	323.31	62762000	101	12382	183090	1221300	3841.1	48986	2222300
Protein S100-A10	P60903	P60903	S100A10	18.0318	18.3578	18.1622	17.8903	18.3944	18.6066		3	3	3	35.1	35.1	35.1	11.203	0	20.147	7243600	23	55526	208060	216390	66067	180300	1084500
Cell division control protein 42 homolog	P60953;P17081;Q9H4E5	P60953	CDC42	NaN	18.4809	17.6695	17.8683	18.0801	18.9056		6	5	5	37.2	31.4	31.4	21.258	0	88.109	7143700	32	22454	107240	67494	29140	66581	500840
Ras-related protein Rab-2A;Ras-related protein Rab-2B	P61019;Q8WUD1	P61019;Q8WUD1	RAB2A;RAB2B	17.2945	17.5278	16.3098	17.1027	17.3556	16.5581		4	4	4	24.1	24.1	24.1	23.545	0	36.879	2439600	19	9994.2	32291	18662	13435	21530	78348
Ras-related protein Rab-10	P61026	P61026	RAB10	17.9512	18.6479	17.3972	17.8721	18.3279	17.8135		4	4	3	20.5	20.5	15	22.541	0	26.159	6852000	31	21503	82634	55887	31720	55123	280210
Ubiquitin-conjugating enzyme E2 N;Putative ubiquitin-conjugating enzyme E2 N-like	P61088;Q5JXB2	P61088;Q5JXB2	UBE2N;UBE2NL	NaN	16.5387	NaN	15.8701	16.5013	15.6923		2	2	2	13.8	13.8	13.8	17.138	0	12.68	1147700	9	3685.3	21395	8804.7	8142	17177	55562
Ras-related protein Rab-14	P61106	P61106	RAB14	17.455	17.6874	17.207	17.3359	17.4241	17.2101		5	5	5	36.3	36.3	36.3	23.897	0	34.724	3728100	13	9196.7	40555	25647	8922.2	17937	130750
Actin-related protein 3	P61158;Q9P1U1	P61158	ACTR3	NaN	16.5966	18.2128	16.3185	16.3355	17.8591		5	5	5	18.9	18.9	18.9	47.371	0	38.426	3875900	13	0	11834	41220	4697	7889.9	118930
ADP-ribosylation factor 1;ADP-ribosylation factor 3;ADP-ribosylation factor 5	P84077;P61204;P84085	P84077;P61204;P84085	ARF1;ARF3;ARF5	16.6467	16.7499	16.386	16.5962	17.8809	18.2574		5	5	3	39.2	39.2	21.5	20.697	0	121.25	4983200	17	12564	39085	40477	22125	43351	340720
Ras-related protein Rap-1b;Ras-related protein Rap-1b-like protein	P61224;A6NIZ1	P61224;A6NIZ1	RAP1B	17.8243	17.6593	16.8663	17.902	17.8057	18.1692		7	2	2	46.7	14.1	14.1	20.825	0	49.947	6333200	34	24477	52725	38695	47508	72504	397410
Ras-related protein Rap-2b	P61225;P10114	P61225	RAP2B	17.7461	18.3242	17.9731	18.5115	17.668	18.9664		7	7	4	60.1	60.1	28.4	20.504	0	67.443	8853400	23	20865	82079	33753	38240	40977	588940
40S ribosomal protein S3a	P61247	P61247	RPS3A	18.2078	NaN	16.7002	18.9423	17.7994	16.9761		4	4	4	15.9	15.9	15.9	29.945	0	23.991	2762500	5	18063	4472.1	24633	50819	10482	54028
60S ribosomal protein L15	P61313	P61313	RPL15	16.9318	NaN	15.7011	19.774	16.2911	15.2079		6	6	6	24.5	24.5	24.5	24.146	0	34.705	1995200	11	27010	4374.9	13960	84359	21562	30118
Transforming protein RhoA	P61586	P61586	RHOA	18.6406	20.1472	18.9983	18.2918	18.6832	19.8826		9	9	4	51.3	51.3	32.6	21.768	0	91.884	18745000	51	34325	269900	238110	62640	114070	1624100
Beta-2-microglobulin;Beta-2-microglobulin form pI 5.3	P61769	P61769	B2M	17.4261	18.1024	17.8901	17.1265	17.6239	18.9857		3	3	3	35.3	35.3	35.3	13.714	0	28.118	8634600	15	19899	106180	100600	20649	69472	1122300
Heterogeneous nuclear ribonucleoprotein K	P61978	P61978	HNRNPK	16.125	15.7083	17.5844	15.9963	15.4675	16.3975		5	5	5	19.7	19.7	19.7	50.976	0	46.914	2003200	15	2736.5	3977.2	24600	4831.2	2814.6	48136
14-3-3 protein gamma;14-3-3 protein gamma, N-terminally processed	P61981	P61981	YWHAG	17.6568	18.7546	17.6226	17.512	18.6102	18.6169		10	6	6	43.3	29.6	29.6	28.302	0	316.4	7822100	33	13361	60858	42410	14228	35011	323010
Ras-related protein R-Ras2	P62070	P62070	RRAS2	18.6308	19.1166	18.2768	18.432	19.0235	18.8848		8	8	6	42.6	42.6	29.4	23.399	0	234.03	9968800	38	25378	95628	67672	27535	71913	376460
26S protease regulatory subunit 4	P62191	P62191	PSMC1	16.2002	16.6369	18.5565	15.9885	15.866	18.757		10	10	10	30.2	30.2	30.2	49.184	0	91.252	5865200	26	1651.3	13095	57438	1897.5	3400.6	157130
26S protease regulatory subunit 8	P62195;Q8NB90	P62195	PSMC5	NaN	15.995	19.105	16.0787	16.0542	18.9729		12	12	12	37.7	37.7	37.7	45.626	0	120.83	8462800	28	689.01	5082.4	66426	3240.7	4405	272770
40S ribosomal protein S8	P62241	P62241	RPS8	21.3895	18.8073	20.1134	21.7119	20.2556	19.6053		8	8	8	48.1	48.1	48.1	24.205	0	323.31	22163000	70	300090	118860	360010	528610	262060	892960
40S ribosomal protein S16	P62249	P62249	RPS16	18.8511	16.8645	18.1445	18.9959	17.9256	18.0609		6	6	6	39	39	39	16.445	0	37.54	5301300	30	44549	20103	79286	65913	45530	226550
14-3-3 protein epsilon	P62258	P62258	YWHAE	20.2672	21.0732	20.5648	19.7373	20.9035	21.0553		14	14	12	64.3	64.3	57.3	29.174	0	323.31	48716000	108	65135	278830	328530	67240	238880	1887000
40S ribosomal protein S14	P62263	P62263	RPS14	19.029	17.4403	17.6432	20.0133	18.2001	17.3578		4	4	4	31.8	31.8	31.8	16.273	0	26.857	5158400	11	149410	60066	172870	324310	183770	399180
40S ribosomal protein S23	P62266	P62266	RPS23	17.9519	16.0206	17.5502	18.7897	16.7313	16.7521		3	3	3	23.1	23.1	23.1	15.807	0	19.344	2892800	10	48198	28664	80680	91387	43637	189570
60S ribosomal protein L7a	P62424	P62424	RPL7A	20.3416	17.2818	17.0695	21.5251	19.1236	16.4468		6	6	6	23.7	23.7	23.7	29.995	0	323.31	8002300	41	131980	37541	38836	416600	100560	74721
Ras-related protein Rab-11A;Ras-related protein Rab-11B	P62491;Q15907	P62491;Q15907	RAB11A;RAB11B	16.5996	16.812	NaN	16.5948	16.7906	16.0731		3	3	3	14.8	14.8	14.8	24.393	0	18.939	1705800	7	6333.6	19282	5498.6	8340.3	14630	67761
40S ribosomal protein S4, X isoform	P62701;Q8TD47;P22090	P62701	RPS4X	18.1845	17.151	16.9968	18.01	17.7301	16.1464		7	7	7	32.3	32.3	32.3	29.597	0	43.281	2860300	16	24206	6228.9	20747	20248	36824	70516
Actin, gamma-enteric smooth muscle;Actin, alpha skeletal muscle;Actin, alpha cardiac muscle 1;Actin, aortic smooth muscle	P63267;P68133;P68032;P62736	P63267;P68133;P68032;P62736	ACTG2;ACTA1;ACTC1;ACTA2	20.5289	18.9551	18.9308	20.1974	19.2057	18.1569		13	3	3	36.4	11.7	11.7	41.876	0	91.267	22950000	42	51533	68361	102950	60193	75921	788530
40S ribosomal protein S6	P62753	P62753	RPS6	19.9412	17.351	18.4091	20.2969	18.9007	17.9263		4	4	4	19.3	19.3	19.3	28.68	0	27.34	8035700	25	111450	41356	139510	239800	100190	372170
Histone H4	P62805	P62805	HIST1H4A	23.9725	19.2244	22.4075	23.2733	19.4997	21.353		12	12	12	67	67	67	11.367	0	273.02	91022000	127	3075400	206170	3058500	2756200	256650	5817500
GTP-binding nuclear protein Ran	P62826	P62826	RAN	17.9927	17.9349	19.3512	17.517	17.6514	18.9565		6	6	6	29.2	29.2	29.2	24.423	0	76.083	9933600	31	13125	42871	208690	17954	31020	589390
60S ribosomal protein L23	P62829	P62829	RPL23	NaN	NaN	NaN	16.7373	15.9004	15.8856		2	2	2	25	25	25	14.865	0	12.977	1122300	7	3504.8	5702.3	25777	19839	9904.5	59973
Ras-related protein Rap-1A	P62834	P62834	RAP1A	18.7625	19.7108	18.6482	19.1547	19.1681	19.2982		7	7	2	46.7	46.7	14.1	20.987	0	196.04	13831000	39	43427	171240	88374	75752	117030	887310
40S ribosomal protein S25	P62851	P62851	RPS25	18.5794	16.9729	NaN	19.1228	17.5806	17.2784		3	3	3	22.4	22.4	22.4	13.742	0	19.354	3728900	18	85225	43224	61544	158700	67622	329460
40S ribosomal protein S26;Putative 40S ribosomal protein S26-like 1	P62854;Q5JNZ5	P62854;Q5JNZ5	RPS26;RPS26P11	16.7644	16.5053	17.2277	18.1532	17.223	17.1656		4	4	4	37.4	37.4	37.4	13.015	0	25.665	3034700	12	28925	15573	115030	78636	49052	319730
Guanine nucleotide-binding protein G(I)/G(S)/G(T) subunit beta-1	P62873;P16520	P62873	GNB1	20.7036	22.0612	21.5209	20.4633	21.4858	22.1732		14	14	7	69.1	69.1	38.8	37.377	0	323.31	82058000	145	126020	744460	647050	141550	427420	4225600
Guanine nucleotide-binding protein G(I)/G(S)/G(T) subunit beta-2	P62879	P62879	GNB2	18.9017	20.4275	20.0643	18.9572	19.9442	20.3668		13	7	5	60	38.8	30.9	37.331	0	242.89	27516000	74	33136	222800	226100	44171	139550	1450800
60S ribosomal protein L30	P62888	P62888	RPL30	16.3157	NaN	15.769	19.4427	15.4887	15.2072		4	4	4	40.9	40.9	40.9	12.784	0	29.051	1782900	12	28986	5893.7	40426	133180	14134	74536
60S ribosomal protein L8	P62917	P62917	RPL8	17.1633	15.4409	15.8365	20.5747	16.7436	15.1044		4	4	4	16	16	16	28.024	0	28.483	3058200	16	38733	9720	22082	155090	51990	28201
Peptidyl-prolyl cis-trans isomerase A;Peptidyl-prolyl cis-trans isomerase A, N-terminally processed	P62937;P0DN26;A0A0B4J2A2;A0A075B759;Q9Y536;F5H284;P0DN37	P62937	PPIA	20.3957	20.7659	20.2268	20.0528	20.5054	20.7961		10	10	10	64.8	64.8	64.8	18.012	0	161.17	42334000	87	131080	391020	463620	178720	327200	2741800
Ubiquitin-40S ribosomal protein S27a;Ubiquitin;40S ribosomal protein S27a;Ubiquitin-60S ribosomal protein L40;Ubiquitin;60S ribosomal protein L40;Polyubiquitin-B;Ubiquitin;Polyubiquitin-C;Ubiquitin	P62979;P62987;P0CG47;P0CG48	P62979;P62987;P0CG47;P0CG48	RPS27A;UBA52;UBB;UBC	23.3949	23.3919	21.9366	23.4373	23.7367	21.4968		5	5	5	39.7	39.7	39.7	17.965	0	323.31	123110000	97	1753300	4187800	1909000	2556600	4369100	5742500
Ras-related C3 botulinum toxin substrate 1;Ras-related C3 botulinum toxin substrate 3	P63000;P60763	P63000;P60763	RAC1;RAC3	19.3565	20.3541	19.4946	19.4058	20.0462	20.481		7	6	4	34.9	29.2	19.8	21.45	0	54.653	24503000	60	109800	404470	237830	131850	318140	1860800
Guanine nucleotide-binding protein G(s) subunit alpha isoforms short;Guanine nucleotide-binding protein G(s) subunit alpha isoforms XLas	P63092;Q5JWF2	P63092;Q5JWF2	GNAS	18.9056	19.6199	19.1675	18.563	19.1858	19.6957		9	8	8	27.2	24.4	24.4	45.664	0	165.55	15896000	47	21804	92062	79602	23812	53001	524530
14-3-3 protein zeta/delta	P63104	P63104	YWHAZ	20.0971	20.8487	19.7738	19.4242	20.3219	20.7959		14	12	11	62.9	55.5	51.8	27.745	0	323.31	33209000	67	69939	293240	211210	40693	208610	1548400
Eukaryotic translation initiation factor 5A-1-like;Eukaryotic translation initiation factor 5A-1;Eukaryotic translation initiation factor 5A-2	Q6IS14;P63241;Q9GZV4	Q6IS14;P63241;Q9GZV4	EIF5AL1;EIF5A;EIF5A2	NaN	17.4082	16.3185	16.0354	16.5244	17.8246		4	4	4	40.9	40.9	40.9	16.773	0	29.793	4572200	21	0	46462	40432	7908.5	38393	438330
Actin, cytoplasmic 2;Actin, cytoplasmic 2, N-terminally processed	P63261	P63261	ACTG1	23.7	23.5519	24.2677	23.4825	23.6463	24.1489		20	20	1	68.8	68.8	4.5	41.792	0	323.31	389240000	348	638820	1473900	3299700	795950	1239800	12014000
Nuclease-sensitive element-binding protein 1	P67809;Q9Y2T7;P16989	P67809	YBX1	17.6058	17.1755	17.0875	18.4063	17.2174	16.6807		4	4	4	20.1	20.1	20.1	35.924	0	29.225	2624400	17	17862	7889.9	32292	44462	21088	78279
Putative elongation factor 1-alpha-like 3;Elongation factor 1-alpha 1	Q5VTE0;P68104	Q5VTE0;P68104	EEF1A1P5;EEF1A1	21.3795	21.6684	22.0757	21.3439	21.5625	22.2905		16	16	8	42.6	42.6	26.2	50.184	0	216.85	96460000	171	100190	363450	624910	138580	413880	2952300
Tubulin alpha-1B chain	P68363;A6NHL2;Q9H853	P68363	TUBA1B	20.4834	21.211	21.9402	20.5232	20.5476	22.0668		15	15	0	45.7	45.7	0	50.151	0	323.31	71377000	140	67523	257220	629320	92976	131390	2220500
Tubulin beta-4B chain;Tubulin beta-4A chain	P68371;P04350	P68371;P04350	TUBB4B;TUBB4A	19.8882	19.9021	21.0664	19.8491	20.3354	21.3093		22	22	3	58.2	58.2	7	49.83	0	323.31	59770000	205	53040	108730	422190	77821	134230	2192500
Histone H3.2;Histone H3.1t;Histone H3.3;Histone H3.1;Histone H3.3C	Q71DI3;Q16695;P84243;P68431;Q6NXT2	Q71DI3;Q16695;P84243;P68431;Q6NXT2	HIST2H3A;HIST3H3;H3F3A;HIST1H3A;H3F3C	19.9256	17.6101	20.3922	21.2324	17.4897	18.2045		4	4	4	17.6	17.6	17.6	15.388	0	26.836	12584000	30	394020	81411	1068900	633820	59992	907790
T-complex protein 1 subunit beta	P78371	P78371	CCT2	NaN	17.9192	19.2455	17.1367	18.1115	19.7927		18	18	18	48.4	48.4	48.4	57.488	0	221.4	13524000	55	813.7	14075	64790	3950.1	17677	321300
Brain acid soluble protein 1	P80723	P80723	BASP1	22.7963	23.1999	21.7698	21.6853	22.7174	22.2601		12	12	12	67	67	67	22.693	0	323.31	107650000	164	569390	1676200	796540	338360	1012300	3888100
Dermcidin;Survival-promoting peptide;DCD-1	P81605	P81605	DCD	21.2722	19.7167	18.1296	19.4484	19.0681	17.2682		2	2	2	20	20	20	11.284	0	32.704	9060700	28	481440	407120	180560	206510	209570	326950
60S ribosomal protein L24	P83731	P83731	RPL24	18.1407	NaN	15.554	19.9347	18.8951	14.7381		4	4	4	20.4	20.4	20.4	17.779	0	27.195	3588400	16	42476	46579	27121	195540	70987	65843
Rho-related GTP-binding protein RhoG	P84095	P84095	RHOG	18.7043	19.3885	18.2757	18.8629	18.7616	18.3536		7	7	6	47.6	47.6	41.9	21.308	0	123.89	9445200	55	28499	160760	95544	40394	70006	463460
Basement membrane-specific heparan sulfate proteoglycan core protein;Endorepellin;LG3 peptide	P98160	P98160	HSPG2	17.0024	17.9772	21.56	18.0306	19.8276	23.3538		100	100	100	36.6	36.6	36.6	468.83	0	323.31	122100000	317	518	4507.9	53466	2155.4	11993	587360
Ephrin-B1	P98172	P98172	EFNB1	18.2397	17.4936	15.9698	17.8333	17.9165	15.6831		2	2	2	9	9	9	38.006	0	14.208	2305100	16	15633	21588	11758	16618	23973	31753
Clathrin heavy chain 1	Q00610;P53675	Q00610	CLTC	NaN	17.4072	19.7322	17.3957	16.0266	19.6528		27	27	27	24.2	24.2	24.2	191.61	0	227.13	12234000	68	358.34	4875.8	25974	2854.9	1398.7	100470
Large neutral amino acids transporter small subunit 1	Q01650	Q01650	SLC7A5	18.3535	18.5077	18.0386	18.0771	18.2612	17.8626		2	2	2	5.5	5.5	5.5	55.01	0	60.789	5487900	15	19369	53884	37179	18045	31982	144420
60S ribosomal protein L18a	Q02543	Q02543	RPL18A	19.9749	16.2439	16.3466	21.3563	18.4368	15.2574		6	6	6	31.8	31.8	31.8	20.762	0	45.21	6155600	19	124070	29394	15672	381510	85620	47690
60S ribosomal protein L6	Q02878	Q02878	RPL6	17.8729	16.3733	16.5394	21.5554	17.5412	15.8866		6	6	6	22.9	22.9	22.9	32.728	0	53.462	5469000	17	68483	13142	16189	234060	62768	26044
Urokinase plasminogen activator surface receptor	Q03405	Q03405	PLAUR	NaN	17.4671	17.8235	17.5121	16.1651	19.3258		10	10	10	41.5	41.5	41.5	36.978	0	115.17	9073400	28	2821.6	22533	46279	10532	6109	445460
Peroxiredoxin-1	Q06830;P32119;Q13162	Q06830	PRDX1	18.8942	19.3173	19.7268	18.7442	19.1616	19.402		10	10	10	49.2	49.2	49.2	22.11	0	80.903	14343000	44	31989	89268	168010	44837	75976	546130
60S ribosomal protein L18	Q07020	Q07020	RPL18	19.5664	16.2771	16.8057	21.8872	18.3079	16.1403		5	5	5	31.4	31.4	31.4	21.634	0	302.87	7586600	27	173060	37220	46698	625590	143110	58124
Complement component 1 Q subcomponent-binding protein, mitochondrial	Q07021	Q07021	C1QBP	NaN	15.167	17.0707	15.229	14.977	16.3529		3	3	3	20.6	20.6	20.6	31.362	0	35.021	1553100	10	0	7039.4	26723	4295	4834.6	76578
Galectin-3-binding protein	Q08380	Q08380	LGALS3BP	21.2298	21.834	25.3969	20.5287	21.1407	25.3233		18	18	18	39.3	39.3	39.3	65.33	0	323.31	649360000	328	68757	285000	4894300	55223	149320	19523000
Lactadherin;Lactadherin short form;Medin	Q08431	Q08431	MFGE8	18.9005	19.4911	18.8454	18.4681	18.1719	19.5189		12	12	12	45	45	45	43.122	0	127.33	14715000	42	17406	62700	48635	15440	26097	442840
Leukocyte surface antigen CD47	Q08722	Q08722	CD47	17.7433	18.8854	18.2273	17.902	18.6234	18.5453		3	3	3	8.7	8.7	8.7	35.213	0	19.698	6928900	10	25538	114330	74629	34257	78330	365810
Neuroblast differentiation-associated protein AHNAK	Q09666	Q09666	AHNAK	19.9857	21.1058	20.1467	20.2119	21.0062	20.8486		57	57	57	26.4	26.4	26.4	629.09	0	323.31	40180000	114	2374.4	15475	7548.8	4262	8861.9	68340
Syntaxin-4	Q12846	Q12846	STX4	NaN	17.0864	16.3899	16.5514	16.6893	16.9101		3	3	3	12.1	12.1	12.1	34.18	0	18.174	2324600	7	3925.3	24620	14188	4789.6	16010	91442
26S proteasome non-ATPase regulatory subunit 2	Q13200	Q13200	PSMD2	16.8933	17.5627	19.2675	16.4375	17.1876	19.3376		20	20	20	31.2	31.2	31.2	100.2	0	128.1	10204000	39	2282.2	9683.2	40121	1353.9	3874	150940
Zinc transporter ZIP6	Q13433	Q13433	SLC39A6	NaN	16.7209	NaN	15.7756	16.1439	15.7395		3	3	3	4.2	4.2	4.2	85.046	0	17.817	1194300	5	1399.9	11934	3426.5	3107.8	7127.6	32719
Disintegrin and metalloproteinase domain-containing protein 9	Q13443	Q13443	ADAM9	17.5714	17.7018	16.3852	17.8667	17.7431	16.9402		7	7	7	14.3	14.3	14.3	90.555	0	51.821	3296000	19	3362.8	7286.5	8025	7079.6	10965	36526
Heterogeneous nuclear ribonucleoprotein D0	Q14103	Q14103	HNRNPD	16.5846	16.383	18.2195	16.5836	15.8959	16.9622		4	4	3	11.3	11.3	9	38.434	0	25.332	3291400	15	9393.7	9138.9	85581	13640	8920.1	126510
Flotillin-2	Q14254	Q14254	FLOT2	17.4942	17.4912	17.2193	17.9038	17.9397	17.3305		7	7	7	20.3	20.3	20.3	47.064	0	45.298	3517200	23	6303.5	17306	23630	11923	16663	59450
Raftlin	Q14699	Q14699	RFTN1	17.6328	18.9892	17.3513	17.1967	17.9464	17.8397		11	11	11	37.2	37.2	37.2	63.145	0	83.956	5213300	23	4509.9	48122	9543.4	4456.8	24133	95426
26S proteasome non-ATPase regulatory subunit 6	Q15008	Q15008	PSMD6	16.087	16.2263	18.4489	NaN	15.9205	18.6057		7	7	7	22.1	22.1	22.1	45.531	0	88.414	5483100	19	1945.3	5199.5	52619	1011.9	3034.2	155510
Plectin	Q15149	Q15149	PLEC	15.7143	NaN	17.4494	15.8204	15.7031	15.8117		6	6	6	1.6	1.6	1.6	531.78	0	34.235	1656600	8	141.36	0	1839.1	221.55	268.62	3241.9
Poly(rC)-binding protein 1	Q15365;P57721	Q15365	PCBP1	17.2649	17.1115	17.5325	17.1851	16.9036	17.4557		6	6	3	25.6	25.6	14.6	37.497	0	39.092	4024800	22	6093.7	20337	41966	10299	13649	144410
Neutral amino acid transporter B(0)	Q15758	Q15758	SLC1A5	21.0582	21.8279	20.6029	20.5548	21.6367	20.7973		9	9	9	25	25	25	56.598	0	185.98	47134000	70	139240	526280	315360	137860	371460	1455700
CD276 antigen	Q5ZPR3	Q5ZPR3	CD276	NaN	17.7808	17.4047	16.6865	16.9188	18.563		6	6	6	21.2	21.2	21.2	57.235	0	92.268	6247300	30	1610.6	28746	26031	4142.3	12139	239700
Chondroitin sulfate proteoglycan 4	Q6UVK1	Q6UVK1	CSPG4	18.1719	17.6	17.6646	18.3866	18.3501	17.5827		14	14	14	11.1	11.1	11.1	250.53	0	102.15	5490300	37	2014.3	6286	10559	4497.4	6814.6	35189
CD109 antigen	Q6YHK3	Q6YHK3	CD109	17.5296	18.2578	17.6174	17.722	17.7939	18.087		12	12	12	12.4	12.4	12.4	161.69	0	85.841	5854900	27	2202.9	11744	8185.2	3288.6	6612.3	56679
Cytoplasmic FMR1-interacting protein 1	Q7L576	Q7L576	CYFIP1	17.9918	18.4985	17.3854	17.9322	18.1666	17.9239		12	12	5	11.3	11.3	5.1	145.18	0	75.179	5801200	31	3566.2	13341	7446.6	4797.2	7871.4	53621
Golgin subfamily A member 7	Q7Z5G4	Q7Z5G4	GOLGA7	16.0495	16.4764	16.0267	15.9426	16.3406	16.0889		3	3	3	27	27	27	15.824	0	19.23	1538200	5	7188.5	16344	15000	8722.4	25395	98262
Abl interactor 1	Q8IZP0	Q8IZP0	ABI1	NaN	16.5073	15.8888	16.3772	16.2067	16.4165		5	5	4	14.4	14.4	12.6	55.08	0	31.844	1998400	10	1307.7	9278.9	6987.5	3136.5	9696.1	74775
Arrestin domain-containing protein 1	Q8N5I2	Q8N5I2	ARRDC1	19.4915	18.9417	17.82	20.1269	19.4264	17.1515		6	6	6	20.1	20.1	20.1	45.981	0	40.694	7105200	22	56657	86753	41128	117700	106630	137690
Tetraspanin-14	Q8NG11	Q8NG11	TSPAN14	18.2037	18.7465	17.7197	18.7683	18.353	17.6196		3	3	3	15.9	15.9	15.9	30.69	0	45.322	5949400	30	21804	81009	47315	43476	60524	241660
Programmed cell death 6-interacting protein	Q8WUM4	Q8WUM4	PDCD6IP	23.0382	22.8507	21.5417	23.492	23.3558	20.815		44	44	44	56	56	56	96.022	0	323.31	91878000	317	179170	362500	190030	327430	478590	376400
Choline transporter-like protein 1	Q8WWI5	Q8WWI5	SLC44A1	17.5378	18.3957	17.9057	17.9279	18.0201	18.8225		8	8	8	14.2	14.2	14.2	73.301	0	83.744	7100400	31	6211.6	26587	21289	11968	18687	151940
Protein NDRG1	Q92597	Q92597	NDRG1	18.0885	17.475	18.9344	17.3383	18.8194	20.5822		9	9	9	44.4	44.4	44.4	42.835	0	306.58	22686000	61	21216	47223	150200	14552	61414	1595900
Immunoglobulin superfamily member 8	Q969P0	Q969P0	IGSF8	19.6813	19.8507	19.1036	20.5685	20.1067	19.1238		10	10	10	25.9	25.9	25.9	65.033	0	217.6	15016000	75	24700	58322	55465	78345	83998	216950
Multivesicular body subunit 12A	Q96EY5	Q96EY5	MVB12A	17.0326	17.3545	16.8281	18.4822	18.0808	16.5646		4	4	4	23.8	23.8	23.8	28.783	0	26.055	2957000	26	16935	20548	27769	59699	72937	70931
Protein S100-A16	Q96FQ6	Q96FQ6	S100A16	16.4312	17.9825	15.9921	16.2746	16.5539	17.2854		4	4	4	45.6	45.6	45.6	11.801	0	24.271	2756000	8	17390	73975	34029	15075	47853	271010
P antigen family member 5	Q96GU1	Q96GU1	PAGE5	16.6013	16.8138	16.3039	16.4792	NaN	15.5783		5	5	5	67.7	67.7	67.7	14.046	0	34.737	1526700	13	10542	45423	19215	11536	13161	90959
E3 ubiquitin-protein ligase NEDD4-like	Q96PU5	Q96PU5	NEDD4L	17.2895	16.6495	NaN	18.0373	17.1459	14.9944		2	2	2	3.3	3.3	3.3	111.93	0	12.032	1391700	7	2785.5	5733.2	1278.2	6342.4	7980.4	4874.3
26S proteasome non-ATPase regulatory subunit 1	Q99460	Q99460	PSMD1	15.5341	15.8359	18.6609	15.6647	15.3707	19.4368		15	15	15	25.9	25.9	25.9	105.84	0	143.7	8272900	42	1075.8	4167	26508	2335.4	2277.9	139650
Synaptic vesicle membrane protein VAT-1 homolog	Q99536	Q99536	VAT1	17.318	18.0543	17.5292	16.7975	17.9748	18.4028		7	7	7	29.8	29.8	29.8	41.92	0	47.002	6458300	21	7027.6	54812	44631	7832.4	30968	258370
Equilibrative nucleoside transporter 1	Q99808	Q99808	SLC29A1	16.9644	18.3058	NaN	17.1828	16.8494	16.4448		2	2	2	6.6	6.6	6.6	50.219	0	11.84	2171200	4	11449	42972	7843.3	11363	18297	52821
Tumor susceptibility gene 101 protein	Q99816	Q99816	TSG101	19.5537	18.8977	17.961	20.1398	19.4813	16.3228		8	8	8	23.8	23.8	23.8	43.944	0	53.91	6329200	43	38435	53935	34885	89659	78825	37379
Copine-1	Q99829	Q99829	CPNE1	15.7602	16.0541	16.4106	15.6908	16.0733	17.2318		6	6	6	13.4	13.4	13.4	59.058	0	37.563	2401400	9	1851.6	10325	17946	2288.4	7143.8	93854
T-complex protein 1 subunit eta	Q99832	Q99832	CCT7	16.1879	16.7201	17.2509	NaN	16.2276	18.5622		9	9	9	23.6	23.6	23.6	59.366	0	80.513	4667700	22	2175.9	5808.1	23124	0	4260.3	115200
Junctional adhesion molecule C	Q9BX67	Q9BX67	JAM3	NaN	17.1232	16.5768	16.4501	16.8932	15.9146		4	4	4	16.1	16.1	16.1	35.02	0	32.394	1691600	8	4212.4	23212	9914.5	10368	11738	46277
Protein Niban	Q9BZQ8	Q9BZQ8	FAM129A	15.7097	16.8238	15.6491	15.1918	15.9486	16.0481		4	4	4	6.6	6.6	6.6	103.13	0	27.321	1774600	12	1297.9	6484.2	3481.6	984.51	3083.9	30172
Palmitoyltransferase ZDHHC5	Q9C0B5	Q9C0B5	ZDHHC5	17.1171	17.8642	16.0896	16.9959	17.6959	16.5987		5	5	5	13.4	13.4	13.4	77.544	0	36.332	2547900	19	4572	20199	5992.1	5709.8	15474	39049
Protein tweety homolog 3	Q9C0H2	Q9C0H2	TTYH3	17.7095	16.9565	16.0154	18.0973	17.7098	15.5855		3	3	3	5.7	5.7	5.7	57.544	0	31.392	2265600	16	10036	17917	10902	21649	22319	43043
EH domain-containing protein 4	Q9H223	Q9H223	EHD4	21.3651	21.3551	19.7507	21.3802	21.4374	20.4286		24	24	21	64.3	64.3	59.1	61.174	0	323.31	38610000	213	101850	226700	81865	143350	197420	535820
Charged multivesicular body protein 4b	Q9H444	Q9H444	CHMP4B	18.4035	18.2129	17.1347	18.6293	18.4473	17.2528		5	5	5	33.5	33.5	33.5	24.95	0	69.016	4607900	17	19915	60264	30654	31288	54770	132240
EH domain-containing protein 1	Q9H4M9	Q9H4M9	EHD1	19.8844	20.2805	17.5665	19.8696	20.1942	18.7555		14	13	12	40.6	39	36.9	60.626	0	93.345	13692000	79	30958	105440	10312	40070	82731	202640
Protein eva-1 homolog A	Q9H8M9	Q9H8M9	EVA1A	18.5001	18.3136	17.2607	18.4918	18.5648	16.7733		2	2	2	16.4	16.4	16.4	17.469	0	21.661	3954600	22	70893	168750	64923	115010	172350	199000
Vacuolar protein sorting-associated protein 37B	Q9H9H4	Q9H9H4	VPS37B	17.8312	16.7009	16.0638	18.5477	18.7555	15.9792		5	5	5	29.1	29.1	29.1	31.307	0	36.966	2948500	33	17006	24128	10938	42881	54872	34459
Serine incorporator 1	Q9NRX5	Q9NRX5	SERINC1	NaN	15.5237	15.6633	15.7224	15.6501	14.4354		2	2	2	6.6	6.6	6.6	50.494	0	13.078	692470	5	1443.7	4717.8	7645.4	4909	6553.3	15465
Protein FAM49B	Q9NUQ9	Q9NUQ9	FAM49B	NaN	18.5287	17.8471	17.0232	18.2701	19.691		11	11	10	52.8	52.8	48.8	36.748	0	234.17	10922000	39	3937.7	62365	36482	6041.9	30276	435760
Protein eva-1 homolog B	Q9NVM1	Q9NVM1	EVA1B	17.2031	16.9821	16.3278	17.8201	18.1254	16.018		2	2	2	34.5	34.5	34.5	18.373	0	36.196	1903100	14	63833	120870	56574	101630	170600	120870
Calmodulin-like protein 5	Q9NZT1	Q9NZT1	CALML5	18.3663	17.5488	18.0691	17.2908	19.0864	16.1687		3	3	3	25.3	25.3	25.3	15.892	0	155.86	3445400	28	45761	45191	81238	17140	118420	75076
Disco-interacting protein 2 homolog B	Q9P265;Q9Y2E4	Q9P265	DIP2B	19.0272	19.2241	17.7275	19.2586	19.368	17.8383		13	13	13	12.8	12.8	12.8	171.49	0	102.61	7294500	39	6347.7	16763	4866.3	11563	16573	35069
Prostaglandin F2 receptor negative regulator	Q9P2B2	Q9P2B2	PTGFRN	22.4289	22.3823	21.5947	22.8658	22.5494	21.7394		32	32	32	38.1	38.1	38.1	98.555	0	323.31	88468000	277	105730	253690	185460	200550	240520	748730
Guanine nucleotide-binding protein G(I)/G(S)/G(O) subunit gamma-12	Q9UBI6	Q9UBI6	GNG12	20.0701	20.9531	19.7498	19.4259	20.4455	20.6949		4	4	4	66.7	66.7	66.7	8.0061	0	73.838	31412000	46	237210	1151000	846160	248170	682780	4687800
Vacuolar protein sorting-associated protein 28 homolog	Q9UK41	Q9UK41	VPS28	18.0949	16.9687	NaN	18.878	17.9899	17.0347		3	3	3	23.1	23.1	23.1	25.425	0	24.073	3864700	14	28776	18175	24862	34812	82644	108020
26S proteasome non-ATPase regulatory subunit 13	Q9UNM6	Q9UNM6	PSMD13	NaN	15.6072	18.39	15.1892	15.2162	17.5794		7	7	7	22.6	22.6	22.6	42.945	0	47.708	3483100	14	1153.5	4742.6	33807	1810.3	4081.6	88372
RuvB-like 2	Q9Y230	Q9Y230	RUVBL2	17.8355	17.7485	20.8865	17.7794	17.7654	20.076		18	18	18	48.8	48.8	48.8	51.156	0	296.76	19601000	59	7732.8	16130	227680	9800.1	13798	450830
RuvB-like 1	Q9Y265	Q9Y265	RUVBL1	17.2987	18.4056	20.5846	17.1086	17.5587	20.2307		17	17	17	53.5	53.5	53.5	50.227	0	323.31	20543000	75	8398.1	26125	197810	8281	19065	674100
Band 4.1-like protein 3;Band 4.1-like protein 3, N-terminally processed	Q9Y2J2	Q9Y2J2	EPB41L3	18.8016	19.8842	18.5699	18.329	19.2431	18.9327		15	13	13	24.5	22.9	22.9	120.68	0	323.31	11267000	51	8759.9	41442	16405	6294.9	21035	110920
Talin-1	Q9Y490;Q9Y4G6	Q9Y490	TLN1	NaN	18.9608	19.2909	17.5555	18.5386	19.6356		39	39	39	27.5	27.5	27.5	269.76	0	304.26	13938000	88	251.9	8908.8	14269	945.28	4334.7	76088
Lysyl oxidase homolog 2	Q9Y4K0	Q9Y4K0	LOXL2	15.9781	16.3484	19.8745	17.0208	17.2053	21.2679		14	14	14	29.1	29.1	29.1	86.724	0	323.31	29873000	51	1912	7051.6	90102	8697.5	14325	783140

## Sheet: FSCN1 Nb5
T: Protein names	T: Protein IDs	T: Majority protein IDs	T: Gene names	LFQ intensity - dox R1	LFQ intensity - dox R2	LFQ intensity - dox R3	LFQ intensity + dox R1	LFQ intensity + dox R2	LFQ intensity + dox R3	C: Only identified by site	N: Peptides	N: Razor + unique peptides	N: Unique peptides	N: Sequence coverage [%]	N: Unique + razor sequence coverage [%]	N: Unique sequence coverage [%]	N: Mol. weight [kDa]	N: Q-value	N: Score	N: Intensity	N: MS/MS count	N: iBAQ - dox R1	N: iBAQ - dox R2	N: iBAQ - dox R3	N: iBAQ + dox R1	N: iBAQ + dox R2	N: iBAQ + dox R3
Actin, cytoplasmic 2;Actin, cytoplasmic 2, N-terminally processed	P63261	P63261	ACTG1	30.5057	30.7525	30.085	30.1967	30.3463	30.2722		29	29	1	88.5	88.5	4.5	41.792	0	323.31	14679000000	2359	87316000	165390000	115110000	99551000	131500000	135110000
Histone H2A type 2-C;Histone H2A type 2-A	Q16777;Q6FI13	Q16777;Q6FI13	HIST2H2AC;HIST2H2AA3	29.1402	27.6281	28.9242	29.2355	28.7173	28.7996		6	6	1	55.8	55.8	22.5	13.988	0	133.7	4241000000	230	130190000	66494000	141480000	207290000	161190000	141560000
Elongation factor 1-alpha 1;Putative elongation factor 1-alpha-like 3	P68104;Q5VTE0	P68104;Q5VTE0	EEF1A1;EEF1A1P5	28.3069	29.2774	28.7814	28.4012	28.5946	28.7269		24	24	14	68	68	40.3	50.14	0	323.31	4397600000	1152	16968000	48683000	42092000	28387000	37039000	36240000
Histone H4	P62805	P62805	HIST1H4A	29.1316	27.3721	28.8499	29.4663	28.7215	28.846		15	15	15	68.9	68.9	68.9	11.367	0	236.71	4731600000	533	106760000	48401000	162480000	198560000	142620000	129790000
Glyceraldehyde-3-phosphate dehydrogenase	P04406;O14556	P04406	GAPDH	27.7239	28.6574	28.5885	27.6404	28.6119	28.426		20	20	20	74.9	74.9	74.9	36.053	0	323.31	3604000000	895	14421000	42733000	47398000	20053000	51246000	36151000
Tubulin beta-4B chain	P68371	P68371	TUBB4B	28.1534	28.9449	28.2755	28.0653	28.187	28.4902		29	29	1	75.1	75.1	2.7	49.83	0	323.31	3550900000	1175	15677000	41217000	33871000	23077000	31672000	32034000
Tubulin alpha-1B chain	P68363;Q9H853	P68363	TUBA1B	28.0209	28.648	27.9971	27.6055	27.9353	28.3175		29	29	0	83.1	83.1	0	50.151	0	323.31	2880500000	810	11115000	33597000	27039000	15521000	22819000	27074000
Histone H2B type 1-M;Histone H2B type 1-N;Histone H2B type 1-H;Histone H2B type 2-F;Histone H2B type 1-C/E/F/G/I;Histone H2B type 1-D;Histone H2B type F-S;Histone H2B type 1-K;Histone H2B type 1-L	Q99879;Q99877;Q93079;Q5QNW6;P62807;P58876;P57053;O60814;Q99880;Q96A08	Q99879;Q99877;Q93079;Q5QNW6;P62807;P58876;P57053;O60814;Q99880	HIST1H2BM;HIST1H2BN;HIST1H2BH;HIST2H2BF;HIST1H2BC;HIST1H2BD;H2BFS;HIST1H2BK;HIST1H2BL	28.6955	26.4496	28.0642	28.6442	28.0365	27.9463		9	9	2	52.4	52.4	7.9	13.989	0	172.05	3307100000	248	60733000	30274000	94103000	114730000	70674000	101930000
Histone H3.2	Q71DI3	Q71DI3	HIST2H3A	27.7346	25.8922	27.3802	27.599	27.0009	26.8708		6	6	1	46.3	46.3	23.5	15.388	0	44.94	1581400000	563	47659000	26877000	93111000	90274000	74876000	62563000
Pyruvate kinase PKM	P14618;P30613	P14618	PKM	28.2595	28.9802	28.5546	28.0763	28.3936	28.8606		41	41	41	75.5	75.5	75.5	57.936	0	323.31	3831100000	1064	10388000	24786000	23239000	13478000	20650000	23551000
Histone H3.1;Histone H3.1t;Histone H3.3C	P68431;Q16695;Q6NXT2	P68431;Q16695;Q6NXT2	HIST1H3A;HIST3H3;H3F3C	23.6456	25.277	26.4934	26.06	26.3939	26.972		6	1	1	46.3	23.5	23.5	15.404	0	27.517	1064400000	472	4333500	22260000	68567000	50150000	51907000	68878000
Actin, alpha skeletal muscle;Actin, alpha cardiac muscle 1;Actin, gamma-enteric smooth muscle;Actin, aortic smooth muscle	P68133;P68032;P63267;P62736	P68133;P68032;P63267;P62736	ACTA1;ACTC1;ACTG2;ACTA2	26.9367	27.19	26.7171	26.7158	26.8463	26.7369		17	3	3	40.8	11.7	11.7	42.051	0	37.766	1513600000	222	6341100	15300000	15639000	9072300	16905000	12423000
Galectin-3-binding protein	Q08380	Q08380	LGALS3BP	27.7385	27.879	26.8624	27.0582	28.4908	27.8168		23	23	23	51.5	51.5	51.5	65.33	0	323.31	2105300000	489	8614200	14411000	8789900	8739700	25920000	14500000
40S ribosomal protein S14	P62263	P62263	RPS14	25.6133	25.1333	25.1347	25.241	25.6268	25.0943		10	10	10	67.5	67.5	67.5	16.273	0	146.7	397910000	184	11718000	14181000	18801000	16235000	23579000	14963000
Elongation factor 2	P13639	P13639	EEF2	27.8517	28.5001	28.2201	27.6828	28.2734	28.1505		62	62	61	74.1	74.1	73	95.337	0	323.31	2973400000	1240	5028900	14116000	14032000	7214700	14079000	11604000
40S ribosomal protein S8	P62241	P62241	RPS8	27.2929	26.0979	26.3648	26.3691	26.6313	26.1276		19	19	19	62	62	62	24.205	0	323.31	859900000	226	18677000	12822000	17145000	15410000	19900000	11591000
60S acidic ribosomal protein P1	P05386	P05386	RPLP1	24.5752	24.3923	24.6258	25.4894	25.26	24.9591		4	3	3	89.5	74.6	74.6	11.514	0	62.311	303100000	114	8618300	11325000	16528000	22666000	25842000	16054000
Tubulin beta chain	P07437;A6NNZ2	P07437	TUBB	26.0235	27.094	25.919	25.9913	26.0847	26.4695		28	6	5	70.9	19.6	16.2	49.67	0	299.49	832040000	149	3948500	11085000	7303700	5006900	6916200	7341600
Heat shock protein HSP 90-beta	P08238;Q58FF7;Q58FG1	P08238	HSP90AB1	27.125	27.7308	27.5712	26.9862	27.5475	27.1492		45	45	26	64.4	64.4	41.3	83.263	0	323.31	1711100000	734	4353400	10827000	11928000	5974400	11464000	7304800
Syntenin-1	O00560	O00560	SDCBP	27.7396	26.1098	28.3169	28.0426	26.9933	28.3748		15	15	15	75.2	75.2	75.2	32.444	0	323.31	2242000000	337	18990000	10678000	59769000	40073000	25332000	48980000
CD81 antigen	P60033	P60033	CD81	27.0951	25.4883	27.2587	27.1017	26.1164	27.7418		3	3	3	25	25	25	25.809	0	323.31	1200400000	125	17793000	9554700	33894000	26959000	16690000	45156000
60S ribosomal protein L30	P62888	P62888	RPL30	24.7692	25.0241	24.8138	25.5617	24.6569	24.3878		6	6	6	58.3	58.3	58.3	12.784	0	169.45	296750000	112	4490700	9032900	9401100	11041000	9944600	5547200
60S ribosomal protein L4	P36578	P36578	RPL4	26.4117	26.3925	26.2222	26.9885	26.1463	25.7013		24	24	24	47.8	47.8	47.8	47.697	0	153.28	797700000	267	5769400	8647800	8521800	12867000	8826900	5223100
Ubiquitin-40S ribosomal protein S27a;Ubiquitin;40S ribosomal protein S27a;Polyubiquitin-B;Ubiquitin;Polyubiquitin-C;Ubiquitin	P62979;P0CG47;P0CG48	P62979;P0CG47;P0CG48	RPS27A;UBB;UBC	27.0297	25.568	26.6638	26.8315	26.3578	26.2759		8	8	3	52.6	52.6	21.2	17.965	0	316.05	896750000	136	19840000	8522000	42064000	33357000	19137000	26540000
Fructose-bisphosphate aldolase A	P04075;P05062	P04075	ALDOA	26.4932	26.8157	26.3334	26.0724	27.5904	26.3504		28	28	24	80.2	80.2	65.9	39.42	0	323.31	1063600000	393	3791700	8441000	6604300	4673400	16171000	6561200
GTP-binding nuclear protein Ran	P62826	P62826	RAN	25.0532	25.8126	25.3979	25.0685	25.4614	25.272		12	12	12	47.2	47.2	47.2	24.423	0	133.21	405940000	170	3011900	8294400	7583200	4371300	7743300	5899500
60S ribosomal protein L7a	P62424	P62424	RPL7A	25.4048	25.6897	25.3985	26.1393	25.3003	24.8968		15	15	15	51.5	51.5	51.5	29.995	0	244.42	445510000	142	4187800	7838700	9276300	10723000	8418600	4106400
60S ribosomal protein L18	Q07020	Q07020	RPL18	25.0325	25.0334	24.6415	25.5855	24.5904	23.93		10	10	10	46.3	46.3	46.3	21.634	0	199.2	280220000	103	4845400	7535700	6894700	9735600	7223700	3796000
60S ribosomal protein L22	P35268	P35268	RPL22	22.7096	23.903	23.2385	23.687	23.4794	22.9818		4	4	4	50.8	50.8	50.8	14.787	0	49.925	107440000	53	1464400	6951800	4529500	5398800	5465400	3048900
Histone H1.2	P16403	P16403	HIST1H1C	26.274	25.3989	26.0991	26.8192	26.0838	25.7271		7	7	1	23.9	23.9	7.5	21.364	0	41.703	674910000	101	10275000	6884500	14101000	20168000	14071000	9490100
Heat shock cognate 71 kDa protein	P11142;P54652	P11142	HSPA8	27.8133	27.0913	27.7564	27.7897	27.2517	27.9269		32	32	28	62.1	62.1	57.6	70.897	0	323.31	1989200000	612	7704900	6607300	14111000	10613000	9377000	11865000
60S ribosomal protein L10	P27635;Q96L21	P27635	RPL10	24.852	24.9279	24.7577	25.372	24.3884	24.1222		11	11	11	50.9	50.9	50.9	24.604	0	126.54	295110000	174	4368900	6352500	6768500	10112000	5355700	3931600
Proteasome subunit alpha type-5	P28066	P28066	PSMA5	25.2899	25.053	22.6021	22.754	26.3694	22.8428		14	14	14	71.4	71.4	71.4	26.411	0	269.8	324100000	153	3852100	6312000	1138200	905320	16004000	1251200
40S ribosomal protein SA	P08865	P08865	RPSA	25.3144	25.6385	25.0218	25.016	25.1498	24.9987		11	11	11	53.6	53.6	53.6	32.854	0	176.51	362300000	143	3001700	6251200	4797900	4025800	5449000	4343900
60S acidic ribosomal protein P2	P05387	P05387	RPLP2	25.0513	24.2968	24.713	25.6529	25.3637	24.8768		6	6	5	91.3	91.3	76.5	11.665	0	309.77	332760000	128	7171100	6212400	10738000	15898000	17212000	9320900
40S ribosomal protein S23	P62266	P62266	RPS23	25.3898	24.8658	24.5212	25.3527	25.1499	24.8207		8	8	8	49	49	49	15.807	0	42.075	310090000	109	8430800	5914600	7890900	10297000	12497000	6650500
Elongation factor 1-alpha 2	Q05639	Q05639	EEF1A2	25.1878	26.0739	25.6295	25.159	25.5005	25.9861		21	11	11	67.4	39.7	39.7	50.47	0	57.865	512460000	159	1987500	5853200	4816000	2877200	3977700	4891100
40S ribosomal protein S17	P08708	P08708	RPS17	24.7852	23.9765	23.8537	24.4709	24.4866	23.9704		8	8	8	57	57	57	15.55	0	106.1	198380000	109	7123200	5850800	5576900	6491400	9143700	5490900
Tubulin beta-8 chain	Q3ZCM7	Q3ZCM7	TUBB8	25.1197	26.2007	25.7851	25.4231	25.5619	26.0695		10	2	2	28.2	11	11	49.775	0	14.887	517580000	56	2461700	5825600	5052100	3126000	4229000	5184700
60S ribosomal protein L3	P39023;Q92901	P39023	RPL3	26.0261	25.9475	25.9386	26.7095	25.6462	25.1923		19	19	19	52.1	52.1	52.1	46.108	0	288.82	675180000	291	3998700	5823400	6580500	9708800	5409700	4015100
60S ribosomal protein L8	P62917	P62917	RPL8	25.3191	25.103	24.8704	25.873	24.7925	24.3735		16	16	16	56.8	56.8	56.8	28.024	0	127.62	347550000	138	3907100	5641800	6066300	9520000	5318900	4300900
Integrin beta-1	P05556	P05556	ITGB1	28.2065	26.7803	28.9453	28.37	28.1057	28.9173		39	39	39	55.5	55.5	55.5	88.414	0	323.31	3391400000	971	8911200	5453100	29103000	15135000	14570000	26574000
60S ribosomal protein L27a	P46776	P46776	RPL27A	24.3131	24.7089	24.3458	24.7367	24.091	23.6327		5	5	5	28.4	28.4	28.4	16.561	0	36.631	194430000	61	2926700	5379600	5096400	6957400	4613100	2801900
60S ribosomal protein L14	P50914	P50914	RPL14	24.5117	24.2909	24.0193	25.0147	24.0038	23.5875		7	7	7	34.4	34.4	34.4	23.432	0	107.9	188930000	104	3918500	5307500	5309600	8336400	5320700	3294900
60S ribosomal protein L21	P46778	P46778	RPL21	23.6927	24.307	23.952	24.5852	23.6716	23.1334		4	4	4	27.5	27.5	27.5	18.565	0	39.492	162220000	61	2620500	5285300	5264500	6602000	4592300	2671900
Annexin A2;Putative annexin A2-like protein	P07355;A6NMY6	P07355;A6NMY6	ANXA2;ANXA2P2	26.8076	26.3173	27.3057	27.294	27.5493	27.33		30	30	30	72.9	72.9	72.9	38.604	0	323.31	1431900000	492	5228200	5248400	14146000	10417000	15694000	11523000
Peptidyl-prolyl cis-trans isomerase A;Peptidyl-prolyl cis-trans isomerase A, N-terminally processed	P62937;P0DN26;A0A0B4J2A2;A0A075B759;Q9Y536;F5H284;P0DN37	P62937	PPIA	24.8765	24.9456	25.7302	25.0589	25.2283	25.7317		10	10	10	64.8	64.8	64.8	18.012	0	161.13	431620000	192	3380000	5248100	11575000	5783400	7565900	9609500
Proteasome subunit alpha type-4	P25789	P25789	PSMA4	24.9115	25.0922	22.1488	22.5211	26.2646	21.987		12	12	12	65.1	65.1	65.1	29.483	0	214.91	267930000	164	2297300	5205200	497140	422200	11859000	329270
40S ribosomal protein S26;Putative 40S ribosomal protein S26-like 1	P62854;Q5JNZ5	P62854;Q5JNZ5	RPS26;RPS26P11	25.3019	23.8907	24.0728	24.5234	24.5284	23.4733		7	7	7	50.4	50.4	50.4	13.015	0	62.926	193640000	80	9262900	5202800	6413500	5676300	9148400	3023500
40S ribosomal protein S6	P62753	P62753	RPS6	25.8686	24.6122	24.896	25.1804	25.0914	24.7243		10	10	10	40.6	40.6	40.6	28.68	0	214.54	319870000	116	8255300	5114500	6929100	6807500	8041800	4835100
Proteasome subunit alpha type-7	O14818;Q8TAA3	O14818	PSMA7	24.9676	25.3689	22.7197	22.4561	26.66	22.4944		13	13	13	58.5	58.5	58.5	27.887	0	323.31	326720000	109	2507500	5022900	587750	563170	14101000	554250
40S ribosomal protein S11	P62280	P62280	RPS11	26.0445	25.2012	25.0457	25.5117	25.4492	24.7958		13	13	13	63.9	63.9	63.9	18.431	0	51.467	398590000	115	7540200	5008700	7305400	7530600	8230200	4243700
60S ribosomal protein L6	Q02878	Q02878	RPL6	25.4704	25.1151	24.9921	26.0694	25.2244	24.3578		18	18	18	47.6	47.6	47.6	32.728	0	213.56	371910000	149	3468500	4930700	4707900	7474100	5544800	2482300
40S ribosomal protein S3a	P61247	P61247	RPS3A	26.8743	25.6491	25.8835	26.1836	26.029	25.7136		18	18	18	58.3	58.3	58.3	29.945	0	212.67	662840000	317	7724600	4893200	6726100	6600700	7652600	5393300
40S ribosomal protein S7	P62081	P62081	RPS7	25.0029	24.8255	24.5455	25.4218	25.0708	24.5903		10	10	10	59.8	59.8	59.8	22.127	0	135.09	308830000	119	3376900	4854900	4860200	7154800	6258000	4378000
Growth/differentiation factor 15	Q99988	Q99988	GDF15	26.3178	25.7685	25.6197	26.1072	25.7133	25.8651		14	14	14	60.4	60.4	60.4	34.14	0	255.77	601920000	231	5352000	4689700	5176200	5445400	6770500	6006000
40S ribosomal protein S24	P62847	P62847	RPS24	24.5461	23.6918	23.5019	23.8836	23.8913	23.5769		3	3	3	28.6	28.6	28.6	15.423	0	62.98	159050000	71	4027400	4543300	4211100	3997800	5264100	4465000
60S ribosomal protein L36	Q9Y3U8	Q9Y3U8	RPL36	22.864	23.2201	23.1524	23.6932	22.9596	22.3996		10	10	10	41	41	41	12.254	0	39.159	86261000	49	2896800	4533300	6213900	7149500	5633800	2326300
60S ribosomal protein L7	P18124	P18124	RPL7	24.9048	25.1925	24.9229	25.569	24.8508	24.4669		13	13	13	49.2	49.2	49.2	29.225	0	108.05	310130000	148	2771500	4501700	4293500	6383500	4380300	3513500
40S ribosomal protein S27-like	Q71UM5	Q71UM5	RPS27L	24.5609	23.4126	23.5455	24.369	23.854	23.2008		6	6	2	42.9	42.9	14.3	9.4771	0	21.143	139850000	74	6224800	4488000	6175600	7485000	6658800	3931300
40S ribosomal protein S12	P25398	P25398	RPS12	25.8723	24.2282	24.2626	24.5971	24.7065	24.2058		9	9	9	71.2	71.2	71.2	14.515	0	290.14	255110000	152	9355200	4433600	5448500	5539900	7537900	4128800
Chloride intracellular channel protein 1	O00299	O00299	CLIC1	25.1279	25.4527	25.3251	24.7844	25.1874	25.4887		14	14	14	74.7	74.7	74.7	26.922	0	323.31	372440000	218	2354500	4423600	5712400	2735700	4951700	4651400
Proteasome subunit beta type-6	P28072	P28072	PSMB6	24.3653	24.7984	21.5044	21.8807	26.0928	21.9617		6	6	6	50.2	50.2	50.2	25.357	0	99.596	220230000	76	1779200	4247800	349180	345460	12872000	427460
60S ribosomal protein L17	P18621	P18621	RPL17	24.5015	24.5316	23.9763	24.9765	24.0792	23.7998		7	7	7	38.6	38.6	38.6	21.397	0	108.07	216770000	118	3309500	4211200	3811600	6584700	3662300	2506100
40S ribosomal protein S4, X isoform	P62701	P62701	RPS4X	26.3128	25.4267	25.3436	25.7373	25.877	25.2201		23	23	10	62.7	62.7	36.9	29.597	0	222.18	506920000	277	5724000	4184600	5317900	5432600	6649700	4374000
60S ribosomal protein L10a	P62906	P62906	RPL10A	24.2729	24.8497	24.3967	25.185	24.3489	24.0034		12	12	12	50.7	50.7	50.7	24.831	0	146.34	235470000	103	2433600	4153200	4213400	6007600	4080000	2659500
Vimentin	P08670;P17661	P08670	VIM	25.9242	26.379	25.6288	25.9062	25.6236	25.4239		38	38	31	63.1	63.1	54.3	53.651	0	323.31	570960000	410	2003900	4039000	2994500	2806700	2953600	1995100
Proteasome subunit alpha type-1	P25786	P25786	PSMA1	24.9638	25.2225	22.4164	22.3499	26.6217	22.622		17	17	17	79.1	79.1	79.1	29.555	0	218.94	325650000	150	1592300	3992900	603680	335580	12039000	592560
Small nuclear ribonucleoprotein Sm D1	P62314	P62314	SNRPD1	22.1266	23.3167	22.4231	22.4556	22.8192	22.0482		4	4	4	54.6	54.6	54.6	13.281	0	46.194	60047000	38	1094700	3988300	2765400	1833600	3826300	1503500
Proteasome subunit beta type-1	P20618	P20618	PSMB1	24.7064	24.975	21.9512	22.1797	26.1629	22.4056		14	14	14	70.1	70.1	70.1	26.489	0	270.58	259690000	162	2170600	3980500	445210	406040	11036000	511020
Proteasome subunit alpha type-2	P25787	P25787	PSMA2	24.9242	25.1137	21.7901	21.8573	26.1994	22.5182		13	13	13	64.5	64.5	64.5	25.898	0	199.54	257150000	120	2578300	3895900	452820	355190	11788000	710550
40S ribosomal protein S30	P62861	P62861	FAU	23.0599	22.2006	22.3502	22.9551	22.8827	22.1313		2	2	2	18.6	18.6	18.6	6.6478	0	4.0942	59038000	21	4428900	3893000	4982800	6005700	6797600	3411000
40S ribosomal protein S9	P46781	P46781	RPS9	25.8421	24.7893	25.074	25.3639	25.3452	24.6406		15	15	15	49.5	49.5	49.5	22.591	0	54.702	375510000	165	5110900	3840300	7617500	6377600	8087900	3103000
Proteasome subunit beta type-7	Q99436	Q99436	PSMB7	24.486	24.5191	21.5351	21.7383	25.8455	22.0167		12	12	12	69.7	69.7	69.7	29.965	0	144.49	204780000	104	1692900	3825100	244130	241690	12050000	562710
Guanine nucleotide-binding protein G(I)/G(S)/G(T) subunit beta-2	P62879	P62879	GNB2	25.6718	24.8894	26.1597	25.8174	25.6601	26.5968		16	16	7	71.2	71.2	45.3	37.331	0	281.3	605860000	251	3630000	3818500	11924000	6768000	7909000	12555000
60S ribosomal protein L32	P62910	P62910	RPL32	23.8067	24.1609	23.7911	24.7492	23.6925	23.1013		8	8	8	52.6	52.6	52.6	15.86	0	123.57	153260000	78	2188800	3811400	4424700	5930600	3623300	1916100
40S ribosomal protein S25	P62851	P62851	RPS25	24.5052	23.5607	23.5917	24.2122	23.969	23.3748		4	4	4	29.6	29.6	29.6	13.742	0	42.912	141050000	43	4836300	3768900	4724400	5781600	5815500	3282700
40S ribosomal protein S3	P23396	P23396	RPS3	26.4187	25.5412	25.5754	25.9469	26.013	25.5601		23	23	23	80.2	80.2	80.2	26.688	0	266.78	567540000	288	4985900	3763400	5191800	5137400	6727400	4064600
60S ribosomal protein L18a	Q02543	Q02543	RPL18A	24.2823	24.2619	23.9486	24.755	23.9116	23.2531		10	10	10	50	50	50	20.762	0	62.331	176300000	123	2496200	3541400	3525300	4690000	3478000	1857900
Galectin-1	P09382	P09382	LGALS1	24.5797	24.2874	25.0132	24.8362	24.5998	25.0395		10	10	10	86.7	86.7	86.7	14.716	0	174.29	266890000	141	2819800	3499500	7021400	5202200	4967400	6144200
Proteasome subunit beta type-3	P49720	P49720	PSMB3	23.6906	24.1739	20.8834	21.199	25.3397	21.4551		12	12	12	54.6	54.6	54.6	22.949	0	323.31	141870000	93	1484200	3471000	422090	318380	9712700	355340
40S ribosomal protein S15	P62841	P62841	RPS15	23.7018	23.8512	24.509	24.4666	24.5768	24.4808		5	5	5	64.1	64.1	64.1	17.04	0	138.61	220230000	146	3610400	3422700	6288000	5703500	7257300	5179500
Urokinase-type plasminogen activator;Urokinase-type plasminogen activator long chain A;Urokinase-type plasminogen activator short chain A;Urokinase-type plasminogen activator chain B	P00749	P00749	PLAU	25.8633	25.7028	25.8892	25.3746	25.6053	26.0316		24	24	24	69.8	69.8	69.8	48.507	0	323.31	545000000	346	2414400	3408700	5230600	2364400	4191600	4190400
60S ribosomal protein L23a	P62750	P62750	RPL23A	23.5705	23.6657	23.0745	23.7417	23.4219	22.5311		7	7	7	42.3	42.3	42.3	17.695	0	33.738	100440000	70	2073000	3347200	3043000	3242300	3420300	1614400
40S ribosomal protein S2	P15880	P15880	RPS2	26.3466	25.239	25.316	25.6398	25.6502	25.0392		13	13	13	46.8	46.8	46.8	31.324	0	219.65	467760000	228	4800300	3311600	4646600	4580000	5029000	3618900
Proteasome subunit alpha type-6	P60900	P60900	PSMA6	25.0212	25.1049	22.3097	22.3806	26.4357	22.485		13	13	13	68.3	68.3	68.3	27.399	0	323.31	294180000	152	2237200	3289100	463580	367410	10421000	526500
60S ribosomal protein L27	P61353	P61353	RPL27	23.2006	23.6832	23.4924	24.0246	23.2097	22.7692		5	5	5	38.2	38.2	38.2	15.798	0	15.178	109380000	60	1584700	3239100	3877900	4165700	3384800	1978100
Aminopeptidase N	P15144	P15144	ANPEP	27.6671	26.4132	28.3608	28.0648	27.5286	28.5472		56	56	56	58.2	58.2	58.2	109.54	0	323.31	2606000000	965	4951700	3211300	15176000	10437000	8521900	15614000
Heterogeneous nuclear ribonucleoprotein A1;Heterogeneous nuclear ribonucleoprotein A1, N-terminally processed;Heterogeneous nuclear ribonucleoprotein A1-like 2	P09651;Q32P51	P09651;Q32P51	HNRNPA1;HNRNPA1L2	25.7675	25.036	25.1589	25.1811	25.6311	25.0302		18	17	17	48.4	48.4	48.4	38.746	0	176.04	398550000	218	3152700	3197700	3853400	3347400	5522400	3068000
High mobility group protein HMG-I/HMG-Y	P17096	P17096	HMGA1	25.1116	23.5709	24.8596	25.2345	24.9464	24.5252		6	6	6	37.4	37.4	37.4	11.676	0	171.18	262750000	124	6817200	3100100	10034000	10197000	7731900	5911400
Nascent polypeptide-associated complex subunit alpha;Nascent polypeptide-associated complex subunit alpha, muscle-specific form	Q13765;E9PAV3;Q9BZK3	Q13765;E9PAV3	NACA	22.4229	23.393	22.6532	22.8906	22.4831	22.3922		5	5	5	32.6	32.6	32.6	23.384	0	199.85	65965000	56	1013700	2962900	2015600	1877600	1845000	1279400
Proteasome subunit beta type-4	P28070	P28070	PSMB4	23.6826	23.9755	21.2991	21.2627	25.4048	21.6511		9	9	9	50.4	50.4	50.4	29.204	0	190.21	155080000	105	1448900	2960600	422230	314460	8435300	516280
Proteasome subunit alpha type-3	P25788	P25788	PSMA3	24.5479	24.6032	21.5254	21.8588	25.8935	21.694		11	11	11	46.3	46.3	46.3	28.433	0	135.92	199850000	76	1666900	2923900	309030	249160	9935000	288940
40S ribosomal protein S16	P62249	P62249	RPS16	25.8312	24.3856	24.5192	24.9906	24.9889	24.4333		10	10	10	54.1	54.1	54.1	16.445	0	37.814	290650000	146	5632100	2902400	4393300	4378200	5714600	3402500
Protein S100-A6	P06703	P06703	S100A6	23.6318	22.8339	23.4858	23.2549	23.1391	23.334		5	5	5	65.6	65.6	65.6	10.18	0	26.921	99749000	61	1603600	2879300	5367500	2208900	3715000	4175600
Cofilin-1	P23528;Q9Y281	P23528	CFL1	24.4463	24.2681	24.8747	24.5232	24.7848	25.0147		10	10	10	63.3	63.3	63.3	18.502	0	270.56	253300000	141	2227000	2863400	6243500	3263600	5299800	5432800
40S ribosomal protein S20	P60866	P60866	RPS20	24.6801	23.3259	23.0423	23.5412	23.7097	22.6438		6	6	6	36.1	36.1	36.1	13.373	0	27.609	111170000	68	5679400	2848500	2956700	3715500	5164400	1870100
60S ribosomal protein L19	P84098	P84098	RPL19	23.2518	23.2933	23.503	24.0478	23.3628	23.1203		7	7	7	27	27	27	23.466	0	93.828	110390000	50	1888500	2841700	4490900	3981300	3171100	2024400
Nucleophosmin	P06748	P06748	NPM1	22.8158	24.1758	23.0076	23.6912	22.9825	22.7063		7	7	7	34.4	34.4	34.4	32.575	0	172.1	107750000	80	634240	2810000	1440700	1940900	1312300	840870
Histone H3.3	P84243	P84243	H3F3A	20.5368	22.8028	25.2988	23.8053	23.7874	24.389		6	1	1	46.3	23.5	23.5	15.328	0	34.296	178330000	130	632680	2796200	20118000	5783800	7010700	8239700
Guanine nucleotide-binding protein subunit beta-2-like 1;Guanine nucleotide-binding protein subunit beta-2-like 1, N-terminally processed	P63244	P63244	GNB2L1	24.4722	25.1372	24.6476	24.3312	24.6625	24.5159		17	17	17	70	70	70	35.076	0	160.26	243810000	186	1164800	2766200	2626500	1509700	2099400	2023900
60S ribosomal protein L28	P46779	P46779	RPL28	23.6598	23.4923	23.3663	24.2263	23.1384	22.7167		11	11	11	56.9	56.9	56.9	15.747	0	31.957	114590000	69	1866800	2719300	2606900	3440500	2203700	1486800
Profilin-1	P07737;CON__P02584	P07737	PFN1	24.1231	23.7283	24.849	24.3561	24.3726	24.8318		13	13	13	93.6	93.6	93.6	15.054	0	178.48	220090000	117	1553800	2714000	6601700	3824300	4578400	5182200
60S ribosomal protein L35	P42766	P42766	RPL35	22.3493	22.5046	21.4204	22.4814	21.8125	20.9802		4	4	4	27.6	27.6	27.6	14.551	0	49.654	38289000	23	1686500	2712800	1944400	2970300	2374100	1074800
60S ribosomal protein L9	P32969	P32969	RPL9	22.2916	23.8477	22.6805	23.3534	22.5033	22.3519		8	8	8	64.6	64.6	64.6	21.863	0	57.08	76434000	61	418000	2702000	1408200	1753100	1267100	944130
60S ribosomal protein L24	P83731	P83731	RPL24	23.0613	23.5262	23.1688	23.6425	22.8747	22.6368		6	6	6	31.8	31.8	31.8	17.779	0	68.14	99492000	54	1208600	2687000	2599800	2527900	1918800	1494400
Heterogeneous nuclear ribonucleoproteins C1/C2	P07910;P0DMR1;O60812;B7ZW38;B2RXH8;Q86SE5	P07910	HNRNPC	24.6967	24.7501	23.9055	24.9155	24.213	23.788		13	13	13	39.5	39.5	39.5	33.67	0	120.39	211710000	135	1524300	2675500	1796800	2942200	2161300	1353300
60S ribosomal protein L29	P47914	P47914	RPL29	23.6416	22.6773	22.3923	23.5162	22.8103	22.1183		3	3	3	19.5	19.5	19.5	17.752	0	8.1188	72268000	27	3090800	2657000	2881000	4298000	3574700	1565500
CD59 glycoprotein	P13987	P13987	CD59	24.7314	23.4908	25.4441	24.9596	24.994	24.8697		4	4	4	25	25	25	14.177	0	98.211	290320000	87	4674700	2620600	14605000	8020100	10854000	7612400
60S ribosomal protein L13a	P40429;Q6NVV1	P40429	RPL13A	23.4024	23.647	23.41	24.142	23.5291	22.8042		10	10	10	48.3	48.3	48.3	23.577	0	74.885	111790000	71	1186900	2598400	2541100	3135900	1918800	1039400
60S acidic ribosomal protein P0;60S acidic ribosomal protein P0-like	P05388;Q8NHW5	P05388;Q8NHW5	RPLP0;RPLP0P6	24.5231	24.5888	24.5222	25.2727	24.9055	24.6867		13	13	13	58.4	58.4	58.4	34.273	0	200.1	269450000	156	1808000	2589000	3771200	4775400	4728900	3054500
Proteasome subunit beta type-2	P49721	P49721	PSMB2	23.2946	23.8222	20.4538	19.6876	25.1684	20.7724		14	14	14	86.1	86.1	86.1	22.836	0	159.76	119370000	90	803860	2574000	293410	134150	7861900	270070
Histone H2A.V;Histone H2A.Z	Q71UI9;P0C0S5	Q71UI9;P0C0S5	H2AFV;H2AFZ	24.373	22.841	23.9522	24.9177	23.7927	23.6673		6	4	4	53.9	46.9	46.9	13.509	0	76.287	163920000	96	3206300	2561300	8738600	8167700	6059000	4051700
Heterogeneous nuclear ribonucleoproteins A2/B1	P22626	P22626	HNRNPA2B1	25.1514	24.5639	24.3476	24.4228	24.9242	24.1228		21	21	20	66.3	66.3	66.3	37.429	0	201.16	239530000	175	1822200	2531800	1931200	1636100	2763600	1291400
Tubulin beta-6 chain	Q9BUF5	Q9BUF5	TUBB6	23.7459	24.9536	24.2547	23.9643	24.151	24.1819		25	17	13	80	58.1	47.1	49.857	0	323.31	198300000	180	578070	2530500	1853400	1039200	2410500	1503200
Heterogeneous nuclear ribonucleoprotein D0	Q14103	Q14103	HNRNPD	24.5806	24.1598	23.764	23.819	24.3625	23.9473		13	13	11	31	31	28.2	38.434	0	145.87	190160000	145	2282000	2522700	2334300	1918100	3331200	2239300
Transforming protein RhoA	P61586	P61586	RHOA	23.7641	23.4761	24.3901	24.1964	23.8983	24.622		11	11	4	66.8	66.8	32.6	21.768	0	67.999	176550000	118	1419800	2511300	5494600	3443800	3797200	5402300
Eukaryotic translation initiation factor 5A-1;Eukaryotic translation initiation factor 5A-1-like;Eukaryotic translation initiation factor 5A-2	P63241;Q6IS14;Q9GZV4	P63241;Q6IS14;Q9GZV4	EIF5A;EIF5AL1;EIF5A2	23.3013	23.546	23.4816	23.2638	23.23	23.6622		9	9	9	85.1	85.1	85.1	16.832	0	59.95	111560000	138	1344200	2496700	2972500	2000500	2645300	2485500
60S ribosomal protein L36a-like;60S ribosomal protein L36a	Q969Q0;P83881	Q969Q0;P83881	RPL36AL;RPL36A	23.0871	22.7804	22.3625	23.3109	22.6191	22.0387		3	3	3	19.8	19.8	19.8	12.469	0	4.9028	63608000	25	2275600	2490900	2854300	3896100	2911100	1474000
60S ribosomal protein L13	P26373	P26373	RPL13	23.718	23.7098	23.6225	24.3583	23.7771	22.9507		7	7	7	30.3	30.3	30.3	24.261	0	131.11	139960000	75	1964000	2444100	2935800	3942000	3005300	1260000
Proliferation-associated protein 2G4	Q9UQ80	Q9UQ80	PA2G4	24.8394	24.9982	24.3705	24.8747	24.8	24.4087		25	25	25	70.1	70.1	70.1	43.786	0	323.31	268900000	274	1261100	2441400	2040900	1839900	2624300	2015100
60S ribosomal protein L26;60S ribosomal protein L26-like 1	P61254;Q9UNX3	P61254;Q9UNX3	RPL26;RPL26L1	23.3632	23.211	22.7429	23.5607	22.8349	22.3065		8	8	8	44.1	44.1	44.1	17.258	0	15.987	76646000	50	1791900	2434200	1643000	3689600	1742300	1473300
Elongation factor 1-gamma	P26641	P26641	EEF1G	24.4329	25.2244	24.4015	24.3639	24.5683	24.2704		23	23	23	65	65	65	50.118	0	212.57	239830000	238	726310	2386500	2259100	1222000	1842900	1556300
40S ribosomal protein S13	P62277	P62277	RPS13	24.9312	23.7508	23.3668	24.2218	24.0333	23.8854		7	7	7	41.1	41.1	41.1	17.222	0	29.441	157810000	54	3570200	2303100	2606000	3312700	3492000	2250800
Fatty acid synthase;[Acyl-carrier-protein] S-acetyltransferase;[Acyl-carrier-protein] S-malonyltransferase;3-oxoacyl-[acyl-carrier-protein] synthase;3-oxoacyl-[acyl-carrier-protein] reductase;3-hydroxyacyl-[acyl-carrier-protein] dehydratase;Enoyl-[acyl-carrier-protein] reductase;Oleoyl-[acyl-carrier-protein] hydrolase	P49327	P49327	FASN	26.8201	27.4298	26.8657	26.6246	27.1892	26.7833		105	105	105	61.3	61.3	61.3	273.42	0	323.31	1274100000	1038	885740	2280500	1916600	1185400	2380200	1544500
Barrier-to-autointegration factor;Barrier-to-autointegration factor, N-terminally processed	O75531	O75531	BANF1	24.7863	22.8619	24.5277	25.166	24.018	24.6428		9	9	9	62.9	62.9	62.9	10.058	0	76.653	221440000	103	4894700	2267000	7331600	9928700	5528300	6956000
Protein-glutamine gamma-glutamyltransferase 2	P21980;P49221;O43548	P21980	TGM2	25.0908	25.5418	25.2798	25.0443	25.3262	25.2226		32	32	32	58.7	58.7	58.7	77.328	0	268.35	382460000	276	1028100	2221900	2345900	1503000	2206100	1943700
Serine/threonine-protein phosphatase PP1-beta catalytic subunit	P62140	P62140	PPP1CB	23.4895	24.5393	23.9832	23.5931	23.8949	24.3385		17	17	7	60.9	60.9	29.4	37.186	0	175.41	161590000	116	692010	2217500	2194500	1077200	1405100	1918800
Protein CYR61	O00622	O00622	CYR61	25.3631	25.2447	25.5149	24.7075	25.1745	24.8537		23	23	23	68	68	68	42.026	0	305.95	350300000	226	1837000	2189800	3432400	1496000	2532900	1985000
Proteasome subunit beta type-5	P28074	P28074	PSMB5	23.9534	24.2486	21.2352	21.4396	25.7509	21.3049		18	18	18	65	65	65	28.48	0	207.43	165840000	123	1106100	2183200	268480	222270	7052700	223220
Peroxiredoxin-1	Q06830;Q13162	Q06830	PRDX1	24.2758	24.3435	24.0572	24.1887	24.1971	23.7905		15	15	14	69.8	69.8	64.3	22.11	0	58.159	175310000	138	1244100	2174900	2434900	1884600	2436600	1512200
Phosphoglycerate kinase 1	P00558;P07205	P00558	PGK1	24.9156	25.1329	25.5537	24.6798	25.4368	25.5111		22	22	22	68.6	68.6	68.6	44.614	0	323.31	392670000	283	1309000	2152900	3362700	1492100	3263700	2962800
60S ribosomal protein L23	P62829	P62829	RPL23	22.665	23.657	22.7386	23.0077	22.1842	22.5205		7	7	7	47.1	47.1	47.1	14.865	0	51.988	70235000	50	748600	2148000	1535900	1336200	1022000	1013200
Integrin alpha-3;Integrin alpha-3 heavy chain;Integrin alpha-3 light chain	P26006	P26006	ITGA3	26.8129	25.7034	27.9217	27.2417	26.7503	27.8602		36	36	36	40.5	40.5	40.5	116.61	0	323.31	1604500000	671	3232800	2129300	12440000	6035100	5453700	10823000
60S ribosomal protein L15	P61313	P61313	RPL15	23.8346	23.561	23.7693	24.3022	23.97	23.0229		12	12	12	43.6	43.6	43.6	24.146	0	56.588	132120000	140	1404300	2129100	2333700	2831800	2124900	1187200
ATP synthase subunit beta, mitochondrial	P06576	P06576	ATP5B	25.0956	24.9358	24.7985	24.7504	24.4813	25.0059		22	22	22	64.1	64.1	64.1	56.559	0	212.57	285930000	170	769680	2053600	2036300	1614000	1580900	1805200
RuvB-like 1	Q9Y265	Q9Y265	RUVBL1	24.9944	24.8541	24.3408	24.62	24.7168	24.6745		18	18	18	61	61	61	50.227	0	323.31	253050000	199	1507900	2031900	1933100	1704700	2422100	1902500
60S ribosomal protein L34	P49207	P49207	RPL34	23.2404	22.9979	23.1669	23.7891	23.0225	22.266		6	6	6	29.9	29.9	29.9	13.293	0	10.276	85936000	42	1588400	2000200	2694900	3246500	3576100	1216600
Elongation factor Tu, mitochondrial	P49411	P49411	TUFM	23.8002	25.1589	24.2791	23.7848	24.2308	24.3093		22	22	22	60.6	60.6	60.6	49.541	0	223.99	200150000	141	463050	1961900	1276600	686380	1090500	1193200
Guanine nucleotide-binding protein G(I)/G(S)/G(O) subunit gamma-12	Q9UBI6	Q9UBI6	GNG12	23.4391	22.3051	23.9611	23.3506	23.1792	23.6072		5	5	5	76.4	76.4	76.4	8.0061	0	30.213	105260000	48	3083700	1902300	7308800	3699000	4441700	5880200
Bifunctional purine biosynthesis protein PURH;Phosphoribosylaminoimidazolecarboxamide formyltransferase;IMP cyclohydrolase	P31939	P31939	ATIC	24.4982	25.402	24.7715	24.3673	24.7484	24.763		33	33	33	76.5	76.5	76.5	64.615	0	297.84	281520000	237	572200	1885200	1479600	813390	1462100	1196000
Prostaglandin E synthase 3	Q15185	Q15185	PTGES3	22.7509	23.3668	23.1353	22.4525	23.0535	22.8446		5	5	5	36.9	36.9	36.9	18.697	0	120.22	75578000	60	758130	1858500	2079100	1035500	975350	1690900
40S ribosomal protein S5;40S ribosomal protein S5, N-terminally processed	P46782	P46782	RPS5	24.5842	23.2321	23.5101	23.7445	23.9998	23.359		11	11	11	50	50	50	22.876	0	139.03	133380000	80	2229800	1855600	2147000	2277400	3245000	1583700
Eukaryotic translation initiation factor 6	P56537	P56537	EIF6	22.5242	23.1575	23.1675	22.4222	22.9402	22.8558		7	7	7	68.6	68.6	68.6	26.599	0	42.696	74216000	55	534550	1847300	1747200	912310	1942000	1263000
Serine/arginine-rich splicing factor 3	P84103	P84103	SRSF3	22.3743	22.9707	22.0938	22.8298	22.138	21.5231		5	5	5	36.6	36.6	36.6	19.329	0	19.557	50441000	39	636630	1841900	1159700	1621300	1201200	745140
60S ribosomal protein L12	P30050	P30050	RPL12	23.1813	23.3834	22.8422	24.0656	23.2493	22.6709		8	8	8	59.4	59.4	59.4	17.818	0	143.72	94571000	88	917300	1841600	1782200	3007300	1736100	1223400
Eukaryotic initiation factor 4A-I	P60842	P60842	EIF4A1	24.222	24.6938	24.5648	24.2069	24.2593	24.2006		28	28	17	76.6	76.6	50.2	46.153	0	274.11	217270000	225	880510	1835300	2429700	1163000	1767800	1370100
Guanine nucleotide-binding protein G(I)/G(S)/G(T) subunit beta-1	P62873;P16520	P62873	GNB1	24.8101	24.0309	25.2497	24.9001	24.7721	25.7578		15	9	8	70.6	49.4	40.3	37.377	0	323.31	322640000	157	2040600	1792900	6060800	3717800	4310300	6896100
Fibronectin;Anastellin;Ugl-Y1;Ugl-Y2;Ugl-Y3	P02751	P02751	FN1	26.8476	26.7307	26.7662	26.5455	26.7318	26.769		78	78	78	54.1	54.1	54.1	262.62	0	323.31	1053900000	799	1133300	1753100	2194400	1413100	2035800	1904400
Heterogeneous nuclear ribonucleoprotein L	P14866;Q8WVV9	P14866	HNRNPL	23.5105	24.3898	23.942	23.4961	23.7773	23.4504		20	20	20	62.5	62.5	62.5	64.132	0	261.83	143330000	181	536020	1744500	1657900	813080	1514600	900540
60S ribosomal protein L11	P62913	P62913	RPL11	22.8827	23.3704	22.4839	23.0726	22.2779	22.3062		8	8	8	60.1	60.1	60.1	20.252	0	65.744	65014000	45	793160	1675600	1176400	1223800	890740	741770
ATP-dependent 6-phosphofructokinase, platelet type	Q01813	Q01813	PFKP	23.9195	24.9716	24.1672	24.1602	24.2201	24.1653		33	33	31	57.5	57.5	54	85.595	0	323.31	198770000	217	454170	1669000	1225800	810440	1069200	983000
Nuclease-sensitive element-binding protein 1	P67809;Q9Y2T7	P67809	YBX1	24.4866	23.6035	23.701	24.2827	24.1115	23.4194		14	14	9	63.6	63.6	50.9	35.924	0	323.31	156720000	177	1837400	1658200	2081800	2399000	2851800	1226900
Solute carrier family 2, facilitated glucose transporter member 1	P11166	P11166	SLC2A1	24.5736	23.8702	25.3606	25.0248	24.92	25.4959		12	12	12	23.2	23.2	23.2	54.083	0	145.72	329110000	146	2036100	1657000	7061600	3816700	4764700	5979900
Integrin alpha-2	P17301	P17301	ITGA2	26.9021	25.5227	27.2587	27.0748	26.5535	27.4496		37	37	37	41.6	41.6	41.6	129.29	0	323.31	1216800000	546	2674700	1647900	6981500	4911500	4175800	6649700
Moesin	P26038	P26038	MSN	25.6262	24.9765	25.5386	25.2491	25.4884	25.6251		39	39	29	64	64	48.5	67.819	0	323.31	442760000	436	1453900	1602500	3109400	1822600	2788000	2640600
Alpha-enolase	P06733;P13929;P09104	P06733	ENO1	25.1399	24.541	25.5585	25.378	25.2116	25.8041		21	21	21	68.4	68.4	68.4	47.168	0	323.31	405700000	248	1777000	1599700	4568700	2954800	3330600	4210300
Guanine nucleotide-binding protein G(i) subunit alpha-2	P04899	P04899	GNAI2	24.9955	24.1454	25.568	25.1996	25.0537	25.7522		21	21	15	62	62	42.8	40.45	0	323.31	371590000	323	1983600	1583400	5742400	3515600	3937600	5095700
Basigin	P35613	P35613	BSG	25.0289	23.9231	25.7726	25.1578	25.1672	25.8015		8	8	8	30.9	30.9	30.9	42.2	0	156.01	431660000	180	2328000	1575100	8012200	4331000	4832500	7698300
Adenosine kinase	P55263	P55263	ADK	23.0419	24.2263	23.7464	22.9837	23.6681	23.7126		19	19	19	72.1	72.1	72.1	40.545	0	249.23	124920000	109	359510	1572600	1331700	524200	1117000	773220
Asparagine--tRNA ligase, cytoplasmic	O43776	O43776	NARS	23.2448	24.3623	23.7778	23.199	23.6756	23.7797		19	19	19	46.4	46.4	46.4	62.942	0	224.25	136210000	125	463960	1560900	1290500	623390	1223700	1028800
Programmed cell death protein 6	O75340	O75340	PDCD6	24.3894	23.4466	25.7379	25.3366	24.6314	25.8117		12	12	12	73.3	73.3	73.3	21.868	0	133.27	345860000	129	1843400	1558500	9367400	5329200	4395700	8947300
40S ribosomal protein S15a	P62244	P62244	RPS15A	23.5648	22.921	22.9246	23.4456	23.1497	22.6667		8	8	8	61.5	61.5	61.5	14.839	0	25.868	88489000	64	1520500	1543000	1963900	2143600	2384300	1505800
Poly(rC)-binding protein 2	Q15366	Q15366	PCBP2	23.493	23.9495	23.2978	23.6449	22.985	23.2547		10	10	6	38.1	38.1	23.6	38.58	0	110.86	112260000	82	705220	1532600	1234300	1185300	967100	979120
X-ray repair cross-complementing protein 6	P12956	P12956	XRCC6	25.7089	25.1376	25.7416	26.0443	25.7465	25.5678		36	36	36	60.9	60.9	60.9	69.842	0	323.31	507910000	322	1761900	1532400	3419600	3204800	3514600	2438700
Exportin-2	P55060	P55060	CSE1L	25.7698	26.4221	26.3173	25.5402	26.049	25.9603		29	29	29	47.3	47.3	47.3	110.42	0	245.7	677030000	173	130370	1531100	3210500	3177700	2692600	2277500
EH domain-containing protein 4	Q9H223	Q9H223	EHD4	25.3223	24.8758	26.2632	25.3463	25.2046	26.4206		34	34	27	79.1	79.1	68.9	61.174	0	323.31	544190000	440	1408400	1519500	5469600	2065400	2559100	5117300
Adenine phosphoribosyltransferase	P07741	P07741	APRT	22.5649	23.5739	22.6931	22.1822	22.6223	22.9676		11	11	11	81.1	81.1	81.1	19.608	0	85.287	70815000	62	501500	1508600	1145400	522980	1065600	1157200
Brain acid soluble protein 1	P80723	P80723	BASP1	25.41	23.5414	25.2728	25.1666	25.0702	25.301		14	14	14	75.8	75.8	75.8	22.693	0	309.84	326320000	188	3174100	1496500	6103100	4142200	5215700	4969800
Glycine--tRNA ligase	P41250	P41250	GARS	23.8206	25.145	24.5254	23.7847	24.5989	24.6131		22	22	22	43.7	43.7	43.7	83.165	0	202.87	234860000	175	318010	1486100	1220900	518550	1172000	1155900
40S ribosomal protein S21	P63220	P63220	RPS21	22.1719	21.936	21.6409	22.0158	21.6058	21.2757		6	6	6	60.2	60.2	60.2	9.1113	0	40.417	34983000	37	975760	1470400	792740	1555700	1144800	1057200
Myosin light polypeptide 6	P60660;P14649	P60660	MYL6	22.6146	23.0774	22.6537	22.7418	22.5276	22.5659		7	7	7	54.3	54.3	54.3	16.93	0	64.293	68913000	66	634050	1468300	1527900	1012100	1209300	1039700
Heterogeneous nuclear ribonucleoprotein K	P61978	P61978	HNRNPK	23.6712	24.3262	23.4695	23.7235	23.5636	23.3169		19	19	19	57.2	57.2	57.2	50.976	0	218.32	127370000	135	568270	1456700	946630	823330	962560	780430
Phosphoglycerate mutase 1;Phosphoglycerate mutase 2	P18669;P15259;Q8N0Y7	P18669;P15259	PGAM1;PGAM2	23.3649	23.5384	23.8634	23.4152	23.6881	23.8806		11	11	11	59.8	59.8	59.8	28.804	0	111.04	122620000	98	825930	1453700	2278300	1167000	1718900	1988200
Transcription factor BTF3	P20290	P20290	BTF3	22.1353	23.1633	22.2829	22.7955	22.3964	22.009		6	6	6	37.9	37.9	37.9	22.168	0	60.159	57584000	33	466000	1448600	1032100	1109300	913090	789310
40S ribosomal protein S18	P62269	P62269	RPS18	24.2805	23.1188	22.3181	23.8119	23.1114	22.1302		10	10	10	52.6	52.6	52.6	17.718	0	73.607	89416000	89	2379800	1446200	1055800	2630200	1658600	764420
RuvB-like 2	Q9Y230	Q9Y230	RUVBL2	24.7844	24.5383	24.2834	24.5074	24.7425	24.1945		29	29	29	75.8	75.8	75.8	51.156	0	308.29	220210000	243	1168000	1434300	1415700	1285100	1715700	1137000
T-complex protein 1 subunit alpha	P17987	P17987	TCP1	24.7811	24.88	24.3945	24.4551	24.7761	24.1943		28	28	28	72.3	72.3	72.3	60.343	0	219.31	234820000	237	944020	1412300	1445000	1001800	1751400	1020400
Beta-2-microglobulin;Beta-2-microglobulin form pI 5.3	P61769	P61769	B2M	23.879	22.4208	24.0576	24.2682	23.801	24.2854		4	4	4	46.2	46.2	46.2	13.714	0	25.402	146340000	48	1921600	1408600	5409800	4900000	4343200	6406500
Filamin-A	P21333	P21333	FLNA	26.5228	26.8747	26.3556	26.4139	26.6389	26.2521		108	108	98	60	60	55.6	280.74	0	323.31	892610000	832	708430	1396700	1253300	935580	1433800	933370
Serine protease 23	O95084	O95084	PRSS23	24.399	24.011	23.5527	24.2136	23.6348	24.291		12	12	12	47.3	47.3	47.3	43.001	0	133.17	158230000	113	951450	1388700	1327900	1140400	905890	1477700
T-complex protein 1 subunit beta	P78371	P78371	CCT2	24.5386	24.7785	24.53	24.3363	24.647	24.2396		29	29	29	73.6	73.6	73.6	57.488	0	323.31	225660000	256	804410	1386200	1371300	992580	1566400	930920
X-ray repair cross-complementing protein 5	P13010	P13010	XRCC5	25.6658	25.0687	25.8843	25.9419	25.8057	25.597		38	38	38	70.9	70.9	70.9	82.704	0	323.31	532100000	474	1214900	1369300	3515300	2531800	2833300	2537900
Ras-related C3 botulinum toxin substrate 1;Ras-related C3 botulinum toxin substrate 3	P63000;P60763	P63000;P60763	RAC1;RAC3	24.015	23.1028	24.5544	24.172	23.7336	24.4674		9	9	5	53.1	53.1	34.4	21.45	0	36.939	173070000	99	2042500	1347500	6375300	3498900	3486800	4883000
Histone H2B type 2-E;Histone H2B type 1-B;Histone H2B type 1-O;Histone H2B type 1-J;Histone H2B type 3-B	Q16778;P33778;P23527;P06899;Q8N257;Q6DRA6;Q6DN03	Q16778;P33778;P23527;P06899;Q8N257	HIST2H2BE;HIST1H2BB;HIST1H2BO;HIST1H2BJ;HIST3H2BB	24.2431	23.2254	23.9774	24.4692	24.2431	24.1227		9	2	2	52.4	7.9	7.9	13.92	0	4.0175	164310000	15	2960500	1340500	4627900	5296100	5324500	3922800
Small nuclear ribonucleoprotein E	P62304	P62304	SNRPE	NaN	21.6364	20.5638	20.5831	20.6846	20.3843		3	3	3	52.2	52.2	52.2	10.803	0	18.469	17214000	23	134520	1332800	834410	591630	880150	529970
T-complex protein 1 subunit gamma	P49368	P49368	CCT3	24.6963	24.7327	24.4028	24.411	24.8169	24.2661		26	26	26	62.2	62.2	62.2	60.533	0	133.05	238810000	209	829150	1331900	1592500	1055300	1865000	1029700
Nucleosome assembly protein 1-like 1	P55209	P55209	NAP1L1	22.8385	23.4914	23.1996	23.1148	22.8094	22.9899		9	9	8	40.4	40.4	37.6	45.374	0	58.205	85598000	90	442300	1316200	1278200	811950	1158100	1107300
Tubulin beta-3 chain	Q13509	Q13509	TUBB3	22.8374	23.6425	23.2534	23.1455	22.8415	23.4922		24	8	8	62.7	32.4	32.4	50.432	0	78.234	98740000	68	297620	1313900	1192800	547190	667470	917990
Ornithine aminotransferase, mitochondrial;Ornithine aminotransferase, hepatic form;Ornithine aminotransferase, renal form	P04181	P04181	OAT	22.8432	23.9303	22.8221	23.0665	22.8808	23.1315		16	16	16	69	69	69	48.534	0	73.763	87208000	100	292430	1308900	701750	662000	753870	641390
14-3-3 protein zeta/delta	P63104	P63104	YWHAZ	24.684	23.441	24.9609	24.6912	24.2236	25.2691		14	14	11	55.9	55.9	44.9	27.745	0	288.22	255310000	140	1673200	1303700	4712200	2699400	2884800	4963000
Ras-related protein Rap-1b;Ras-related protein Rap-1b-like protein	P61224;A6NIZ1;O95716	P61224;A6NIZ1	RAP1B	23.8089	23.0132	24.4498	24.1668	23.844	24.4418		11	11	4	77.7	77.7	29.3	20.825	0	181.53	165010000	100	1415600	1288700	4504300	2501600	2712800	4078100
Transitional endoplasmic reticulum ATPase	P55072	P55072	VCP	23.7502	25.1326	23.0377	23.4021	25.8563	23.0477		45	45	45	72.8	72.8	72.8	89.321	0	323.31	232670000	193	245590	1287200	282800	294650	2846500	213670
Sodium/potassium-transporting ATPase subunit beta-3	P54709	P54709	ATP1B3	23.8846	23.2247	24.6112	24.2668	24.375	24.5633		11	11	11	53	53	53	31.512	0	117.17	193320000	126	1381900	1269800	3907400	2471200	3573000	3506400
Small nuclear ribonucleoprotein Sm D2	P62316	P62316	SNRPD2	22.1955	22.5779	21.7253	22.2819	22.6366	21.1316		6	6	6	52.5	52.5	52.5	13.527	0	73.826	44997000	63	751350	1232800	1009100	1081600	1932700	420490
Dynein light chain 1, cytoplasmic;Dynein light chain 2, cytoplasmic	P63167;Q96FJ2	P63167;Q96FJ2	DYNLL1;DYNLL2	21.35	22.0621	22.3273	21.6302	21.9571	21.883		5	5	5	59.6	59.6	59.6	10.366	0	218.72	37530000	44	567700	1214400	2090100	879180	1553200	1201300
Sodium/potassium-transporting ATPase subunit alpha-1	P05023;P13637;P50993;Q13733;P20648	P05023	ATP1A1	25.9991	25.1406	26.5097	26.3094	26.5174	26.3981		40	40	37	44.5	44.5	41.5	112.89	0	323.31	762640000	485	1566000	1209400	4068400	2869900	4033300	3200500
Heterogeneous nuclear ribonucleoprotein U	Q00839	Q00839	HNRNPU	23.8577	24.6374	23.8643	24.2846	23.6317	23.4514		20	20	20	35.3	35.3	35.3	90.583	0	114.95	153850000	141	389300	1191100	604080	826960	668310	478320
40S ribosomal protein S10;Putative 40S ribosomal protein S10-like	P46783;Q9NQ39	P46783;Q9NQ39	RPS10;RPS10P5	23.8879	22.8641	22.4837	23.4893	23.2406	22.9606		6	6	6	28.5	28.5	28.5	18.898	0	37.177	86451000	104	1951800	1187900	1374000	2322800	2580200	1389800
Tubulin alpha-1A chain	Q71U36	Q71U36	TUBA1A	23.0375	23.8862	23.1478	22.7052	23.1567	23.7439		29	3	0	83.1	6.2	0	50.135	0	47.026	98983000	38	319130	1186700	670230	423870	1061800	1051800
Nucleolin	P19338	P19338	NCL	24.7041	24.7444	24.3186	25.2593	24.9859	24.2799		20	20	20	31.4	31.4	31.4	76.613	0	317.62	260330000	198	828320	1174000	1088500	1665000	1737500	944850
Serine hydroxymethyltransferase, mitochondrial	P34897	P34897	SHMT2	23.2945	24.2564	23.393	23.3941	23.6303	23.6357		17	17	16	51.4	51.4	48.6	55.992	0	108.75	121780000	86	273850	1164300	745080	515370	766720	733980
60S ribosomal protein L37a	P61513	P61513	RPL37A	20.7593	21.3797	20.9429	21.523	20.9426	20.3065		5	5	5	50	50	50	10.275	0	9.121	21137000	29	329010	1157600	1117600	1098800	1049400	531720
ADP-ribosylation factor 1;ADP-ribosylation factor 3	P84077;P61204	P84077;P61204	ARF1;ARF3	22.6072	22.6965	23.5965	23.1852	23.1937	23.835		9	9	5	64.1	64.1	35.4	20.697	0	110.75	102010000	90	705110	1148400	2728400	1251500	1871700	2496400
Cell division control protein 42 homolog	P60953	P60953	CDC42	22.5239	22.6736	23.4259	23.2424	22.9212	23.7692		8	7	7	57.6	51.8	51.8	21.258	0	85.653	88266000	74	741280	1147400	2509800	1425800	1568400	2414600
Ubiquitin-like modifier-activating enzyme 1	P22314	P22314	UBA1	24.589	25.3172	25.0449	24.3834	24.868	25.2182		37	37	37	54.7	54.7	54.7	117.85	0	323.31	304840000	318	432600	1145100	1253700	626190	1064100	1123400
GMP synthase [glutamine-hydrolyzing]	P49915	P49915	GMPS	23.6739	24.6907	24.3211	23.7099	24.1394	24.3449		25	25	25	57.3	57.3	57.3	76.715	0	217.18	185130000	155	278440	1134600	798660	388170	944800	863160
Sialic acid synthase	Q9NR45	Q9NR45	NANS	22.3078	23.463	22.5791	22.4101	22.2929	23.0708		7	7	7	40.9	40.9	40.9	40.307	0	54.015	66535000	64	177710	1133600	772730	586870	633000	854510
ATP-citrate synthase	P53396	P53396	ACLY	24.6272	25.2934	24.5931	24.4422	25.2176	24.5318		45	45	45	50.2	50.2	50.2	120.84	0	323.31	284420000	321	391430	1127600	754880	502240	1311900	732680
Tubulin beta-2A chain	Q13885	Q13885	TUBB2A	22.4815	23.4925	22.8518	22.6717	22.8342	23.2691		27	7	2	78	32.8	11.5	49.906	0	73.493	80639000	57	199330	1118900	514400	300450	937270	961550
Cytosolic acyl coenzyme A thioester hydrolase	O00154	O00154	ACOT7	23.0917	23.42	22.8223	22.725	23.1577	23.0364		9	9	9	33.9	33.9	33.9	41.796	0	92.484	85108000	79	420690	1117900	688600	463690	876480	688010
26S protease regulatory subunit 6B	P43686	P43686	PSMC4	24.6169	24.2479	24.0774	24.3754	24.1908	24.0601		23	23	23	77.5	77.5	77.5	47.366	0	194.11	184060000	157	974290	1116100	1461600	1262300	1381800	1166500
60S ribosomal protein L31	P62899	P62899	RPL31	22.4466	22.3644	21.6578	22.7523	22.3727	21.4692		4	4	4	28	28	28	14.463	0	13.304	44788000	30	815150	1108600	905450	1522300	1416900	630010
60S ribosomal protein L5	P46777	P46777	RPL5	23.4527	23.1131	23.4648	22.91	22.5624	22.187		12	12	12	42.8	42.8	42.8	34.362	0	89.278	78679000	94	1057500	1106700	2432400	1113400	787940	654650
Dehydrogenase/reductase SDR family member 2, mitochondrial	Q13268	Q13268	DHRS2	21.7903	23.4529	23.3134	21.8532	23.5291	23.1265		12	12	12	56.4	56.4	56.4	29.926	0	72.628	83646000	93	179210	1106600	1497700	404750	1660700	1125700
4F2 cell-surface antigen heavy chain	P08195	P08195	SLC3A2	25.0167	24.3859	25.9015	25.2407	25.453	25.9716		19	19	19	37.9	37.9	37.9	67.993	0	323.31	427780000	242	1206900	1087000	3991100	2016400	2805800	3643900
Protein S100-A11;Protein S100-A11, N-terminally processed	P31949	P31949	S100A11	23.1179	21.8243	23.031	23.2521	22.634	22.8922		7	7	7	80	80	80	11.74	0	188.41	75711000	77	1126500	1080200	4023900	2656500	2937700	3317400
Eukaryotic translation initiation factor 3 subunit I	Q13347	Q13347	EIF3I	23.1085	23.5458	23.1874	23.1167	23.3931	22.9992		16	16	16	69.5	69.5	69.5	36.501	0	69.442	94352000	105	457290	1062500	953880	676600	1068400	747280
26S protease regulatory subunit 4	P62191	P62191	PSMC1	24.3378	24.0627	23.7437	24.0176	23.9336	23.6297		21	21	21	64.8	64.8	64.8	49.184	0	323.31	148930000	143	835320	1051000	1144200	939960	1206700	780100
Elongation factor 1-delta	P29692	P29692	EEF1D	22.4333	23.1264	22.387	22.3314	22.619	21.5801		13	13	11	66.2	66.2	61.9	31.121	0	71.595	55049000	55	266760	1038900	690240	488380	693370	262920
Heat shock protein HSP 90-alpha	P07900;Q14568;Q58FG0	P07900	HSP90AA1	24.312	24.5342	24.5005	24.1329	24.6069	24.3213		35	23	23	56.8	41.3	41.3	84.659	0	323.31	210930000	252	562350	1037900	1471500	820680	1373900	1125500
Heterogeneous nuclear ribonucleoprotein Q	O60506	O60506	SYNCRIP	24.3435	24.2418	24.0542	24.1796	24.2937	23.9304		21	21	15	45.6	45.6	37.6	69.602	0	292.03	173940000	219	689910	1027100	948900	776700	1209000	784210
Eukaryotic translation initiation factor 2 subunit 3;Putative eukaryotic translation initiation factor 2 subunit 3-like protein	P41091;Q2VIR3	P41091;Q2VIR3	EIF2S3;EIF2S3L	23.3901	23.7593	23.533	23.6506	23.595	23.2525		15	15	15	47.7	47.7	47.7	51.109	0	133.29	114970000	121	495240	1022900	1207600	932650	1122300	694110
26S protease regulatory subunit 10B	P62333	P62333	PSMC6	23.968	23.903	23.5752	23.7616	23.5041	23.6186		16	16	16	52.7	52.7	52.7	44.172	0	86.243	133080000	142	850950	1022800	1245800	982270	1215300	1019700
T-complex protein 1 subunit epsilon	P48643	P48643	CCT5	24.4268	24.4625	24.2151	24.0119	24.4603	23.8884		25	25	25	65.2	65.2	65.2	59.67	0	132.25	193310000	147	626980	1008700	1393900	762380	1418400	647480
Macrophage migration inhibitory factor	P14174	P14174	MIF	21.4292	21.5692	22.367	22.2222	21.6623	22.7903		2	2	2	17.4	17.4	17.4	12.476	0	35.147	45025000	39	667540	998160	2065900	1526100	1276100	2471200
Regulator of chromosome condensation	P18754	P18754	RCC1	22.5561	23.2264	22.7483	22.9536	22.6756	22.7451		16	16	16	58.2	58.2	58.2	44.969	0	101.45	72497000	84	340230	995460	961840	720470	659170	587370
Arginine--tRNA ligase, cytoplasmic	P54136	P54136	RARS	23.7068	24.4898	23.6389	23.5673	23.6287	23.7148		31	31	31	60.9	60.9	60.9	75.378	0	192.18	137250000	209	333710	992900	656500	476270	677660	572440
Tetraspanin-4	O14817	O14817	TSPAN4	24.3643	22.0789	24.8292	24.318	23.6903	24.7992		5	5	5	28.2	28.2	28.2	26.118	0	63.631	197830000	42	397520	989080	9981700	4392900	3600900	8899200
Programmed cell death 6-interacting protein	Q8WUM4	Q8WUM4	PDCD6IP	26.7036	25.0761	27.0488	27.0996	26.003	26.8844		54	54	54	69.4	69.4	69.4	96.022	0	323.31	959750000	560	2265200	983280	5539100	4579500	2596600	4031200
Protein NDRG1	Q92597	Q92597	NDRG1	22.9611	22.961	24.1908	23.2491	23.7229	24.2386		15	15	15	71.6	71.6	71.6	42.835	0	175.55	137780000	136	626470	978090	3528500	1166700	2251100	2930500
26S proteasome non-ATPase regulatory subunit 2	Q13200	Q13200	PSMD2	24.8039	24.8621	24.6387	24.6589	24.7899	24.4407		39	39	39	62.1	62.1	62.1	100.2	0	229.89	256530000	329	570450	974750	1077300	761100	1131700	720060
26S proteasome non-ATPase regulatory subunit 11	O00231	O00231	PSMD11	24.0646	23.9835	23.6573	23.9812	23.9675	23.6122		21	21	21	66.1	66.1	66.1	47.463	0	310.27	144540000	173	652160	970340	983630	884750	1147700	714600
C-1-tetrahydrofolate synthase, cytoplasmic;Methylenetetrahydrofolate dehydrogenase;Methenyltetrahydrofolate cyclohydrolase;Formyltetrahydrofolate synthetase;C-1-tetrahydrofolate synthase, cytoplasmic, N-terminally processed	P11586	P11586	MTHFD1	23.8024	24.8031	23.8348	23.82	23.7168	23.8682		37	37	37	59.6	59.6	59.6	101.56	0	260.19	157870000	196	221000	969920	523560	390840	480620	449930
Annexin A1	P04083	P04083	ANXA1	24.1181	23.8149	24.4561	24.7227	24.9185	24.4394		18	18	18	59.8	59.8	59.8	38.714	0	323.31	217140000	140	960970	969390	2183500	2079200	2841900	1822300
26S protease regulatory subunit 6A	P17980	P17980	PSMC3	24.3441	23.9642	23.6881	23.9879	23.7352	23.6414		19	19	19	62.4	62.4	62.4	49.203	0	249.71	143690000	138	724510	959610	989590	924280	1007500	716220
Clusterin;Clusterin beta chain;Clusterin alpha chain	P10909	P10909	CLU	23.9748	23.5007	23.1004	23.4184	23.89	23.9157		12	12	12	27.2	27.2	27.2	52.494	0	164.82	120710000	94	868230	958650	924940	806720	1560400	1234000
Actin-related protein 3	P61158;Q9P1U1;Q9C0K3	P61158	ACTR3	23.2727	23.5493	23.3033	23.1847	23.4069	23.2486		16	16	16	54.3	54.3	54.3	47.371	0	132.58	100450000	122	450520	948960	1013000	624430	1053600	692880
26S proteasome non-ATPase regulatory subunit 7	P51665	P51665	PSMD7	23.0688	23.1623	22.8975	23.1218	23.2239	22.7025		12	12	12	58.3	58.3	58.3	37.025	0	144.19	78324000	74	661900	940860	1010300	918260	989670	700590
Insulin-like growth factor-binding protein 7	Q16270	Q16270	IGFBP7	23.5732	23.2253	22.3015	23.6413	22.6549	23.1101		9	9	9	48.9	48.9	48.9	29.13	0	47.672	80861000	101	997710	940030	661720	1385400	806570	984390
Agrin;Agrin N-terminal 110 kDa subunit;Agrin C-terminal 110 kDa subunit;Agrin C-terminal 90 kDa fragment;Agrin C-terminal 22 kDa fragment	O00468	O00468	AGRN	25.5822	25.7308	24.9031	24.8212	26.3874	25.3726		63	63	63	48.8	48.8	48.8	217.23	0	323.31	469460000	459	530870	926800	701110	472030	1862300	723120
Elongation factor 1-beta	P24534	P24534	EEF1B2	22.1197	22.8199	22.1174	22.2396	21.9181	21.9791		8	6	6	60	54.7	54.7	24.763	0	47.452	46356000	49	317410	921830	693440	609930	690140	630260
Clathrin heavy chain 1	Q00610	Q00610	CLTC	25.5694	25.7412	25.4012	25.7585	25.4079	25.5455		68	68	57	54.9	54.9	47.3	191.61	0	323.31	472710000	484	505180	914720	1046700	957120	923490	905040
26S protease regulatory subunit 8	P62195	P62195	PSMC5	23.8005	23.5598	23.2691	23.6438	23.3631	23.155		19	19	19	59.4	59.4	59.4	45.626	0	97.644	106590000	113	569040	911980	819590	827460	682080	631220
Heterogeneous nuclear ribonucleoprotein H;Heterogeneous nuclear ribonucleoprotein H, N-terminally processed	P31943;P55795	P31943	HNRNPH1	22.3653	23.2571	22.2191	22.4313	22.3523	21.7827		11	11	9	37.9	37.9	31.8	49.229	0	109.32	53047000	63	293330	911170	489600	423280	525350	304350
Myosin regulatory light chain 12A;Myosin regulatory light chain 12B;Myosin regulatory light polypeptide 9	P19105;O14950;P24844	P19105;O14950;P24844	MYL12A;MYL12B;MYL9	21.9027	22.4373	22.0192	22.0584	21.8439	22.1878		8	8	8	66.7	66.7	66.7	19.794	0	133.36	41788000	50	457790	910820	840680	740810	881410	811590
Small nuclear ribonucleoprotein Sm D3	P62318	P62318	SNRPD3	21.1267	21.595	20.5538	21.0904	21.3851	20.4644		5	5	5	50	50	50	13.916	0	13.367	20602000	29	336800	907410	494170	480740	854680	359920
14-3-3 protein theta	P27348	P27348	YWHAQ	23.7913	23.0681	23.9862	23.8878	23.7485	24.1264		12	9	9	53.5	42.4	42.4	27.764	0	310.48	137630000	86	967780	901970	2335700	1559500	1823600	2241800
Myosin-9	P35579;P35749;P12883;P13535;Q9UKX3;Q9Y623;P13533;P12882;P11055;Q9UKX2;A7E2Y1	P35579	MYH9	24.9957	25.7533	24.9227	25.1051	24.9412	24.8264		75	75	64	46.8	46.8	39.9	226.53	0	323.31	342740000	414	299700	897610	576710	507030	576950	437590
Poly(rC)-binding protein 1	Q15365	Q15365	PCBP1	22.5444	23.2046	22.7147	22.65	22.1663	22.4935		10	7	7	49.4	38.5	38.5	37.497	0	17.436	63546000	42	381610	890110	772400	609740	539770	544380
Tubulin alpha-1C chain	Q9BQE3	Q9BQE3	TUBA1C	23.2176	23.2829	22.7159	22.6853	22.8185	23.0572		29	3	3	83.1	13.4	13.4	49.895	0	171.89	89657000	99	571220	883520	719350	592990	722140	780140
Fructose-bisphosphate aldolase C	P09972	P09972	ALDOC	21.3416	23.022	21.4474	21.0401	22.8972	21.9692		15	11	11	54.4	42.9	42.9	39.455	0	225.13	49002000	43	109450	882470	172510	112490	584700	268880
Heterogeneous nuclear ribonucleoprotein A3	P51991	P51991	HNRNPA3	22.6035	23.2836	22.5604	22.66	22.7086	22.4635		11	11	11	36.8	36.8	36.8	39.594	0	47.368	67886000	101	254280	881980	663380	523990	728220	521100
High mobility group protein HMGI-C	P52926	P52926	HMGA2	24.056	21.6014	23.1019	23.8264	23.0688	23.2001		9	9	9	61.5	61.5	61.5	11.832	0	231.61	92781000	104	3456600	874880	3702100	4644700	3123600	2754300
Alcohol dehydrogenase class-3	P11766	P11766	ADH5	22.9433	23.5489	22.9898	22.8524	23.024	23.2536		11	11	11	47.9	47.9	47.9	39.724	0	89.144	83501000	89	409250	874190	765910	603480	680040	842200
Multifunctional protein ADE2;Phosphoribosylaminoimidazole-succinocarboxamide synthase;Phosphoribosylaminoimidazole carboxylase	P22234	P22234	PAICS	22.4425	23.1479	22.5997	22.6772	23.0016	22.496		18	18	18	58.6	58.6	58.6	47.079	0	248.19	66143000	83	234210	867780	520140	553990	859990	445100
Neutral amino acid transporter B(0)	Q15758	Q15758	SLC1A5	24.6339	23.1935	24.6276	24.5858	24.0423	25.0714		11	11	11	30.5	30.5	30.5	56.598	0	122.03	210410000	74	1723500	844570	3015500	2496600	1850400	3220000
Staphylococcal nuclease domain-containing protein 1	Q7KZF4	Q7KZF4	SND1	23.9962	24.73	24.2717	23.7669	24.3631	24.2417		37	37	37	60	60	60	102	0	203.76	192020000	219	231390	841330	805410	289340	815840	639790
Noggin	Q13253	Q13253	NOG	23.4819	23.0022	23.3797	22.7792	22.9702	23.417		7	7	7	40.1	40.1	40.1	25.774	0	33.118	90413000	51	948730	838960	1606600	782690	1007600	1770200
26S protease regulatory subunit 7	P35998	P35998	PSMC2	23.8116	23.671	23.5015	23.6178	23.6658	23.342		23	23	23	60	60	60	48.633	0	118.24	125960000	152	517830	838420	881080	740880	853880	666450
Polypyrimidine tract-binding protein 1	P26599;O95758	P26599	PTBP1	22.5133	23.1728	22.3826	22.2315	22.3557	22.3641		13	13	13	38.6	38.6	38.6	57.221	0	119.49	57051000	79	223700	837830	627240	341960	549700	422260
Transcription intermediary factor 1-beta	Q13263	Q13263	TRIM28	23.7622	23.8654	23.4886	23.5364	23.618	23.5042		29	29	29	55.1	55.1	55.1	88.549	0	149.25	124900000	181	401980	835110	793120	524500	793890	554610
Thioredoxin	P10599	P10599	TXN	22.5507	21.8683	22.7823	22.8225	22.5607	22.7986		5	5	5	48.6	48.6	48.6	11.737	0	23.89	59170000	44	896590	832420	2124000	1407300	1581000	1611600
Putative heat shock protein HSP 90-beta 2	Q58FF8	Q58FF8	HSP90AB2P	22.2377	23.4284	22.4219	22.236	22.6451	22.7311		11	1	1	23.1	3.9	3.9	44.348	0	41.604	62560000	28	237040	831770	567480	357570	611450	522690
Annexin A6	P08133	P08133	ANXA6	25.8214	24.6547	26.1192	26.4631	25.7139	26.0085		42	42	42	66.7	66.7	66.7	75.872	0	323.31	601890000	444	1142500	829570	3334000	3325200	2690700	2675400
Eukaryotic translation initiation factor 3 subunit M	Q7L2H7	Q7L2H7	EIF3M	22.3098	23.264	22.5375	22.369	22.876	22.4904		16	16	16	59.9	59.9	59.9	42.502	0	83.302	63033000	83	281180	829070	648850	418390	803780	520540
Inosine-5-monophosphate dehydrogenase 2	P12268;P20839	P12268	IMPDH2	22.7507	23.4214	21.928	22.6734	22.3156	22.3954		17	17	17	49.8	49.8	49.8	55.804	0	50.38	58766000	81	310780	828690	320140	434310	400540	376700
Adenosylhomocysteinase	P23526	P23526	AHCY	23.3209	23.4269	23.1174	23.2327	23.1834	23.0621		15	15	15	41.4	41.4	41.4	47.716	0	98.787	93452000	118	538910	826530	996290	734260	835740	740860
Pre-mRNA-processing factor 19	Q9UMS4	Q9UMS4	PRPF19	22.7282	23.2737	22.4254	22.8154	22.5732	22.3898		12	12	12	46	46	46	55.18	0	63.572	64168000	70	415010	803590	590570	535860	669340	362870
Prelamin-A/C;Lamin-A/C	P02545;P20700;Q03252	P02545	LMNA	23.7312	24.2869	23.5247	23.9849	23.456	23.1267		30	30	30	48.8	48.8	48.8	74.139	0	215.09	126670000	209	335200	795450	552130	557670	521570	327590
T-complex protein 1 subunit theta	P50990	P50990	CCT8	24.1332	24.1206	23.8484	23.8119	23.9697	23.4804		30	30	30	63.1	63.1	63.1	59.62	0	117.8	147820000	172	467570	785550	811850	611040	871200	447810
CD44 antigen	P16070	P16070	CD44	24.9657	23.6112	25.1003	24.872	24.7062	24.697		10	10	10	13.2	13.2	13.2	81.537	0	173.46	280920000	175	1206000	784600	2980400	1759700	1855100	1818800
Prostaglandin F2 receptor negative regulator	Q9P2B2	Q9P2B2	PTGFRN	26.4149	24.6482	27.075	26.5296	25.8221	26.6889		43	43	43	53	53	53	98.555	0	323.31	832420000	537	1688300	765160	5558800	2790200	2137700	3381900
Activated RNA polymerase II transcriptional coactivator p15	P53999	P53999	SUB1	21.8648	21.3107	21.3982	22.0959	21.6002	21.5528		5	5	5	40.9	40.9	40.9	14.395	0	71.319	30324000	35	703990	763980	1179300	1251100	1152900	1013600
26S proteasome non-ATPase regulatory subunit 1	Q99460	Q99460	PSMD1	24.549	24.5022	24.0347	24.3376	24.174	24.122		32	32	32	57.5	57.5	57.5	105.84	0	299.16	191750000	238	479220	763660	752730	589400	812320	682550
F-actin-capping protein subunit alpha-1	P52907	P52907	CAPZA1	22.5324	22.7164	22.4247	22.6134	22.6531	22.6381		8	8	7	43.7	43.7	40.2	32.922	0	73.983	59100000	62	463290	761250	890940	569030	1041700	819950
Protein arginine N-methyltransferase 1	Q99873;Q9NR22	Q99873	PRMT1	23.0498	23.355	22.9579	22.801	22.9581	22.7457		16	16	16	42.7	42.7	42.7	41.515	0	90.407	76994000	92	394470	759790	774110	501660	718360	518000
tRNA-splicing ligase RtcB homolog	Q9Y3I0	Q9Y3I0	RTCB	23.0656	23.4709	22.5858	22.7936	22.7826	22.947		17	17	17	43.4	43.4	43.4	55.21	0	68.35	79846000	78	305190	754470	578180	447110	678800	563150
ATP-binding cassette sub-family E member 1	P61221	P61221	ABCE1	22.7783	23.7988	23.1236	23.2251	23.2663	23.1458		22	22	22	42.1	42.1	42.1	67.314	0	303.23	93580000	123	220290	751750	559110	460010	640370	487820
Ras-related C3 botulinum toxin substrate 2	P15153;P17081;Q9H4E5	P15153	RAC2	22.5558	21.9478	22.8907	22.7231	22.1115	23.0236		8	4	4	38.5	19.8	19.8	21.429	0	5.8981	58197000	36	804310	749170	1737800	1218700	1080700	1683900
Plasminogen activator inhibitor 1 RNA-binding protein	Q8NC51	Q8NC51	SERBP1	23.753	22.6645	22.6243	23.0996	23.0397	22.4189		14	14	14	36.8	36.8	36.8	44.965	0	177.36	77142000	88	534640	738680	676940	741840	1166300	427230
Nucleolar RNA helicase 2	Q9NR30;Q9BQ39	Q9NR30	DDX21	23.6908	24.1988	23.5467	24.2766	23.7003	23.0687		26	26	26	47.1	47.1	47.1	87.343	0	210.02	133510000	157	331080	736100	602540	764490	581660	321880
Malate dehydrogenase, mitochondrial	P40926	P40926	MDH2	22.4073	23.1447	22.5788	22.1757	22.6377	22.972		11	11	11	47	47	47	35.503	0	136.12	63193000	84	280420	727090	523750	340630	594760	542530
Eukaryotic translation initiation factor 3 subunit F	O00303	O00303	EIF3F	21.9013	22.7321	22.1325	22.2375	22.5964	21.8469		7	7	7	35.9	35.9	35.9	37.563	0	109.7	47743000	71	270020	724820	614800	435490	761950	375790
Annexin A5	P08758	P08758	ANXA5	23.9055	23.2792	24.3917	24.5572	24.8233	24.4714		18	18	18	70.3	70.3	70.3	35.936	0	260	209980000	158	544440	723710	2208300	1530200	2692100	1845700
Methionine--tRNA ligase, cytoplasmic	P56192	P56192	MARS	23.2441	23.9975	22.8567	23.1993	22.9102	22.9121		25	25	25	43.6	43.6	43.6	101.11	0	193.54	90337000	119	207010	713490	345480	311900	352420	273050
Aspartate--tRNA ligase, cytoplasmic	P14868	P14868	DARS	23.1864	24.1005	23.0889	23.1242	23.2895	23.2074		24	24	24	57.9	57.9	57.9	57.136	0	163.09	103980000	178	218140	713350	526130	341670	594680	416170
Integrin alpha-5;Integrin alpha-5 heavy chain;Integrin alpha-5 light chain	P08648	P08648	ITGA5	24.7941	24.4349	26.1097	25.5196	25.5639	26.4861		27	27	27	38.5	38.5	38.5	114.54	0	323.31	515470000	246	631470	712600	3639900	1696400	2275300	3931200
D-3-phosphoglycerate dehydrogenase	O43175	O43175	PHGDH	21.5707	23.3342	22.9396	21.4112	22.4723	22.6103		14	14	14	30	30	30	56.65	0	42.509	59193000	57	108950	705390	704410	146250	401790	399580
Adenylyl cyclase-associated protein 1	Q01518;P40123	Q01518	CAP1	24.2069	23.5385	23.9836	23.6998	24.0965	23.727		20	20	20	51.8	51.8	51.8	51.901	0	266.68	147890000	169	685850	699570	1139200	724890	1235800	796470
Stanniocalcin-1	P52823	P52823	STC1	23.0789	22.0853	22.3642	22.1965	22.5543	22.3879		8	8	8	40.9	40.9	40.9	27.621	0	80.284	54202000	59	798160	698770	1087200	636270	1315800	884040
40S ribosomal protein S19	P39019	P39019	RPS19	23.7098	22.4146	21.9899	23.0619	23.0661	21.836		9	9	9	53.8	53.8	53.8	16.06	0	24.424	67212000	57	1333900	698170	845970	1017300	2163800	662090
Ras-related protein Rab-7a	P51149	P51149	RAB7A	23.3422	22.747	23.7232	23.7083	23.106	24.0818		13	13	13	72.9	72.9	72.9	23.489	0	206.87	112310000	105	710460	694900	2081500	1346200	1220100	1969200
DnaJ homolog subfamily A member 2	O60884	O60884	DNAJA2	22.6426	23.0936	23.4961	23.3358	22.7525	23.3024		10	10	10	44.9	44.9	44.9	45.745	0	83.191	91222000	90	252830	692940	1056400	687940	561870	894470
Signal recognition particle 14 kDa protein	P37108	P37108	SRP14	21.3834	21.4541	21.5289	21.7388	21.3703	21.7907		4	4	4	27.2	27.2	27.2	14.57	0	105.65	28607000	25	329880	691780	857200	706890	680000	820980
Eukaryotic translation initiation factor 2A;Eukaryotic translation initiation factor 2A, N-terminally processed	Q9BY44	Q9BY44	EIF2A	24.5687	23.835	24.1266	23.5105	24.1131	23.7918		28	28	28	63.4	63.4	63.4	64.989	0	169.45	158560000	210	758790	691540	1072700	523310	1083400	825190
Annexin A11	P50995;P27216	P50995	ANXA11	24.3871	23.2414	24.8886	25.0161	24.295	24.9877		20	20	20	42.2	42.2	42.2	54.389	0	156.09	247580000	157	977940	691420	3556900	2881000	2102100	2821500
40S ribosomal protein S29	P62273	P62273	RPS29	NaN	19.5618	20.4557	20.4719	20.3621	20.496		2	2	2	32.1	32.1	32.1	6.6767	0	3.386	14546000	16	1226500	687840	1525700	1364100	1306900	1161800
Eukaryotic translation initiation factor 2 subunit 2	P20042	P20042	EIF2S2	23.1631	23.4831	23.044	23.1966	22.8409	22.6163		15	15	15	48.3	48.3	48.3	38.388	0	83.607	80928000	94	498310	685100	871690	1004400	735710	251150
EH domain-containing protein 1	Q9H4M9	Q9H4M9	EHD1	24.6214	23.9016	25.0601	24.8034	24.0362	25.2111		28	25	18	70.4	65.4	49.6	60.626	0	241.11	258730000	162	976560	682320	2435200	1466900	1083200	2277700
Transgelin-2	P37802;Q9UI15	P37802	TAGLN2	21.9285	22.4183	22.4806	22.0799	22.1462	22.5827		11	11	11	68.3	68.3	68.3	22.391	0	285.99	49243000	63	263680	671630	944990	470190	724980	712410
26S proteasome non-ATPase regulatory subunit 14	O00487	O00487	PSMD14	22.2349	22.5366	22.6249	22.3346	22.2068	22.2379		8	8	8	44.5	44.5	44.5	34.577	0	41.281	55013000	70	376140	670330	744940	636690	730260	509210
T-complex protein 1 subunit delta	P50991	P50991	CCT4	23.7992	23.7846	23.645	23.6686	23.6781	23.4189		21	21	21	53.4	53.4	53.4	57.924	0	144.22	124010000	128	428230	669590	841810	563170	843090	412020
DnaJ homolog subfamily A member 1	P31689	P31689	DNAJA1	23.4145	22.778	23.6403	23.4626	22.9039	23.4347		15	15	15	55.2	55.2	55.2	44.868	0	77.485	98315000	111	469550	664230	1168100	843850	589370	946550
T-complex protein 1 subunit zeta	P40227;Q92526	P40227	CCT6A	23.4447	23.4462	23.2138	23.4357	23.6506	23.0986		20	20	20	57.1	57.1	57.1	58.024	0	146.8	104990000	176	462060	661460	753530	625740	1001400	534030
Tubulin--tyrosine ligase-like protein 12	Q14166	Q14166	TTLL12	22.739	23.5831	22.6288	22.4948	22.749	22.8226		16	16	16	44.6	44.6	44.6	74.403	0	43.837	71491000	61	205900	660830	370540	213190	322700	329500
Serine/threonine-protein phosphatase 2A catalytic subunit beta isoform	P62714	P62714	PPP2CB	22.5334	22.8909	22.5311	22.3394	22.3543	22.6934		8	8	1	44.3	44.3	4.2	35.575	0	74.528	57078000	78	440930	660620	707330	520100	598030	640370
Lysyl oxidase homolog 2	Q9Y4K0	Q9Y4K0	LOXL2	24.3036	23.8108	23.4539	24.3303	24.6795	24.2327		21	21	21	38.6	38.6	38.6	86.724	0	267.56	177110000	154	554470	659160	655820	811380	1635900	1050200
Bifunctional glutamate/proline--tRNA ligase;Glutamate--tRNA ligase;Proline--tRNA ligase	P07814	P07814	EPRS	24.4079	24.9387	24.1112	24.306	24.1388	23.9616		43	43	43	44.9	44.9	44.9	170.59	0	190.94	203980000	217	237720	655170	454190	348120	445890	346490
CD151 antigen	P48509	P48509	CD151	23.6607	22.0696	24.3422	23.8741	23.5496	24.1508		4	4	4	10.7	10.7	10.7	28.295	0	11.323	134100000	26	1296800	654710	3965700	2333200	2277700	2882200
Ras-related protein Rap-2b	P61225	P61225	RAP2B	23.2863	22.4123	24.1791	23.8283	23.1987	24.4261		11	11	5	78.7	78.7	36.6	20.504	0	166.44	138700000	107	1043400	649960	3463600	2182300	1764400	3505500
T-complex protein 1 subunit eta	Q99832	Q99832	CCT7	24.2396	23.7498	23.5674	23.8521	24.049	23.5868		25	25	25	63.9	63.9	63.9	59.366	0	209.52	139720000	199	649740	648500	807120	718870	1077400	605590
Trifunctional purine biosynthetic protein adenosine-3;Phosphoribosylamine--glycine ligase;Phosphoribosylformylglycinamidine cyclo-ligase;Phosphoribosylglycinamide formyltransferase	P22102	P22102	GART	23.6131	24.286	23.7427	23.5485	23.9863	23.7943		30	30	30	43.8	43.8	43.8	107.77	0	218.12	140460000	155	250200	645360	538910	370050	588230	533580
Alpha-actinin-4	O43707;P35609;Q08043;Q9H254	O43707	ACTN4	23.8976	24.408	24.242	24.0772	24.216	23.9903		42	42	28	63.7	63.7	45.4	104.85	0	227.11	174540000	220	256740	644910	724530	493270	534990	519010
Eukaryotic translation initiation factor 3 subunit D	O15371	O15371	EIF3D	22.9065	23.196	22.7828	22.9511	22.9611	22.8985		17	17	17	44.2	44.2	44.2	63.972	0	176.68	75257000	103	278670	642660	561100	489140	623280	415440
Rho-related GTP-binding protein RhoC	P08134	P08134	RHOC	20.1009	21.9214	22.2627	21.9282	21.7755	22.7699		11	4	4	66.8	32.6	32.6	22.006	0	20.776	39150000	28	299860	636050	1113800	696300	817330	1330400
40S ribosomal protein S27	P42677	P42677	RPS27	22.0094	20.661	20.6497	21.5337	21.2302	20.1056		5	1	1	41.7	13.1	13.1	9.461	0	4.9223	20753000	22	981800	629420	866570	1124900	1141900	443690
Triosephosphate isomerase	P60174	P60174	TPI1	23.4536	23.1096	23.9777	23.6267	23.5286	24.0336		14	14	14	68.5	68.5	68.5	30.791	0	104.12	128460000	97	487760	629310	1833200	847080	1216400	1409100
Serine-threonine kinase receptor-associated protein	Q9Y3F4	Q9Y3F4	STRAP	22.3837	22.9806	22.2025	22.203	22.415	22.2616		15	15	15	68.9	68.9	68.9	38.438	0	117.26	52974000	93	263510	628700	394980	292230	588960	354180
60S ribosomal protein L35a	P18077	P18077	RPL35A	22.2152	21.7085	21.5963	22.5137	21.6245	20.8762		6	6	6	34.5	34.5	34.5	12.538	0	22.338	33671000	28	656380	622970	812260	1413300	864160	441050
Spermidine synthase	P19623	P19623	SRM	21.7574	22.3546	21.7371	21.4795	21.8095	22.1376		10	10	10	57	57	57	33.824	0	25.134	36482000	47	212380	622030	426740	242690	498820	429490
Core histone macro-H2A.1	O75367;Q9P0M6	O75367	H2AFY	24.9143	22.9077	24.1467	25.3667	23.9328	24.2096		18	18	18	57.8	57.8	57.8	39.617	0	318.11	203400000	186	1700600	617850	2088100	3463800	1664900	1764900
Small nuclear ribonucleoprotein F	P62306	P62306	SNRPF	19.9788	20.5595	19.5202	19.8564	20.2635	19.2249		4	4	4	48.8	48.8	48.8	9.7251	0	45.878	10301000	23	291070	614600	414810	402840	612880	238990
Tubulin alpha-4A chain	P68366	P68366	TUBA4A	22.4988	23.0224	22.0956	22.1343	22.2947	22.6302		28	7	7	79.7	28.8	28.8	49.924	0	48.314	53901000	39	223580	612560	433890	302490	451940	542230
Serglycin	P10124	P10124	SRGN	20.4944	20.5888	19.4329	20.2911	21.2448	19.59		4	4	4	34.8	34.8	34.8	17.652	0	12.05	13123000	23	419900	610120	331120	219310	1562100	138080
Guanine nucleotide-binding protein G(I)/G(S)/G(O) subunit gamma-5	P63218	P63218	GNG5	22.1757	20.433	22.3816	21.9801	21.907	22.4435		4	4	4	79.4	79.4	79.4	7.3184	0	9.7692	40246000	16	758980	609120	2912700	1717800	1598000	2464800
14-3-3 protein epsilon	P62258	P62258	YWHAE	23.9317	22.5891	24.4575	24.0727	23.8486	24.4542		14	12	12	68.6	61.6	61.6	29.174	0	205.03	157970000	115	914450	608860	2466900	1461700	1620700	2219800
Protein S100-A10	P60903	P60903	S100A10	21.0087	20.5898	21.9715	21.5802	21.2209	21.4358		3	3	3	35.1	35.1	35.1	11.203	0	6.3419	25502000	29	583960	607040	1825600	1203800	1098500	1056600
Small nuclear ribonucleoprotein G;Putative small nuclear ribonucleoprotein G-like protein 15	P62308;A8MWD9	P62308;A8MWD9	SNRPG;SNRPGP15	19.8687	20.2574	19.5049	20.2496	19.9356	19.2209		3	3	3	36.8	36.8	36.8	8.496	0	3.2263	8873200	9	302340	605310	510590	615140	596600	327740
26S proteasome non-ATPase regulatory subunit 12	O00232	O00232	PSMD12	23.6838	23.2493	23.1631	23.4157	23.3996	22.7532		24	24	24	56.8	56.8	56.8	52.904	0	240.15	94890000	121	528880	601950	776010	637990	800070	450690
Interleukin enhancer-binding factor 3	Q12906;Q96SI9	Q12906	ILF3	23.8419	23.6843	23.5489	23.9909	23.8153	23.1803		27	27	27	48.2	48.2	48.2	95.337	0	130.62	124010000	186	421660	591880	617540	656380	672710	391350
26S proteasome non-ATPase regulatory subunit 3	O43242	O43242	PSMD3	23.527	23.5287	23.2512	23.4173	23.3697	22.9437		20	20	20	48.9	48.9	48.9	60.977	0	130.93	98590000	101	350640	591830	507950	476850	605460	366990
Eukaryotic initiation factor 4A-III;Eukaryotic initiation factor 4A-III, N-terminally processed	P38919	P38919	EIF4A3	22.4542	23.0758	22.8478	22.2827	22.797	22.5569		19	17	17	65	61.1	61.1	46.871	0	78.346	64111000	119	257500	589930	631900	333100	587510	387520
Polyadenylate-binding protein 1	P11940;Q9H361;Q4VXU2;Q5JQF8;Q96DU9	P11940	PABPC1	24.0545	23.7594	23.6722	23.9668	23.5397	23.6495		22	22	14	43.9	43.9	26.6	70.67	0	220.95	131420000	172	468550	579690	777120	632080	632600	560490
Calmodulin-3;Calmodulin-2;Calmodulin-1	P0DP25;P0DP24;P0DP23;P27482	P0DP25;P0DP24;P0DP23	CALM3;CALM2;CALM1	23.2621	21.6836	23.5777	23.273	22.9858	23.8126		7	7	7	57	57	57	16.837	0	98.538	97698000	73	1172600	579060	2865900	1743700	1546100	2948100
CD63 antigen	P08962	P08962	CD63	22.7752	21.2715	23.5594	23.1654	22.1989	23.3797		3	3	3	16.8	16.8	16.8	25.636	0	49.301	78824000	52	1121800	575720	3652400	1926000	1522600	2461900
Profilin-2	P35080	P35080	PFN2	21.0465	21.3633	20.5865	20.7093	20.6077	20.8611		4	4	4	48.6	48.6	48.6	15.046	0	14.908	17929000	21	294100	575210	553930	242630	515060	380410
Acetyl-CoA acetyltransferase, mitochondrial	P24752	P24752	ACAT1	21.5383	22.8706	22.4665	21.1331	22.411	22.2452		11	11	11	41.9	41.9	41.9	45.199	0	54.432	46773000	54	113950	572660	375370	146420	432780	392420
Sorcin	P30626	P30626	SRI	22.9902	22.3437	24.5638	23.9017	23.4405	24.098		16	16	16	68.2	68.2	68.2	21.676	0	92.38	137320000	119	652490	560240	3734000	2048400	1820400	2627800
Fascin	Q16658	Q16658	FSCN1	23.0021	23.1661	23.3055	22.6635	23.3127	23.2808		19	19	19	48.9	48.9	48.9	54.529	0	163.82	87695000	99	274300	560230	753640	271720	726720	545370
Histone H2A type 2-B	Q8IUE6	Q8IUE6	HIST2H2AB	22.2557	20.4456	22.497	22.4428	22.2405	22.0728		4	2	2	35.4	10.8	10.8	13.995	0	30.465	39939000	16	1414500	556720	726530	2186400	1983900	1119800
KH domain-containing, RNA-binding, signal transduction-associated protein 1	Q07666	Q07666	KHDRBS1	21.8329	22.0096	21.0611	21.594	21.4377	21.6569		5	5	5	19.9	19.9	19.9	48.227	0	10.655	29905000	27	296790	556690	456650	397600	566970	443990
Copine-3	O75131;Q96A23;O95741;Q9UBL6	O75131	CPNE3	23.3307	23.2616	24.3817	24.1846	23.7189	24.384		19	19	18	50.1	50.1	50.1	60.13	0	137.32	159930000	156	424820	556590	1909600	1351200	1133000	1288500
Dihydropyrimidinase-related protein 2	Q16555;Q14194	Q16555	DPYSL2	22.8841	23.2304	22.7181	22.605	22.6745	22.734		18	18	16	50.5	50.5	44.2	62.293	0	106.83	69260000	89	213920	556560	626120	251240	309420	276930
Neprilysin	P08473	P08473	MME	24.4501	23.8996	25.465	24.5972	25.0428	25.5706		35	35	35	50.5	50.5	50.5	85.513	0	323.31	318630000	275	509800	556510	2256400	865980	1766000	2011000
Stress-70 protein, mitochondrial	P38646	P38646	HSPA9	22.7526	23.6971	23.0793	22.5746	23.0256	23.1156		18	18	18	35.9	35.9	35.9	73.68	0	142.63	87131000	125	196360	554680	464950	241260	425500	410180
SUMO-activating enzyme subunit 2	Q9UBT2	Q9UBT2	UBA2	22.3354	23.2647	22.7698	22.1974	22.6981	22.6305		20	20	20	52.7	52.7	52.7	71.223	0	80.424	65318000	82	119290	554570	608820	148490	428060	393120
UDP-N-acetylhexosamine pyrophosphorylase;UDP-N-acetylgalactosamine pyrophosphorylase;UDP-N-acetylglucosamine pyrophosphorylase	Q16222	Q16222	UAP1	22.9317	23.4011	23.1307	22.4726	23.1036	23.0351		18	18	17	48.9	48.9	47.3	58.768	0	146.25	81013000	92	259080	553780	550350	246290	575010	428830
Complement component 1 Q subcomponent-binding protein, mitochondrial	Q07021	Q07021	C1QBP	21.0778	22.2119	21.0862	21.325	21.0181	21.1411		5	5	5	35.8	35.8	35.8	31.362	0	43.58	24925000	51	180040	553250	357190	279870	296300	250640
Serine/arginine-rich splicing factor 1	Q07955	Q07955	SRSF1	22.2002	22.0056	21.5656	22.3885	21.8984	21.4445		10	10	9	46.4	46.4	43.5	27.744	0	19.576	36408000	39	341140	546910	316580	611110	597570	387330
Mitotic checkpoint protein BUB3	O43684	O43684	BUB3	21.8821	22.3677	21.3629	21.7062	21.7636	21.314		10	10	10	43.9	43.9	43.9	37.154	0	22.108	32677000	49	235300	544300	372070	287140	380020	359620
26S proteasome non-ATPase regulatory subunit 13	Q9UNM6	Q9UNM6	PSMD13	23.3938	23.3488	23.3438	23.1363	23.1586	22.8807		17	17	17	58.5	58.5	58.5	42.945	0	107.77	91535000	105	398710	541630	904490	396540	754790	524430
10 kDa heat shock protein, mitochondrial	P61604	P61604	HSPE1	20.9445	21.6732	20.3999	20.6364	21.4601	20.3036		4	4	4	37.3	37.3	37.3	10.932	0	17.374	19435000	12	244980	540070	382540	334100	663650	264060
Serine/arginine-rich splicing factor 2;Serine/arginine-rich splicing factor 8	Q01130;Q9BRL6	Q01130;Q9BRL6	SRSF2;SRSF8	21.7398	21.5475	21.2769	21.8496	20.5042	21.0868		4	4	4	22.2	22.2	22.2	25.476	0	7.0808	25989000	25	418060	537700	434620	747700	340600	408950
L-lactate dehydrogenase A chain	P00338;Q6ZMR3;P07864	P00338	LDHA	22.9551	22.6644	24.0952	23.3518	23.6422	23.8691		14	14	13	53.3	53.3	53.3	36.688	0	97.651	115680000	86	446360	533990	1842700	843340	1385600	1374400
Calpain-2 catalytic subunit	P17655	P17655	CAPN2	22.8305	23.2129	22.9554	22.9013	22.9427	23.1765		9	9	9	24.6	24.6	24.6	79.994	0	39.953	79989000	50	198430	533230	351840	233730	782730	323970
60S ribosomal protein L22-like 1	Q6P5R6	Q6P5R6	RPL22L1	NaN	20.6317	20.0184	19.9324	19.5697	19.5412		2	2	2	29.5	29.5	29.5	14.606	0	10.138	8761000	11	24036	528440	716610	292860	304840	323440
Guanine nucleotide-binding protein G(k) subunit alpha	P08754;P11488;P09471;P19087;A8MTJ3	P08754	GNAI3	23.101	22.4341	23.5979	23.3811	22.9789	24.1176		16	10	10	57.9	38.7	38.7	40.532	0	323.31	102430000	109	428770	523610	1774000	1135000	1047200	1919900
Actin-related protein 2/3 complex subunit 3	O15145	O15145	ARPC3	21.4389	21.8952	21.2028	21.1866	21.6857	21.0769		5	5	5	39.3	39.3	39.3	20.546	0	34.324	28415000	46	323880	522500	424010	442290	720850	407970
Eukaryotic translation initiation factor 3 subunit B	P55884	P55884	EIF3B	23.2152	23.6319	23.0387	23.0823	23.6873	23.0058		23	23	23	46.3	46.3	46.3	92.48	0	97.459	97629000	145	270460	521350	464460	351540	782460	321640
Integrin alpha-6;Integrin alpha-6 heavy chain;Integrin alpha-6 light chain;Processed integrin alpha-6	P23229	P23229	ITGA6	25.1451	24.4343	26.337	25.3865	25.4488	26.2919		48	48	48	51.4	51.4	51.4	126.6	0	323.31	511860000	390	624050	514380	2772000	1068300	1284200	2268200
Eukaryotic translation initiation factor 3 subunit A	Q14152	Q14152	EIF3A	23.7171	24.2321	23.4946	23.7507	24.1368	23.4499		36	36	36	32.4	32.4	32.4	166.57	0	196.89	142450000	151	203140	512090	610640	329840	559260	241150
Ran-specific GTPase-activating protein	P43487	P43487	RANBP1	21.3249	21.2107	21.22	20.972	21.1735	21.1729		6	6	6	53.7	53.7	53.7	23.31	0	20.387	22261000	22	280520	508040	555840	369860	699140	369200
Lysine--tRNA ligase	Q15046	Q15046	KARS	22.5084	23.1784	23.1198	22.4165	22.8967	22.9912		17	17	17	36.7	36.7	36.7	68.047	0	50.694	74249000	60	133390	507460	603680	226350	506850	497240
Guanine nucleotide-binding protein G(s) subunit alpha isoforms short;Guanine nucleotide-binding protein G(s) subunit alpha isoforms XLas	P63092;Q5JWF2;P38405	P63092;Q5JWF2	GNAS	22.9181	22.7521	23.9123	23.2873	23.5072	24.3148		17	16	16	58.1	55.3	55.3	45.664	0	159.44	117880000	132	386500	505650	1611000	678900	1063200	1648900
Septin-11	Q9NVA2;Q14141	Q9NVA2	SEPT11	21.774	22.6634	21.5892	21.7787	21.797	21.4072		11	11	11	40.8	40.8	40.8	49.398	0	67.949	36219000	46	137940	502360	322610	211270	327350	223170
Histone-binding protein RBBP7	Q16576	Q16576	RBBP7	22.0878	22.1795	21.8783	21.512	21.9787	21.8359		10	10	7	35.1	35.1	29.6	47.82	0	40.406	37512000	55	201810	500270	494300	238730	531190	378190
Serine/threonine-protein phosphatase PP1-gamma catalytic subunit	P36873	P36873	PPP1CC	21.3814	22.1883	21.6743	21.3637	21.6589	22.1039		15	5	2	59.1	24.8	5.9	36.983	0	26.436	37873000	53	172510	498550	445130	335200	410930	504730
Lactadherin;Lactadherin short form;Medin	Q08431	Q08431	MFGE8	23.9048	23.1189	25.013	24.3805	24.241	24.7941		18	18	18	57.6	57.6	57.6	43.122	0	319.54	209370000	156	640290	496940	2800700	1366000	1588700	1831100
DNA-(apurinic or apyrimidinic site) lyase;DNA-(apurinic or apyrimidinic site) lyase, mitochondrial	P27695	P27695	APEX1	21.9666	22.0964	21.6754	22.2595	21.9197	21.8247		10	10	10	48.4	48.4	48.4	35.554	0	40.223	37673000	46	268770	495240	451270	498760	554500	422390
Chromobox protein homolog 3	Q13185;P83916	Q13185	CBX3	20.4669	20.9976	20.8843	21.071	20.8173	20.3529		5	5	5	39.3	39.3	39.3	20.811	0	22.796	16989000	18	173510	494110	489470	452970	494730	322250
Ribose-phosphate pyrophosphokinase 2	P11908	P11908	PRPS2	21.2259	22.1197	21.5856	21.1978	21.6874	21.3232		9	9	2	39.6	39.6	11.6	34.769	0	30.983	28982000	35	126270	489940	434840	233430	262110	264760
Coronin-1C	Q9ULV4	Q9ULV4	CORO1C	22.9801	22.5779	22.9509	22.4265	22.7896	22.9147		14	14	14	38.2	38.2	38.2	53.248	0	72.903	70145000	83	327350	489550	1004100	342180	767010	761710
Eukaryotic translation initiation factor 3 subunit L	Q9Y262	Q9Y262	EIF3L	22.4939	23.0829	22.4363	22.4976	22.8661	22.3356		18	18	18	40.4	40.4	40.4	66.726	0	190.15	61088000	107	180560	488160	382090	316830	480680	258170
WD repeat-containing protein 1	O75083	O75083	WDR1	22.9723	23.1064	23.3055	22.7693	23.0789	23.2663		17	17	17	48.5	48.5	48.5	66.193	0	113.62	85595000	107	214870	487890	777930	302820	572270	497380
Dynein light chain Tctex-type 1	P63172	P63172	DYNLT1	20.0222	20.9944	20.7957	20.2868	20.5675	20.7471		5	5	5	79.6	79.6	79.6	12.452	0	28.225	15623000	31	148830	485280	763110	212260	556520	437900
Tissue-type plasminogen activator;Tissue-type plasminogen activator chain A;Tissue-type plasminogen activator chain B	P00750	P00750	PLAT	24.2936	23.3745	23.6423	23.652	23.6059	23.1497		19	19	19	47.9	47.9	47.9	62.916	0	323.31	121740000	184	618060	483820	850930	589280	799690	462740
Protein RCC2	Q9P258	Q9P258	RCC2	23.0296	23.0514	22.8478	22.8308	22.7556	22.479		13	13	13	40.8	40.8	40.8	56.084	0	100.67	69585000	106	272720	481220	566470	421910	487080	347830
Ephrin type-A receptor 2	P29317	P29317	EPHA2	25.1006	23.9737	25.6047	25.2432	24.8687	25.8713		43	43	41	64.5	64.5	62.6	108.27	0	323.31	380030000	381	669030	480670	2337400	1241100	1260600	2097000
U2 small nuclear ribonucleoprotein A	P09661	P09661	SNRPA1	20.4701	21.5991	20.1073	20.6224	21.1214	19.994		6	6	6	39.6	39.6	39.6	28.415	0	112.36	17061000	26	136220	477270	280860	206820	465100	139770
Interleukin enhancer-binding factor 2	Q12905	Q12905	ILF2	22.1001	22.3291	21.7907	22.292	22.1633	21.9681		11	11	11	45.9	45.9	45.9	43.062	0	42.607	41651000	45	210800	476150	319280	400590	458330	327010
Alpha-centractin	P61163	P61163	ACTR1A	22.6556	22.6611	21.8576	22.0995	22.8735	22.3425		13	13	7	51.1	51.1	32.2	42.613	0	103.39	53253000	71	314470	475680	351760	318480	846530	355720
Synaptic vesicle membrane protein VAT-1 homolog	Q99536	Q99536	VAT1	22.7248	22.2813	23.1757	22.9047	22.7787	23.2231		16	16	16	62.8	62.8	62.8	41.92	0	59.523	74684000	77	372810	475310	1214300	663360	946300	995600
Plastin-2	P13796;Q14651	P13796	LCP1	23.1497	23.4811	23.3291	23.3058	23.1101	23.4879		23	23	18	52.3	52.3	43.9	70.288	0	74.74	98613000	143	181390	469820	578150	420460	499510	515880
High mobility group protein B1	P09429;B2RPK0	P09429	HMGB1	20.9594	20.9314	21.1301	20.8127	20.6285	20.695		7	7	6	34	34	28.4	24.893	0	12.302	18282000	17	291130	464590	938330	334770	610370	407760
CTP synthase 1	P17812;Q9NRF8	P17812	CTPS1	22.06	23.0596	22.2856	22.2231	22.5534	22.4277		19	19	19	45.2	45.2	45.2	66.69	0	66.064	54898000	86	128650	462390	307230	224600	353220	353860
Splicing factor, proline- and glutamine-rich	P23246	P23246	SFPQ	21.7806	22.9742	21.8196	22.0294	21.7958	21.6221		11	11	10	21.9	21.9	20.8	76.149	0	47.723	40557000	61	106920	461740	217160	197040	189830	179220
Actin-related protein 2	P61160	P61160	ACTR2	21.8168	22.0608	21.9889	21.743	21.949	21.4765		9	9	9	35	35	35	44.76	0	147.48	35661000	81	337410	461400	672950	357550	615390	298450
Septin-2	Q15019	Q15019	SEPT2	21.44	22.5683	21.5774	21.6609	21.1263	21.4021		9	9	9	31.3	31.3	31.3	41.487	0	105.03	31369000	51	130440	458850	280190	234020	217850	172420
Probable ATP-dependent RNA helicase DDX17	Q92841	Q92841	DDX17	22.5199	23.1924	22.2479	22.5968	22.2771	22.4378		16	16	10	27.6	27.6	18.7	80.272	0	51.737	58237000	85	108650	457810	281220	244330	271980	209990
Spliceosome RNA helicase DDX39B	Q13838	Q13838	DDX39B	21.7826	22.5143	22.0498	21.5965	21.8795	21.6809		12	12	6	39.5	39.5	20.1	48.991	0	35.615	37648000	52	185720	455480	454440	260580	336370	288870
Laminin subunit gamma-1	P11047;Q9Y6N6	P11047	LAMC1	24.8965	24.4916	23.988	24.1636	25.3061	24.339		50	50	50	45.9	45.9	45.9	177.6	0	323.31	238640000	350	382520	454300	464700	348830	1090500	483960
NAD(P)H dehydrogenase [quinone] 1	P15559	P15559	NQO1	21.9131	22.0609	20.8118	21.9447	21.0817	21.3744		7	7	7	31.4	31.4	31.4	30.867	0	33.446	27884000	33	319160	446110	281690	432290	288070	377630
High mobility group protein B2	P26583	P26583	HMGB2	21.0879	20.9312	20.1112	20.6863	20.4462	19.7857		5	4	4	23.9	18.2	18.2	24.033	0	7.3284	13837000	30	383100	446080	413170	413480	409790	240600
Pre-mRNA-splicing factor ATP-dependent RNA helicase DHX15	O43143	O43143	DHX15	22.3173	23.3801	22.7136	22.4887	22.7867	22.3044		23	23	23	39	39	39	90.932	0	161.83	67688000	122	122640	439930	370960	208660	389550	203850
CD70 antigen	P32970	P32970	CD70	22.448	21.5311	23.136	22.7917	22.8444	23.1748		5	5	5	33.2	33.2	33.2	21.118	0	55.914	68712000	45	722060	439370	1901200	858970	1423300	1526400
Leucine--tRNA ligase, cytoplasmic	Q9P2J5	Q9P2J5	LARS	22.6616	23.8458	22.8717	22.8948	22.7226	22.774		30	30	30	40.1	40.1	40.1	134.46	0	101.41	79274000	90	94988	438450	204680	186870	172270	181360
Obg-like ATPase 1	Q9NTK5	Q9NTK5	OLA1	22.117	22.9777	22.4051	22.2188	22.0806	22.4192		11	11	11	44.2	44.2	44.2	44.743	0	29.042	51925000	42	148940	438090	437400	271010	345270	356390
Septin-7	Q16181;Q6ZU15	Q16181	SEPT7	21.475	22.5869	21.6185	21.6777	21.773	21.4107		11	11	11	31.8	31.8	31.8	50.679	0	24.564	35936000	55	125040	438050	288260	215660	262970	232440
Plasminogen activator inhibitor 1	P05121	P05121	SERPINE1	24.2764	22.3742	23.0362	23.253	23.4109	23.2367		18	18	18	60.4	60.4	60.4	45.059	0	86.385	100790000	113	1045700	437940	760610	708920	1117600	968580
Eukaryotic translation initiation factor 3 subunit C;Eukaryotic translation initiation factor 3 subunit C-like protein	Q99613;B5ME19	Q99613;B5ME19	EIF3C;EIF3CL	23.213	23.6021	23.0083	23.2167	23.6555	22.6184		19	19	19	30.4	30.4	30.4	105.34	0	255.3	94088000	158	233850	433830	424340	342220	565800	240160
Actin-related protein 2/3 complex subunit 4	P59998	P59998	ARPC4	21.241	21.5236	20.9269	21.1793	21.4234	21.0444		6	6	6	41.7	41.7	41.7	19.667	0	8.9586	22955000	14	323600	433480	533420	270350	670310	319400
Ras GTPase-activating-like protein IQGAP1	P46940;Q13576;Q86VI3	P46940	IQGAP1	24.0988	24.5365	24.3852	24.2426	24.1547	24.3005		48	48	48	42.1	42.1	42.1	189.25	0	323.31	199520000	240	210860	430570	542390	323210	454690	442070
Calponin-3	Q15417	Q15417	CNN3	20.5883	21.8648	21.3229	20.7777	21.0489	21.3366		5	5	5	26.7	26.7	26.7	36.413	0	34.527	23333000	34	83307	427080	426740	164020	248130	206280
ATP-dependent RNA helicase A	Q08211	Q08211	DHX9	23.0006	24.0289	23.056	23.152	23.3939	22.5834		31	31	31	32.4	32.4	32.4	140.96	0	130.91	96321000	122	125230	427020	293280	223150	333100	177250
Cytoplasmic dynein 1 intermediate chain 2	Q13409	Q13409	DYNC1I2	22.3585	22.1607	22.2341	22.0219	21.9958	22.1154		11	11	11	38.4	38.4	38.4	71.456	0	35.837	44470000	62	153060	425580	528140	213860	475220	427640
Nuclear migration protein nudC	Q9Y266	Q9Y266	NUDC	21.7238	22.1913	21.5391	21.6294	22.2289	21.2574		13	13	13	53.8	53.8	53.8	38.242	0	56.73	34486000	51	143620	424130	209410	220850	398460	245730
Eukaryotic translation initiation factor 3 subunit K	Q9UBQ5	Q9UBQ5	EIF3K	20.391	21.4964	21.0558	20.665	21.4511	20.8277		5	5	5	36.2	36.2	36.2	25.059	0	36.386	20746000	18	97021	422850	346630	213670	553920	251900
Phenylalanine--tRNA ligase alpha subunit	Q9Y285	Q9Y285	FARSA	22.2901	22.5917	22.0333	22.6314	22.0949	22.0553		13	13	13	35	35	35	57.563	0	113.37	49330000	70	266470	422630	304820	478710	379510	292640
Isopentenyl-diphosphate Delta-isomerase 1	Q13907;Q9BXS1	Q13907	IDI1	20.5392	20.8134	20.5702	19.9679	20.3106	20.5966		4	4	4	23.8	23.8	23.8	26.319	0	5.1704	13763000	12	54368	418790	211310	120890	190890	254900
26S proteasome non-ATPase regulatory subunit 4	P55036;A2A3N6	P55036	PSMD4	21.8609	21.8753	21.8848	21.9501	21.782	21.5247		11	11	11	43	43	43	40.736	0	38.979	34516000	45	281430	417710	442760	495850	508890	318810
Cytoplasmic dynein 1 heavy chain 1	Q14204	Q14204	DYNC1H1	25.709	25.9814	25.2914	25.5477	25.3708	25.2362		131	131	131	40.7	40.7	40.7	532.4	0	323.31	449520000	574	197090	414860	318980	274090	314630	229440
Tetraspanin-14	Q8NG11	Q8NG11	TSPAN14	23.3138	21.6789	24.071	23.6061	22.9131	24.11		6	6	6	26.3	26.3	26.3	30.69	0	104.76	110800000	53	872620	411310	2854100	1553700	1230000	2311300
26S proteasome non-ATPase regulatory subunit 6	Q15008	Q15008	PSMD6	23.0486	22.8023	22.7155	22.7196	22.7943	22.2919		13	13	13	34.7	34.7	34.7	45.531	0	79.269	63609000	73	365570	410090	462380	431470	565220	309610
Cysteine and glycine-rich protein 1	P21291	P21291	CSRP1	21.5545	21.5308	22.0406	21.1618	21.3597	21.5036		8	8	8	55.4	55.4	55.4	20.567	0	70.593	28744000	49	265090	407380	678090	242050	415410	387350
GTPase NRas	P01111	P01111	NRAS	22.3069	21.5113	22.8506	22.6271	22.0903	23.3805		8	8	2	66.7	66.7	12.7	21.229	0	46.707	58861000	64	462380	404490	1495300	787430	837570	1898900
Serine/threonine-protein phosphatase 2A 55 kDa regulatory subunit B alpha isoform	P63151;Q66LE6;Q00005;Q9Y2T4	P63151	PPP2R2A	21.936	22.6271	22.1259	21.917	22.0276	22.1658		14	14	14	48.1	48.1	48.1	51.691	0	71.177	42588000	59	173180	403750	317310	268600	280150	331520
Eukaryotic translation elongation factor 1 epsilon-1	O43324	O43324	EEF1E1	20.4714	21.3516	20.4947	21.0152	20.7067	20.1327		5	5	5	37.4	37.4	37.4	19.81	0	15.685	16660000	23	73574	401120	265340	177190	276210	194860
Valine--tRNA ligase	P26640	P26640	VARS	22.5312	23.6435	22.79	22.4621	22.6965	22.3725		24	24	24	32.3	32.3	32.3	140.47	0	93.467	69262000	86	86296	400830	243430	136910	192980	113490
ADP-ribosylation factor 6	P62330	P62330	ARF6	21.0651	21.0239	22.4488	21.6614	21.5142	22.8211		7	7	7	65.7	65.7	65.7	20.082	0	20.027	38510000	45	192050	398520	1450200	593810	726880	1452300
Thrombospondin-2	P35442	P35442	THBS2	23.9185	23.5101	22.4774	23.265	24.632	23.7301		36	34	34	41.3	39.5	39.5	129.99	0	323.31	132470000	208	324110	397970	256220	307390	1105900	552120
Isoleucine--tRNA ligase, cytoplasmic	P41252	P41252	IARS	23.144	23.9718	22.973	23.207	23.2078	23.0221		30	30	30	37.6	37.6	37.6	144.5	0	240.43	94904000	157	149290	397460	293580	253170	307490	235280
Heat shock 70 kDa protein 4	P34932	P34932	HSPA4	23.0542	23.4339	23.1594	23.0415	22.8987	23.0668		24	24	21	45	45	40.5	94.33	0	218.81	84145000	123	157170	396020	352610	256690	275350	245060
Nucleoside diphosphate kinase B;Putative nucleoside diphosphate kinase	P22392;O60361	P22392;O60361	NME2;NME2P1	22.1478	21.3232	22.1021	21.7585	21.9421	22.01		8	8	3	59.2	59.2	28.9	17.298	0	15.978	40161000	49	385120	393950	818320	494210	790040	769360
Electron transfer flavoprotein subunit alpha, mitochondrial	P13804	P13804	ETFA	21.2764	22.1606	21.5257	20.7512	21.859	21.9784		10	10	10	48.3	48.3	48.3	35.079	0	42.059	31714000	42	103750	393600	324240	117080	314630	332420
Heterogeneous nuclear ribonucleoprotein R	O43390	O43390	HNRNPR	23.268	23.0341	22.9289	23.0283	22.9614	22.837		20	14	14	40.6	32.7	32.7	70.942	0	115.74	78237000	97	306350	392500	485080	338440	475300	303420
Protein SEC13 homolog	P55735	P55735	SEC13	20.8749	21.7777	21.2375	20.8581	20.8401	21.1674		7	7	7	34.8	34.8	34.8	35.54	0	34.866	22154000	29	128760	390490	443800	215780	260350	264980
40S ribosomal protein S28	P62857	P62857	RPS28	21.4222	20.2998	20.1667	20.7515	20.4778	20.4199		4	4	4	40.6	40.6	40.6	7.8409	0	38.457	14551000	15	998890	387030	997660	1014300	1054700	397800
3-mercaptopyruvate sulfurtransferase	P25325	P25325	MPST	21.5768	22.1137	21.4483	21.1257	21.5732	21.8667		5	5	5	27.3	27.3	27.3	33.178	0	16.024	30300000	16	196400	386350	335390	198190	385460	391960
Glia-derived nexin	P07093	P07093	SERPINE2	22.4463	22.4714	21.8735	22.3156	22.9609	22.6504		12	12	12	38.2	38.2	38.2	44.002	0	111.75	57075000	62	253290	384600	376260	357000	766890	456290
Eukaryotic translation initiation factor 3 subunit E	P60228	P60228	EIF3E	22.0777	22.6183	21.7205	21.8568	22.3725	21.6504		16	16	16	44.9	44.9	44.9	52.22	0	34.22	43934000	67	138770	382670	267320	219170	379380	181750
Tropomyosin alpha-3 chain	P06753	P06753	TPM3	20.7247	21.8229	21.0084	21.3422	20.7023	20.685		9	9	4	26.7	26.7	13	32.95	0	10.863	20410000	14	138290	381300	206540	224080	192830	132630
Serine--tRNA ligase, cytoplasmic	P49591	P49591	SARS	22.0209	22.7262	21.8842	21.8599	22.1014	22.0983		13	13	13	30.5	30.5	30.5	58.777	0	64.288	43102000	74	136990	379130	273390	200760	345730	260350
Acetyl-CoA acetyltransferase, cytosolic	Q9BWD1	Q9BWD1	ACAT2	21.7057	21.7661	22.3757	21.7141	21.9317	22.726		10	10	10	48.4	48.4	48.4	41.35	0	68.219	45484000	52	159620	378000	628240	190200	480030	839440
Methionine aminopeptidase 2	P50579	P50579	METAP2	22.2312	22.6481	22.1641	22.2397	22.1526	22.1745		12	12	12	47.1	47.1	47.1	52.891	0	70	47219000	73	189520	376630	431500	337890	381620	335800
Actin-like protein 8	Q9H568	Q9H568	ACTL8	21.345	21.992	20.8404	21.2758	20.6911	21.3084		6	6	6	33.1	33.1	33.1	41.36	0	19.645	23673000	25	94474	368280	232860	147660	124900	215500
Non-POU domain-containing octamer-binding protein	Q15233	Q15233	NONO	21.3612	22.0043	21.5747	21.2047	21.3782	21.0895		6	5	5	21.2	19.5	19.5	54.231	0	39.569	27530000	49	146550	368160	172560	213190	205760	204720
CD99 antigen	P14209	P14209	CD99	21.4733	20.0381	22.1502	21.6813	21.3341	22.1539		4	4	4	45.4	45.4	45.4	18.848	0	89.596	31359000	58	780830	367950	2147300	1272400	1378600	1892800
Coatomer subunit epsilon	O14579	O14579	COPE	21.0982	21.6252	20.5092	20.5763	21.2073	20.5837		8	8	8	47.7	47.7	47.7	34.482	0	32.383	18979000	28	133790	367330	174830	144590	260590	184150
Laminin subunit beta-1	P07942	P07942	LAMB1	24.4664	24.0444	23.6707	23.7249	24.7945	24.1445		44	44	44	38.6	38.6	38.6	198.04	0	323.31	180610000	287	326160	366440	325640	229200	845130	348100
Alpha-aminoadipic semialdehyde dehydrogenase	P49419	P49419	ALDH7A1	21.6263	22.4622	22.0703	21.3628	21.847	22.1947		10	10	10	34.7	34.7	34.7	58.486	0	66.088	39227000	42	79704	365730	318310	154110	335400	315840
Rho GDP-dissociation inhibitor 1	P52565	P52565	ARHGDIA	22.2108	21.1604	22.1795	22.0426	21.7694	22.4437		6	6	6	53.4	53.4	53.4	23.207	0	25.471	40162000	33	480440	365010	1597200	960960	878860	1454900
Exportin-1	O14980	O14980	XPO1	22.9256	23.4985	23.3848	22.6811	23.0654	23.2819		22	22	22	34	34	34	123.38	0	160.33	88746000	111	131670	362950	408430	171010	304820	295590
Proteasome subunit beta type-8	P28062	P28062	PSMB8	21.5421	21.8007	16.6851	17.6178	23.4182	17.2739		11	11	11	54	54	54	30.354	0	51.44	29685000	41	178990	362400	12068	24933	1054000	16762
Proteasomal ubiquitin receptor ADRM1	Q16186	Q16186	ADRM1	21.1729	21.0185	20.4688	20.5538	20.3413	20.6912		5	5	5	15	15	15	42.153	0	9.8867	15420000	23	195790	362180	254400	196920	121760	270720
NADPH:adrenodoxin oxidoreductase, mitochondrial	P22570	P22570	FDXR	21.6497	22.5984	21.5504	21.8061	21.8146	21.8742		11	11	11	38.5	38.5	38.5	53.836	0	37.251	38472000	48	102770	362030	168460	167630	221900	218260
Coatomer subunit gamma-1	Q9Y678;Q9UBF2	Q9Y678	COPG1	22.4809	23.4212	22.6425	22.6099	22.8667	22.6703		25	25	25	46.1	46.1	46.1	97.717	0	105.41	69267000	86	102290	359050	261980	198000	305280	187010
HLA class I histocompatibility antigen, A-34 alpha chain;HLA class I histocompatibility antigen, A-66 alpha chain;HLA class I histocompatibility antigen, A-26 alpha chain;HLA class I histocompatibility antigen, A-25 alpha chain;HLA class I histocompatibility antigen, A-33 alpha chain;HLA class I histocompatibility antigen, A-43 alpha chain	P30453;P30457;P30450;P18462;P16190;P30456	P30453;P30457;P30450;P18462;P16190;P30456	HLA-A	23.1034	22.3824	23.7312	23.2334	23.4716	23.7965		12	12	0	50.4	50.4	0	41.054	0	138.9	102530000	90	389030	354420	1243700	740630	921290	1011200
Actin-related protein 2/3 complex subunit 1B	O15143	O15143	ARPC1B	21.5173	21.8197	21.452	21.0276	22.2041	21.1031		6	6	5	27.4	27.4	21.2	40.949	0	13.809	28982000	31	136420	353550	242190	225540	360150	292270
Glutathione S-transferase Mu 3	P21266;P28161	P21266	GSTM3	21.6631	21.648	21.1806	21.2785	21.3584	20.9433		10	10	8	51.1	51.1	44	26.559	0	34.779	27433000	43	142480	352580	322050	207280	367810	221530
Aflatoxin B1 aldehyde reductase member 2	O43488;Q8NHP1;O95154	O43488	AKR7A2	21.0683	21.6049	20.3996	20.6983	20.7729	21.2392		6	6	6	27.6	27.6	27.6	39.589	0	30.372	19413000	33	113000	350920	215200	166160	203540	245380
Signal recognition particle 9 kDa protein	P49458	P49458	SRP9	20.4462	20.5772	20.5477	20.5909	20.5124	20.7698		3	3	3	36	36	36	10.112	0	25.038	14383000	13	207820	350640	401820	339510	369170	385700
Cathepsin B;Cathepsin B light chain;Cathepsin B heavy chain	P07858	P07858	CTSB	21.4196	21.9498	21.7423	21.3986	21.9426	21.9286		6	6	6	25.4	25.4	25.4	37.821	0	57.9	34661000	45	158550	349220	335630	239130	400250	341480
Ubiquitin-conjugating enzyme E2 D2;Ubiquitin-conjugating enzyme E2 D3	P62837;P61077;Q9Y2X8;P51668	P62837;P61077	UBE2D2;UBE2D3	19.6529	20.0379	21.1685	20.8817	20.5771	21.9162		3	3	3	36.1	36.1	36.1	16.735	0	8.9019	18562000	11	179510	347020	1034900	657950	654210	1766800
Sodium/potassium-transporting ATPase subunit beta-1	P05026	P05026	ATP1B1	21.8612	21.4547	22.8984	22.4096	22.441	23.1909		7	7	7	35	35	35	35.061	0	27.506	58115000	58	281080	346550	1303600	625410	813350	1472900
Talin-1	Q9Y490	Q9Y490	TLN1	24.4125	24.8354	24.6406	24.4746	24.4257	24.7416		75	75	67	50.8	50.8	46.8	269.76	0	323.31	237260000	388	151710	346330	385750	270810	313460	315810
Interferon-induced transmembrane protein 3	Q01628;P13164;C9JQL5	Q01628	IFITM3	20.7274	20.2271	22.9565	21.7776	20.8168	22.8112		3	3	2	48.9	48.9	36.8	14.632	0	39.766	41641000	20	546930	346010	4214000	1281800	1169200	2852200
Ribonucleoside-diphosphate reductase large subunit	P23921	P23921	RRM1	22.6152	23.1881	22.2428	22.5319	22.4024	22.4347		20	20	20	45.5	45.5	45.5	90.069	0	83.484	58041000	88	126630	344270	209960	221440	233270	183550
Copine-1	Q99829	Q99829	CPNE1	22.3363	22.1081	23.248	22.9346	22.681	22.9486		14	14	14	43.4	43.4	43.4	59.058	0	142.79	69061000	81	166150	344000	1118000	664350	703110	841070
Splicing factor U2AF 35 kDa subunit	P0DN76;Q01081;Q8WU68	P0DN76;Q01081	U2AF1	20.3499	21.3464	20.25	20.762	20.0974	20.1887		5	5	5	24.6	24.6	24.6	27.872	0	48.19	14354000	22	110670	342890	241930	217930	227300	164150
Ras-related protein Rab-1A	P62820;Q92928	P62820	RAB1A	22.8542	21.8415	22.7339	22.8404	22.337	22.9924		7	7	3	50.7	50.7	20.5	22.677	0	40.976	66204000	48	504130	340570	1067800	758920	745830	996400
Transformer-2 protein homolog beta	P62995	P62995	TRA2B	20.7198	21.4799	20.2139	21.2974	20.2199	20.2341		3	3	3	17.7	17.7	17.7	33.665	0	14.294	16380000	29	133120	337510	210260	323190	201600	159290
Protein dpy-30 homolog	Q9C005	Q9C005	DPY30	17.7419	19.8491	18.6627	18.6673	18.7004	18.8232		3	3	3	45.5	45.5	45.5	11.25	0	8.751	4537700	21	50367	337340	199620	168730	225790	152590
Heterogeneous nuclear ribonucleoprotein A/B	Q99729	Q99729	HNRNPAB	21.4843	21.4994	21.0046	21.2978	21.2695	21.5983		6	6	6	18.7	18.7	18.7	36.224	0	29.545	27882000	28	219150	335840	462010	298050	448850	380880
Phenylalanine--tRNA ligase beta subunit	Q9NSD9	Q9NSD9	FARSB	22.0613	22.8748	22.0036	21.9625	21.9512	22.2067		17	17	17	36.7	36.7	36.7	66.115	0	53.461	44752000	57	120920	334920	234980	166970	225310	233150
Asparagine synthetase [glutamine-hydrolyzing]	P08243	P08243	ASNS	20.2356	22.5039	21.5515	20.4316	21.5336	21.3606		12	12	12	27.3	27.3	27.3	64.369	0	19.607	27732000	23	31014	334220	208590	62847	163980	155640
4-trimethylaminobutyraldehyde dehydrogenase	P49189	P49189	ALDH9A1	21.8224	22.287	21.8897	21.4528	21.6228	21.7713		11	11	11	34.4	34.4	34.4	53.801	0	30.399	34726000	53	117030	333080	302950	159380	233990	242620
Tetraspanin-9	O75954	O75954	TSPAN9	22.1656	20.7774	23.0882	22.557	21.9164	23.6568		3	3	3	20.1	20.1	20.1	26.779	0	119.97	61388000	48	655670	331680	1388300	1198600	572930	2673800
F-actin-capping protein subunit beta	P47756	P47756	CAPZB	22.1747	22.0039	22.149	21.9788	21.9258	21.8611		10	10	10	48.7	48.7	48.7	31.35	0	67.308	40618000	64	187910	330550	634010	345580	519010	372220
NEDD8-conjugating enzyme Ubc12	P61081	P61081	UBE2M	20.2661	20.6099	20.6929	20.1897	20.52	20.3097		6	6	6	33.3	33.3	33.3	20.9	0	7.3551	12915000	18	119310	328340	140060	161580	239480	185320
Cyclin-dependent kinase 1	P06493;P24941;Q00526;P11802;Q00534;P50750;Q96Q40;O94921;Q07002;Q00536;Q00537;Q9NYV4;Q14004	P06493	CDK1	21.2534	22.1128	21.2885	21.4561	21.3142	20.9261		10	10	9	46.1	46.1	43.4	34.095	0	29.582	28555000	46	131480	328090	315620	262780	264950	199980
N-alpha-acetyltransferase 10	P41227	P41227	NAA10	20.7684	21.4556	20.8682	20.7218	21.0215	20.5387		7	7	7	52.3	52.3	52.3	26.458	0	20.454	18318000	18	114150	322360	228480	176050	215590	164590
Single-stranded DNA-binding protein, mitochondrial	Q04837	Q04837	SSBP1	23.213	21.0407	21.9148	23.0986	22.2422	22.2929		6	6	6	43.9	43.9	43.9	17.259	0	323.31	52416000	36	1123500	321020	1125500	1816900	1173200	991900
Collagen alpha-1(VI) chain	P12109	P12109	COL6A1	23.8329	23.4366	22.8382	23.5104	22.1337	23.1243		14	14	14	22.6	22.6	22.6	108.53	0	195.58	87115000	100	261750	320210	279580	296780	164320	290600
Serine/threonine-protein phosphatase 2A 65 kDa regulatory subunit A alpha isoform	P30153;P30154	P30153	PPP2R1A	22.0591	22.8032	22.6857	22.1447	22.5092	22.7828		17	17	17	46.7	46.7	46.7	65.308	0	69.524	56912000	91	142500	319720	429460	219560	326210	341050
Eukaryotic translation initiation factor 4E	P06730	P06730	EIF4E	20.7778	21.1368	20.2669	20.4364	20.6385	20.2706		4	4	4	22.1	22.1	22.1	25.097	0	8.2739	14851000	27	137700	314990	220570	194240	307370	175180
Ras-related protein Rab-5C	P51148;P20339	P51148	RAB5C	22.3547	21.4319	22.3343	22.2713	21.9864	22.6385		10	10	7	72.2	72.2	57.4	23.482	0	94.949	45736000	57	385080	313670	1124600	686760	678880	968800
Ras-related protein Ral-A	P11233	P11233	RALA	22.5095	21.1095	22.7708	22.3537	22.2271	23.1017		10	10	4	50	50	16.5	23.567	0	41.405	56014000	61	486270	313540	1490800	1005100	1011200	1916900
Cancer/testis antigen 1	P78358	P78358	CTAG1A	19.7747	20.0305	19.4422	19.7312	19.6928	19.682		2	2	2	31.7	31.7	31.7	17.992	0	19.204	7938100	10	144510	312520	230340	204410	232470	198750
Malignant T-cell-amplified sequence 1	Q9ULC4	Q9ULC4	MCTS1	20.2926	20.9607	20.5285	20.543	20.6069	20.8261		5	5	5	43.1	43.1	43.1	20.555	0	19.892	15506000	34	95398	311530	368050	237600	275950	262120
Actin-related protein 2/3 complex subunit 2	O15144	O15144	ARPC2	20.4722	21.9906	21.7474	21.2281	22.1373	21.6058		7	7	7	43.3	43.3	43.3	34.333	0	77.08	31991000	35	47298	309740	426050	139170	400040	277240
Collagen alpha-3(VI) chain	P12111	P12111	COL6A3	25.5001	25.0226	24.6171	25.0315	24.2075	24.7194		81	81	81	37.5	37.5	37.5	343.67	0	323.31	276050000	393	268990	309710	286520	291410	175450	272840
Aminoacyl tRNA synthase complex-interacting multifunctional protein 1;Endothelial monocyte-activating polypeptide 2	Q12904	Q12904	AIMP1	21.0885	21.6759	21.0323	21.1688	21.1581	20.8559		7	7	7	38.1	38.1	38.1	34.352	0	31.183	21746000	41	145470	308370	189860	206280	293410	135750
Coatomer subunit beta	P53618	P53618	COPB1	22.0548	23.0121	21.7834	21.9182	22.1992	22.0843		15	15	15	23	23	23	107.14	0	47.224	46525000	68	77395	307300	138020	114470	232680	99402
S-formylglutathione hydrolase	P10768	P10768	ESD	20.3043	21.0576	20.1193	20.1695	19.9114	21.0433		6	6	6	36.5	36.5	36.5	31.462	0	20.323	13690000	19	77444	306000	113210	99510	212440	169220
3-hydroxyacyl-CoA dehydrogenase type-2	Q99714	Q99714	HSD17B10	20.0896	21.2068	20.5602	20.3438	20.3156	20.5362		8	8	8	51.3	51.3	51.3	26.923	0	41.98	14571000	27	51076	305730	260290	114580	134290	174840
Importin subunit beta-1	Q14974	Q14974	KPNB1	22.5827	22.8554	22.7778	22.7459	22.7166	22.8683		21	21	21	40.5	40.5	40.5	97.169	0	160.54	67775000	115	118580	304930	443050	227700	331440	268680
Filamin-B	O75369	O75369	FLNB	24.3025	24.7703	24.4274	24.1667	24.513	24.3264		75	67	65	48.8	45.7	44.4	278.16	0	308.93	212200000	310	130760	304780	330900	185660	314280	227950
ADP-ribosylation factor 4	P18085	P18085	ARF4	20.7398	21.0886	20.9413	20.9375	20.9275	20.8467		8	5	5	64.4	35.6	35.6	20.511	0	11.152	18898000	24	103590	304280	473650	214480	268420	353570
Glutathione S-transferase P	P09211	P09211	GSTP1	21.5004	21.3948	21.5158	21.7274	21.2201	21.7298		9	9	9	51.4	51.4	51.4	23.356	0	56.746	27570000	31	261220	300370	493760	461820	381840	607310
Catechol O-methyltransferase	P21964	P21964	COMT	20.4352	21.5662	20.6668	20.5048	20.6957	21.3802		6	6	6	46.9	46.9	46.9	30.037	0	22.206	18751000	16	99019	299610	259350	119900	199600	272610
Melanoma-associated antigen B2	O15479	O15479	MAGEB2	19.9565	21.4748	20.4073	20.804	20.2085	20.3363		6	6	6	23.5	23.5	23.5	35.277	0	37.747	15077000	16	75714	297740	227220	195820	203990	159270
Eukaryotic translation initiation factor 2 subunit 1	P05198	P05198	EIF2S1	21.8654	22.0235	21.8881	21.8466	21.9515	21.5641		11	11	11	41	41	41	36.112	0	56.15	35498000	44	167800	294800	358100	241280	342580	209000
Ras GTPase-activating protein-binding protein 1	Q13283	Q13283	G3BP1	21.7654	21.857	21.1366	21.2522	21.4915	21.0956		10	10	9	31.1	31.1	29.4	52.164	0	35.26	26455000	44	136590	293020	219460	168450	245070	139900
N-alpha-acetyltransferase 15, NatA auxiliary subunit	Q9BXJ9;Q6N069	Q9BXJ9	NAA15	22.5058	23.2234	22.3179	22.326	22.3464	22.2785		21	21	21	30.7	30.7	30.7	101.27	0	74.812	56422000	81	88511	291670	200720	148700	186270	169160
Calmodulin-like protein 5	Q9NZT1	Q9NZT1	CALML5	20.264	20.861	20.9701	20.1571	19.8558	NaN		5	5	5	47.3	47.3	47.3	15.892	0	98.53	11808000	12	134160	290330	571900	163710	145960	5925.1
Heterogeneous nuclear ribonucleoprotein D-like	O14979	O14979	HNRNPDL	20.9945	21.0651	20.9694	20.9755	20.6878	20.8562		6	4	4	16	13.6	13.6	46.437	0	24.92	17274000	15	152910	287740	125700	87607	108260	101480
Chloride intracellular channel protein 4	Q9Y696	Q9Y696	CLIC4	22.3424	21.6963	22.6978	22.4074	22.1507	22.6306		12	12	12	67.6	67.6	67.6	28.772	0	158.89	51257000	72	293730	287380	1004300	490720	655240	685770
Coatomer subunit alpha;Xenin;Proxenin	P53621	P53621	COPA	22.9521	23.4574	22.42	22.8006	22.6924	22.1921		28	28	28	32.8	32.8	32.8	138.34	0	140.08	66720000	102	111050	286610	129690	147730	165920	112140
Protein S100-A16	Q96FQ6	Q96FQ6	S100A16	21.3521	20.4044	21.6832	21.4245	21.2534	21.7406		5	5	5	64.1	64.1	64.1	11.801	0	24.06	26748000	47	367470	285980	1185900	724050	911820	982690
Four and a half LIM domains protein 1	Q13642	Q13642	FHL1	22.2751	21.6248	22.1509	21.8549	21.9073	22.0722		8	8	8	35	35	35	36.263	0	28.709	38212000	52	291820	284040	456950	320660	443300	326130
WD repeat-containing protein 61;WD repeat-containing protein 61, N-terminally processed	Q9GZS3	Q9GZS3	WDR61	21.1834	21.5123	20.6695	20.8095	20.5246	20.6742		6	6	6	37.7	37.7	37.7	33.58	0	36.075	18125000	34	149420	283570	227820	194400	188510	164630
14-3-3 protein gamma;14-3-3 protein gamma, N-terminally processed	P61981	P61981	YWHAG	22.4148	21.3899	23.0769	22.5262	22.4498	23.1173		12	10	9	61.5	57.5	51	28.302	0	172.59	62852000	80	261950	283160	1112400	535830	718810	1016100
26S proteasome non-ATPase regulatory subunit 8	P48556	P48556	PSMD8	21.2039	21.5793	21.2238	21.3485	21.8615	21.3651		7	7	7	31.4	31.4	31.4	39.611	0	59.262	27177000	35	99377	282940	259450	172770	360070	184250
Splicing factor U2AF 65 kDa subunit	P26368	P26368	U2AF2	20.6402	21.5679	20.5442	20.5397	20.3848	20.5191		6	6	6	22.3	22.3	22.3	53.5	0	55.935	16845000	31	85005	281890	282630	113720	215220	144550
Laminin subunit beta-3	Q13751	Q13751	LAMB3	24.3651	23.5652	23.2666	23.8479	23.3277	23.4524		38	38	38	48.6	48.6	48.6	129.57	0	321.8	120910000	211	327560	280800	322350	331240	344650	312580
Glutathione S-transferase omega-1	P78417	P78417	GSTO1	22.2715	22.4315	22.9326	22.4205	22.303	23.0373		10	10	10	40.7	40.7	40.7	27.566	0	17.433	60193000	49	361560	277590	1215200	746550	734770	963860
Glucose-6-phosphate 1-dehydrogenase	P11413	P11413	G6PD	21.9841	22.404	21.8652	22.1929	21.8425	21.9911		15	15	15	36.7	36.7	36.7	59.256	0	81.508	39051000	63	135440	277100	161530	186050	172980	182650
Small nuclear ribonucleoprotein-associated proteins B and B;Small nuclear ribonucleoprotein-associated protein N	P14678;P63162	P14678;P63162	SNRPB;SNRPN	20.5911	21.4746	20.433	20.8134	21.1764	19.9064		5	5	5	25	25	25	24.61	0	11.711	17575000	22	99989	275120	161120	168590	304230	89416
Integrin alpha-V;Integrin alpha-V heavy chain;Integrin alpha-V light chain	P06756	P06756	ITGAV	24.5665	23.5727	25.3153	24.7266	24.4426	25.3552		41	41	41	49.9	49.9	49.9	116.04	0	218.94	274950000	288	408090	274490	1458100	659110	661860	1278900
DNA dC->dU-editing enzyme APOBEC-3C	Q9NRW3	Q9NRW3	APOBEC3C	21.634	21.2955	21.2675	21.9539	20.8402	21.5454		6	6	5	40.5	40.5	34.2	22.826	0	20.628	26210000	39	322160	273870	560780	657200	401250	405750
Immunoglobulin superfamily member 8	Q969P0	Q969P0	IGSF8	24.2469	22.6121	24.8956	24.4495	23.6715	24.618		18	18	18	40.5	40.5	40.5	65.033	0	165.62	189180000	139	669520	271620	2333900	1156200	614370	1477600
Splicing factor 3B subunit 3	Q15393	Q15393	SF3B3	22.7951	23.1066	22.1808	22.6334	23.0105	22.0322		27	27	27	34.8	34.8	34.8	135.58	0	111.34	62828000	120	104330	269570	178040	181200	343460	131630
SH3 domain-binding glutamic acid-rich-like protein 3	Q9H299	Q9H299	SH3BGRL3	20.3339	19.4961	21.5316	20.544	20.594	21.5359		3	3	3	67.7	67.7	67.7	10.438	0	40.372	18378000	19	214320	268800	1539800	497990	749260	1324200
Methylosome protein 50	Q9BQA1	Q9BQA1	WDR77	20.8779	20.7289	20.4578	20.5841	21.0778	20.0105		4	4	4	26.9	26.9	26.9	36.724	0	5.9953	15541000	16	141940	267800	212350	204280	455560	130910
DNA topoisomerase 1	P11387;Q969P6	P11387	TOP1	24.3439	23.0084	23.7161	24.6382	23.6354	23.7173		25	25	25	36.7	36.7	36.7	90.725	0	237.25	143290000	144	568920	267490	738080	1011800	609540	574850
AP-2 complex subunit beta	P63010	P63010	AP2B1	22.7516	22.8435	23.1421	23.1681	22.9253	22.9362		24	24	15	40.1	40.1	29.2	104.55	0	94.952	77610000	106	140990	267330	429150	282240	357030	287120
Vacuolar protein sorting-associated protein 29	Q9UBQ0	Q9UBQ0	VPS29	19.9298	20.5104	20.0935	19.554	19.9762	19.9539		5	5	5	31.9	31.9	31.9	20.505	0	9.8511	10080000	25	66177	267130	219600	108870	178270	168000
Hsp90 co-chaperone Cdc37;Hsp90 co-chaperone Cdc37, N-terminally processed	Q16543	Q16543	CDC37	20.3929	21.0034	20.4917	20.7167	20.6897	20.5833		6	6	6	24.1	24.1	24.1	44.468	0	20.129	15517000	19	99097	265260	129090	209960	234380	170580
Threonine--tRNA ligase, cytoplasmic	P26639	P26639	TARS	22.3661	22.6931	22.4034	22.3217	22.8753	22.5343		19	19	19	34.7	34.7	34.7	83.434	0	64.947	57490000	63	112730	263170	269900	163850	308620	250540
Matrix metalloproteinase-14	P50281;Q9Y5R2;P51511	P50281	MMP14	22.2814	21.5824	23.1914	22.686	22.0458	23.3396		12	12	12	25.9	25.9	25.9	65.893	0	122.53	62398000	73	259290	262210	732670	555270	441360	869090
Ribonuclease inhibitor	P13489	P13489	RNH1	21.6085	22.2024	22.2193	21.8456	22.2347	22.51		14	14	14	51.4	51.4	51.4	49.973	0	54.717	43949000	54	132370	260820	394240	145580	419480	337840
Flap endonuclease 1	P39748	P39748	FEN1	21.5637	21.7653	21.1811	21.1399	20.9921	20.6459		7	7	7	28.9	28.9	28.9	42.592	0	16.932	22987000	30	125810	260460	247480	200560	185370	129680
14-3-3 protein eta	Q04917	Q04917	YWHAH	22.096	21.341	21.8631	21.8182	22.0127	22.3663		9	7	7	35.8	31.7	31.7	28.218	0	37.058	37786000	36	231950	257830	520890	360620	491180	499140
Laminin subunit alpha-4	Q16363	Q16363	LAMA4	23.7381	23.7502	22.5979	22.8	24.4232	23.2217		39	39	39	31.8	31.8	31.8	202.52	0	150.83	116100000	123	143020	256080	104320	89182	557030	140340
FACT complex subunit SPT16	Q9Y5B9	Q9Y5B9	SUPT16H	22.4719	22.9425	22.7602	22.7018	22.4686	22.0839		16	16	16	24.4	24.4	24.4	119.91	0	60.429	59017000	76	101460	255850	211570	202660	200470	120920
Aspartyl aminopeptidase	Q9ULA0	Q9ULA0	DNPEP	21.2745	21.585	20.2638	20.7218	22.6947	20.7043		13	13	13	46.9	46.9	46.9	52.428	0	36.101	28346000	31	99121	255020	94007	91087	706980	103560
Dermcidin;Survival-promoting peptide;DCD-1	P81605	P81605	DCD	19.9388	19.8814	18.8092	21.5972	18.8673	18.4992		2	2	2	20	20	20	11.284	0	33.886	9460500	15	189410	254810	209450	896340	222290	119800
Fatty acid-binding protein, epidermal	Q01469;A8MUU1	Q01469	FABP5	20.526	20.1454	21.727	19.9895	20.3621	19.4403		5	5	5	47.4	47.4	47.4	15.164	0	32.734	15351000	25	188290	252950	946670	149100	346110	35779
Eukaryotic translation initiation factor 5	P55010	P55010	EIF5	21.2896	21.745	21.5726	21.1487	21.5873	21.6388		13	13	13	32.5	32.5	32.5	49.222	0	27.378	28361000	35	108610	251180	326400	133790	272670	196480
Acyl-protein thioesterase 1	O75608	O75608	LYPLA1	20.2663	21.0595	21.196	20.194	20.6958	20.8275		4	4	4	33.5	33.5	33.5	24.669	0	17.349	17696000	18	78814	251040	461160	111660	362510	209480
Heterogeneous nuclear ribonucleoprotein H3	P31942	P31942	HNRNPH3	19.7258	20.5603	19.113	19.4749	19.0751	18.64		4	4	4	15	15	15	36.926	0	36.356	7114400	9	18164	250160	60813	63472	51262	30421
UDP-glucose 4-epimerase	Q14376	Q14376	GALE	19.2719	21.0917	20.6442	20.0182	20.0329	20.7497		5	5	5	19.5	19.5	19.5	38.281	0	54.079	13655000	18	36992	247740	205520	77680	111800	173730
Ras-related protein R-Ras	P10301	P10301	RRAS	22.6273	21.6034	23.1302	22.8739	22.4017	23.595		12	12	9	70.2	70.2	62.8	23.48	0	127.39	73666000	97	470760	246100	1200600	814160	732180	1447300
Serine/arginine-rich splicing factor 7	Q16629	Q16629	SRSF7	19.9395	20.2716	19.8141	21.1439	19.7739	19.6576		2	2	2	12.6	12.6	12.6	27.366	0.0019455	2.1305	10748000	6	127020	241400	165440	281220	156000	103740
ATP synthase subunit alpha, mitochondrial	P25705	P25705	ATP5A1	21.8789	22.115	20.8041	21.866	22.0087	21.1383		12	12	12	30.6	30.6	30.6	59.75	0	32.084	32328000	49	90740	241260	122960	181660	286430	119780
Dynein light chain Tctex-type 3	P51808	P51808	DYNLT3	18.9584	19.3316	19.5223	18.9257	19.3274	18.8546		3	3	3	44	44	44	13.062	0	5.8346	5646700	10	125440	239900	377910	159820	325570	183010
Disintegrin and metalloproteinase domain-containing protein 10	O14672	O14672	ADAM10	24.8599	23.0086	25.4013	25.0763	24.2593	25.0689		24	24	24	35.6	35.6	35.6	84.141	0	323.31	279160000	277	704290	238390	2153000	1217500	1026500	1469000
Citrate synthase, mitochondrial	O75390	O75390	CS	20.6855	21.241	20.5911	20.2425	20.5214	20.5788		5	5	5	17.4	17.4	17.4	51.712	0	11.431	15947000	20	34663	237880	166330	86334	162000	152130
Alpha-actinin-1	P12814	P12814	ACTN1	22.2821	22.6981	22.2582	22.2887	22.2065	22.1988		27	13	13	40.7	22.1	22.1	103.06	0	79.282	49068000	86	71617	236230	189040	135140	156800	154790
Galactokinase	P51570	P51570	GALK1	20.1313	20.7569	19.8193	19.8469	19.7612	19.6552		8	8	8	38	38	38	42.272	0	11.417	9770600	23	46033	236110	57658	48812	87844	66355
Amyloid beta A4 protein;N-APP;Soluble APP-alpha;Soluble APP-beta;C99;Beta-amyloid protein 42;Beta-amyloid protein 40;C83;P3(42);P3(40);C80;Gamma-secretase C-terminal fragment 59;Gamma-secretase C-terminal fragment 57;Gamma-secretase C-terminal fragment 50;C31	P05067	P05067	APP	22.4729	22.4628	21.3473	21.3516	22.924	21.3167		13	13	13	25.3	25.3	25.3	86.942	0	78.121	44450000	63	131820	236100	152320	108120	572600	69042
Pyridoxal kinase	O00764	O00764	PDXK	21.0831	21.2223	20.8819	20.2266	21.0852	20.9973		7	7	7	38.8	38.8	38.8	35.102	0	23.204	19229000	25	111220	235580	379670	129850	245600	271600
ATP-dependent DNA helicase Q1	P46063	P46063	RECQL	22.227	22.4674	21.8594	22.2359	21.945	21.8575		18	18	18	46.2	46.2	46.2	73.457	0	92.215	41877000	70	123800	235050	213060	222480	256860	145230
Histone H1.0;Histone H1.0, N-terminally processed	P07305	P07305	H1F0	21.0202	19.4681	21.2278	21.2834	20.8477	20.9987		4	4	4	21.1	21.1	21.1	20.863	0	19.826	18349000	22	400250	235010	916040	809420	698960	610090
Cell surface glycoprotein MUC18	P43121	P43121	MCAM	23.1172	22.5473	24.1284	23.1043	23.7561	24.0845		18	18	18	43.3	43.3	43.3	71.607	0	130.67	120610000	125	240670	234170	1074400	398020	739420	860750
Keratin, type I cytoskeletal 18	P05783;CON__Q92764;CON__Q497I4;Q92764	P05783	KRT18	20.3957	21.5734	20.3578	20.5915	20.7217	19.9466		8	7	4	21.4	19.8	12.3	48.057	0	16.699	16464000	28	48276	233890	121690	92618	65584	71159
Omega-amidase NIT2	Q9NQR4	Q9NQR4	NIT2	20.5433	21.2831	20.5957	20.434	20.4384	20.7056		6	6	6	39.9	39.9	39.9	30.608	0	13.855	16334000	21	45863	233730	224060	51167	169660	182960
LIM and SH3 domain protein 1	Q14847	Q14847	LASP1	21.9913	21.0625	21.6681	21.1581	21.288	21.1419		11	11	11	39.1	39.1	39.1	29.717	0	19.753	26000000	50	386900	233420	422760	248150	350930	214950
Pyruvate dehydrogenase E1 component subunit alpha, somatic form, mitochondrial	P08559;P29803	P08559	PDHA1	20.318	21.5843	20.2731	NaN	19.8309	20.7722		7	7	7	34.4	34.4	34.4	43.295	0	15.64	13107000	12	49561	233330	114950	17303	30101	150520
Aminoacyl tRNA synthase complex-interacting multifunctional protein 2	Q13155	Q13155	AIMP2	20.1797	21.0485	20.228	20.198	20.2873	19.7758		6	6	6	35	35	35	35.348	0	22.899	12419000	18	37142	233110	71691	94270	191270	103020
Vacuolar protein sorting-associated protein 28 homolog	Q9UK41	Q9UK41	VPS28	22.9687	21.4505	23.1903	23.0212	22.1935	23.2108		12	12	12	67.4	67.4	67.4	25.425	0	53.418	80094000	59	484670	233070	1754700	1255800	832630	1600200
Poly [ADP-ribose] polymerase 1	P09874	P09874	PARP1	23.3189	23.1376	23.3611	23.5561	23.2145	23.2045		26	26	26	36.8	36.8	36.8	113.08	0	126.98	97134000	143	176200	232670	466640	330970	360760	337350
Multivesicular body subunit 12A	Q96EY5	Q96EY5	MVB12A	21.7379	20.4184	22.3156	22.192	20.9385	22.4383		5	5	5	28.6	28.6	28.6	28.783	0	109.76	35821000	50	330050	232100	919200	628790	368170	778170
Actin-like protein 6A	O96019;O94805	O96019	ACTL6A	21.2739	21.8838	21.3266	21.3853	21.2164	21.497		7	7	7	26.1	26.1	26.1	47.46	0	49.458	26917000	30	109470	229910	306130	178370	265770	256210
Calcyclin-binding protein	Q9HB71	Q9HB71	CACYBP	20.5332	20.8135	20.6096	20.7751	20.7081	20.3214		6	6	6	32.5	32.5	32.5	26.21	0	10.022	15541000	15	74616	229900	267970	169630	266950	186380
Arrestin domain-containing protein 1	Q8N5I2	Q8N5I2	ARRDC1	22.7495	21.0115	23.0209	23.0696	21.8935	23.0336		8	8	8	26.3	26.3	26.3	45.981	0	25.742	60499000	35	428330	226800	1314500	992180	549400	1142500
Glycylpeptide N-tetradecanoyltransferase 1	P30419	P30419	NMT1	20.632	21.3269	20.6009	20.1571	20.1652	20.5105		5	5	4	17.1	17.1	14.3	56.806	0	40.723	14871000	21	62271	224440	152090	72809	98775	97754
Glycogen phosphorylase, brain form	P11216	P11216	PYGB	21.9424	22.8703	22.433	22.1505	22.2921	22.6105		17	17	13	27.2	27.2	21.9	96.695	0	87.185	51821000	79	86353	224400	239490	139820	140430	227070
Methylosome subunit pICln	P54105	P54105	CLNS1A	19.0224	19.9444	19.3879	18.954	19.4064	19.0347		2	2	2	17.3	17.3	17.3	26.215	0	12.785	6159300	9	65693	224220	156530	81615	151560	90300
Protein-L-isoaspartate(D-aspartate) O-methyltransferase	P22061	P22061	PCMT1	20.8463	20.9739	20.7998	20.9036	20.82	20.9037		7	7	7	51.1	51.1	51.1	24.636	0	35.834	17618000	29	144860	223950	256450	278980	267650	296250
Electron transfer flavoprotein subunit beta	P38117	P38117	ETFB	20.1789	21.127	20.621	20.0603	20.7331	20.6074		5	5	5	18.8	18.8	18.8	27.843	0	7.722	15028000	20	93269	222510	276870	102300	217690	160770
Dual specificity mitogen-activated protein kinase kinase 2	P36507	P36507	MAP2K2	20.3794	21.3102	20.7937	20.422	20.7435	21.0442		7	7	4	22.8	22.8	12.2	44.424	0	36.035	16775000	26	87468	220210	103750	113650	173330	140360
Matrix metalloproteinase-9;67 kDa matrix metalloproteinase-9;82 kDa matrix metalloproteinase-9	P14780	P14780	MMP9	22.944	22.5609	20.3053	21.2308	23.1589	21.7233		19	19	19	40.2	40.2	40.2	78.457	0	76.299	46172000	82	226050	220110	49810	69646	528340	121090
ATP-dependent RNA helicase DDX19A;ATP-dependent RNA helicase DDX19B	Q9NUU7;Q9UMR2	Q9NUU7;Q9UMR2	DDX19A;DDX19B	21.2923	21.8391	20.8307	20.9754	21.4806	21.2209		10	10	10	25.5	25.5	25.5	53.974	0	23.275	24362000	33	72411	218320	153570	92615	209810	123330
Peptidyl-prolyl cis-trans isomerase FKBP3	Q00688	Q00688	FKBP3	20.2736	20.5293	20.2954	20.0833	20.0053	19.9508		5	5	5	27.7	27.7	27.7	25.177	0	9.7372	10907000	19	153080	217840	243560	163500	173970	138750
L-lactate dehydrogenase B chain	P07195	P07195	LDHB	22.1632	21.6391	22.1355	22.3884	22.0965	22.3864		9	8	8	32.9	32.9	32.9	36.638	0	65.413	43496000	44	249750	217440	547060	486270	531880	526210
Heat shock 70 kDa protein 1B;Heat shock 70 kDa protein 1A	P0DMV9;P0DMV8	P0DMV9;P0DMV8	HSPA1B;HSPA1A	23.1101	22.597	23.5012	23.2723	22.9291	23.7265		20	18	11	47.1	44	30.3	70.051	0	133.38	92099000	116	296270	214130	732810	489950	358090	786840
CD82 antigen	P27701	P27701	CD82	24.0906	21.1438	24.0104	23.7441	22.4748	24.0963		5	5	5	22.1	22.1	22.1	29.625	0	65.869	113580000	52	1516800	214030	2464100	1671800	858360	2011900
Monocarboxylate transporter 1	P53985	P53985	SLC16A1	22.1706	21.1007	22.7904	22.4513	22.6098	22.5434		5	5	5	12	12	12	53.944	0	110.85	51207000	41	362340	213800	894550	668020	903210	615720
Aspartate--tRNA ligase, mitochondrial	Q6PI48	Q6PI48	DARS2	19.3575	22.2179	20.8355	20.2923	20.4692	20.778		10	10	10	22.3	22.3	22.3	73.562	0	15.342	18901000	12	12081	213170	94079	23542	86539	110600
ATP-dependent RNA helicase DDX3X	O00571;Q9NQI0	O00571	DDX3X	21.158	22.2429	21.0309	21.3583	20.9508	21.1063		12	11	3	26.6	24.9	7.3	73.243	0	63.904	24973000	37	44426	211640	91948	109980	93209	89124
Protein arginine N-methyltransferase 5;Protein arginine N-methyltransferase 5, N-terminally processed	O14744	O14744	PRMT5	20.4916	21.9147	22.0906	21.1854	21.6069	21.3852		8	8	8	30.1	30.1	30.1	72.683	0	38	28986000	22	47050	211020	130990	124160	271390	121220
Glutamine--tRNA ligase	P47897	P47897	QARS	21.7423	22.3042	21.7015	21.6406	21.6713	21.7364		13	13	13	28.6	28.6	28.6	87.798	0	49.073	35182000	65	46588	209160	177360	78350	155750	114610
N-alpha-acetyltransferase 50	Q9GZZ1	Q9GZZ1	NAA50	19.3116	20.499	19.4065	18.9425	19.672	19.3739		5	5	5	33.1	33.1	33.1	19.398	0	8.2495	7416800	6	69065	207590	123890	70444	131060	72206
Alanine--tRNA ligase, cytoplasmic	P49588	P49588	AARS	22.1456	22.8851	23.1521	22.0302	22.9718	22.824		22	22	22	38.3	38.3	38.3	106.81	0	98.123	67977000	75	77013	207210	386600	99269	320820	241960
Coatomer subunit beta	P35606	P35606	COPB2	21.9028	22.4408	21.6521	21.8179	21.9684	21.7473		14	14	14	26.2	26.2	26.2	102.49	0	64.427	37505000	63	67335	206970	159980	95838	143300	107940
Transcription factor BTF3 homolog 4	Q96K17	Q96K17	BTF3L4	18.5964	20.1092	19.0715	19.835	19.0008	18.6836		3	3	3	32.3	32.3	32.3	17.27	0	7.96	6095400	7	64763	205780	147400	189250	161620	101950
Monocarboxylate transporter 4	O15427	O15427	SLC16A3	22.9835	21.4041	23.1749	23.0679	22.8198	23.0749		6	6	6	14	14	14	49.469	0	40.369	70480000	54	504450	205320	1019900	650650	806550	728690
Kinesin-1 heavy chain	P33176;O60282;Q12840	P33176	KIF5B	22.6762	22.854	22.2563	22.2864	22.3443	21.93		28	28	28	36.1	36.1	36.1	109.68	0	129.75	51961000	109	104670	204080	159430	124080	151370	122390
Tyrosine--tRNA ligase, cytoplasmic;Tyrosine--tRNA ligase, cytoplasmic, N-terminally processed	P54577	P54577	YARS	21.2848	22.2542	21.6049	21.0847	21.3638	21.7547		14	14	14	31.8	31.8	31.8	59.143	0	29.535	30013000	43	59383	202810	163750	97900	160310	127000
Ras-related protein Rab-14	P61106	P61106	RAB14	21.3103	21.1932	22.2278	21.8431	21.7168	22.1723		9	9	9	63.7	63.7	63.7	23.897	0	31.628	35209000	29	121140	202410	671690	340760	368890	495680
Carbonyl reductase [NADPH] 1	P16152	P16152	CBR1	21.1956	21.0542	21.2515	21.1806	21.1282	21.2321		7	7	5	40.1	40.1	29.6	30.375	0	67.464	21891000	49	136650	202160	272670	232550	260540	183120
Anosmin-1	P23352	P23352	KAL1	23.0196	22.2412	21.9354	22.5763	21.9225	21.8734		16	16	16	36.6	36.6	36.6	76.111	0	94.665	44667000	69	301130	201920	181010	334680	216960	160140
RNA-binding motif protein, X chromosome;RNA-binding motif protein, X chromosome, N-terminally processed;RNA binding motif protein, X-linked-like-1	P38159;Q96E39;O75526;Q8N7X1	P38159;Q96E39	RBMX;RBMXL1	21.7921	21.5895	20.8459	21.5072	21.3305	20.9043		5	5	5	14.1	14.1	14.1	42.331	0	46.599	24041000	33	147370	200230	133510	173610	200930	106000
Protein S100-A13	Q99584	Q99584	S100A13	19.6523	19.5574	20.1718	20.1159	20.107	20.4148		2	2	2	21.4	21.4	21.4	11.471	0	18.168	10057000	12	146250	199980	368140	252440	336700	372640
Hippocalcin-like protein 1;Neuron-specific calcium-binding protein hippocalcin	P37235;P84074;P61601	P37235;P84074	HPCAL1;HPCA	21.3886	20.9418	21.274	21.9187	21.1713	21.5613		7	7	7	39.9	39.9	39.9	22.313	0	31.767	26354000	36	138640	199980	431220	326730	354710	305660
CAD protein;Glutamine-dependent carbamoyl-phosphate synthase;Aspartate carbamoyltransferase;Dihydroorotase	P27708	P27708	CAD	24.4931	23.8291	23.4406	24.1557	23.5774	23.604		44	44	44	33.8	33.8	33.8	242.98	0	175.2	138330000	201	231550	198130	214730	293530	209570	195540
Protein DEK	P35659	P35659	DEK	20.9092	20.9451	20.7782	21.4078	20.6986	20.2541		9	9	9	27.5	27.5	27.5	42.674	0	26.392	17878000	34	71362	196560	183700	130310	152610	116780
Ribosomal RNA small subunit methyltransferase NEP1	Q92979	Q92979	EMG1	18.4929	20.4741	19.9672	18.9321	20.1657	19.5564		5	5	5	29.9	29.9	29.9	26.72	0	8.7422	8348800	14	29039	196130	102270	44584	116780	67782
Protein FAM49B	Q9NUQ9	Q9NUQ9	FAM49B	22.3924	21.3527	22.9306	22.5945	22.2022	23.4055		12	12	11	47.8	47.8	43.8	36.748	0	123.96	61213000	68	214570	196120	900430	474660	423550	1012400
Nicotinamide phosphoribosyltransferase	P43490	P43490	NAMPT	20.7387	21.6941	21.0915	20.9298	20.9915	21.1111		11	11	11	39.7	39.7	39.7	55.52	0	56.65	21132000	37	61384	195890	137620	119640	131510	82654
Replication protein A 14 kDa subunit	P35244	P35244	RPA3	19.6446	19.5606	19.7407	NaN	19.5896	20.0997		5	5	5	66.9	66.9	66.9	13.569	0	13.588	7687700	14	45679	195890	240920	54798	274200	149470
Stress-induced-phosphoprotein 1	P31948	P31948	STIP1	22.5498	22.3298	22.5505	22.4165	22.6045	22.704		12	12	12	30.6	30.6	30.6	62.639	0	33.636	55853000	56	190940	195040	323820	244830	354300	286880
Nuclear transport factor 2	P61970	P61970	NUTF2	20.245	19.9106	20.6007	19.9385	19.9734	20.6801		5	5	5	56.7	56.7	56.7	14.478	0	10.244	11781000	21	181530	194480	445730	145910	325120	390160
Cell growth-regulating nucleolar protein	Q9NX58	Q9NX58	LYAR	20.9817	20.9856	20.4844	21.2119	21.0441	20.1968		8	8	8	28.8	28.8	28.8	43.614	0	44.3	17653000	40	90646	194240	182920	226240	237630	106720
AP-2 complex subunit mu	Q96CW1	Q96CW1	AP2M1	21.978	21.8597	22.4337	22.2528	22.0701	21.7925		9	9	9	32.4	32.4	32.4	49.654	0	23.531	41935000	38	146630	193000	438400	282620	311130	241100
Inosine triphosphate pyrophosphatase	Q9BY32	Q9BY32	ITPA	19.2467	20.0137	19.1851	19.2093	19.2562	19.6458		4	4	4	32	32	32	21.445	0	8.7442	6742100	12	58459	192690	146740	49513	128840	97958
Urokinase plasminogen activator surface receptor	Q03405	Q03405	PLAUR	22.0065	21.2672	22.8669	21.8007	22.1583	22.7187		11	11	11	50.1	50.1	50.1	36.978	0	107.02	47977000	63	243500	190200	975250	240740	574070	598410
Eukaryotic translation initiation factor 3 subunit H	O15372	O15372	EIF3H	20.1462	21.025	20.837	21.015	21.2938	20.6961		6	6	6	29.3	29.3	29.3	39.93	0	51.813	18495000	19	51839	189060	195530	144040	239130	105160
Transforming growth factor beta-1;Latency-associated peptide	P01137	P01137	TGFB1	22.1532	21.4176	21.3183	21.3492	22.1165	21.9081		11	11	11	43.6	43.6	43.6	44.341	0	59.57	32027000	42	197200	188940	181890	181200	375540	331010
Eukaryotic translation initiation factor 1A, X-chromosomal;Eukaryotic translation initiation factor 1A, Y-chromosomal	P47813;O14602	P47813;O14602	EIF1AX;EIF1AY	19.7719	19.8348	18.8663	19.7599	19.6147	19.4282		3	3	3	21.5	21.5	21.5	16.46	0	8.3294	7122700	15	118420	188830	160590	184150	212320	153220
Very long-chain specific acyl-CoA dehydrogenase, mitochondrial	P49748	P49748	ACADVL	21.1295	21.699	20.6756	20.8731	20.7729	20.9429		12	12	12	31.9	31.9	31.9	70.389	0	39.503	19184000	25	54891	188630	51194	66173	54484	52523
Heterogeneous nuclear ribonucleoprotein F;Heterogeneous nuclear ribonucleoprotein F, N-terminally processed	P52597	P52597	HNRNPF	19.6227	20.645	20.0315	19.6769	19.8257	19.41		6	4	4	24.3	17.8	17.8	45.671	0	16.934	9254300	26	46067	187660	131960	87099	92053	72112
mRNA turnover protein 4 homolog	Q9UKD2	Q9UKD2	MRTO4	21.2307	20.704	21.0544	21.3275	20.5336	21.1534		8	8	8	40.6	40.6	40.6	27.56	0	16.853	20520000	17	51895	186490	322230	272980	253100	281310
Importin-7	O95373	O95373	IPO7	21.2319	22.3117	21.5882	21.4096	21.7884	21.8546		15	15	14	24.3	24.3	23.3	119.52	0	42.576	33705000	61	53454	185330	206650	67647	182990	106420
V-type proton ATPase catalytic subunit A	P38606	P38606	ATP6V1A	21.2804	21.8582	21.4362	21.7101	21.5925	21.4686		10	10	10	32.6	32.6	32.6	68.303	0	27.745	28413000	28	83283	182900	113520	126750	177900	151330
Heterogeneous nuclear ribonucleoprotein M	P52272	P52272	HNRNPM	21.1504	22.3153	20.8506	21.3636	21.2067	20.5419		11	11	11	20	20	20	77.515	0	59.895	23795000	34	54703	182390	52798	88055	77837	50488
Endophilin-A2	Q99961;Q99962	Q99961	SH3GL1	22.2023	20.9897	22.1707	22.4114	21.4628	22.1996		11	11	11	42.9	42.9	42.9	41.489	0	74.852	38789000	70	220900	181770	626970	510760	383630	500330
RNA-binding protein FUS	P35637	P35637	FUS	19.3288	20.2032	20.4086	19.4992	19.9887	19.6568		3	3	3	13.3	13.3	13.3	53.425	0	5.4675	9290000	13	43893	177520	216280	103700	85791	87427
H/ACA ribonucleoprotein complex subunit 1	Q9NY12	Q9NY12	GAR1	20.0015	20.3092	19.7017	19.8385	19.4122	19.3917		3	3	3	18.4	18.4	18.4	22.348	0	5.4301	8389100	23	83639	177370	155750	126290	117780	101810
Destrin	P60981	P60981	DSTN	20.6166	20.2801	20.782	20.2435	20.5895	20.7045		5	5	5	28.5	28.5	28.5	18.506	0	22.539	14723000	31	89993	177020	370260	172790	255880	272490
Annexin A7	P20073	P20073	ANXA7	22.9658	21.9606	23.95	23.8998	23.0988	23.9223		15	15	15	34.4	34.4	34.4	52.739	0	225.81	110380000	100	416340	176700	1608000	1088800	756380	1209800
Putative protein FAM10A4;Hsc70-interacting protein;Putative protein FAM10A5	Q8IZP2;P50502;Q8NFI4	Q8IZP2;P50502;Q8NFI4	ST13P4;ST13;ST13P5	19.8084	20.0327	20.0821	20.0498	19.5124	19.7294		3	3	3	15.4	15.4	15.4	27.406	0	12.878	8969300	12	97486	176410	239830	173000	163390	146470
DnaJ homolog subfamily B member 1	P25685	P25685	DNAJB1	20.2738	21.0314	20.492	20.3054	20.522	20.4339		5	5	4	20	20	16.5	38.044	0	10.469	13547000	28	95342	176400	97259	122370	138240	123030
Cellular nucleic acid-binding protein	P62633	P62633	CNBP	20.6073	20.141	20.2169	19.9566	20.594	19.9471		6	6	6	43.5	43.5	43.5	19.463	0	70.676	12045000	32	74615	175810	207720	64359	231830	172230
Ras-related protein R-Ras2	P62070	P62070	RRAS2	21.8955	20.6819	22.0582	22.0761	21.6073	22.3114		8	5	5	53.9	38.2	38.2	23.399	0	32.931	34825000	43	262940	175000	533010	449790	365450	535470
14-3-3 protein beta/alpha;14-3-3 protein beta/alpha, N-terminally processed	P31946	P31946	YWHAB	22.043	20.7024	22.6363	22.226	21.9588	22.7967		10	6	6	55.3	37.8	37.8	28.082	0	164.02	45156000	55	301950	174680	937620	472460	462330	876410
Lupus La protein	P05455	P05455	SSB	20.9927	21.3178	21.3917	21.2098	21.4779	21.3694		11	11	11	31.1	31.1	31.1	46.836	0	61.316	24082000	40	111990	174200	220980	141100	254000	192360
Heat shock protein 105 kDa	Q92598	Q92598	HSPH1	22.117	22.5563	22.0481	21.8952	22.1121	21.7769		20	18	17	34.3	31.7	30.1	96.864	0	47.743	41563000	69	96481	174130	180080	140360	177260	116000
Eukaryotic peptide chain release factor GTP-binding subunit ERF3A	P15170	P15170	GSPT1	21.0515	22.2075	21.7426	21.2723	21.6032	21.3287		6	6	2	14.6	14.6	6.6	55.755	0	10.036	29408000	18	97012	173940	269490	200320	195880	194460
Ras-related protein Ral-B	P11234	P11234	RALB	21.0661	19.6473	21.1323	21.0837	20.8053	21.2213		10	4	4	53.4	19.9	19.9	23.408	0	7.8007	17823000	23	369630	170930	708110	232390	215390	283890
Matrin-3	P43243	P43243	MATR3	19.7147	21.5819	20.5948	20.4128	20.7178	20.3744		6	6	6	11.5	11.5	11.5	94.622	0	14.547	15650000	20	19850	170460	65358	46674	76043	44573
DNA damage-binding protein 1	Q16531	Q16531	DDB1	23.3598	22.6739	22.3041	23.3716	23.1476	22.5665		24	24	24	32.5	32.5	32.5	126.97	0	60.612	72539000	90	204240	170250	173210	292010	292600	186580
Laminin subunit gamma-2	Q13753	Q13753	LAMC2	23.879	22.6866	22.4794	23.1799	22.6911	22.5803		27	27	27	32.8	32.8	32.8	130.97	0	147.35	74122000	142	227120	169580	188940	238980	197200	173690
Transferrin receptor protein 1;Transferrin receptor protein 1, serum form	P02786	P02786	TFRC	22.0487	22.2779	23.2404	22.4817	23.0368	22.7472		17	17	17	29.2	29.2	29.2	84.87	0	106.61	67336000	89	107980	166770	529400	213660	437870	270900
Cysteine-rich protein 2	P52943	P52943	CRIP2	20.0584	20.2025	20.0743	19.6962	19.5567	19.8924		4	4	4	27.9	27.9	27.9	22.492	0	6.3079	9126900	12	129270	166580	265930	113450	126510	212350
Isocitrate dehydrogenase [NADP] cytoplasmic	O75874	O75874	IDH1	21.1263	21.412	21.3036	20.7709	21.0503	20.9956		9	9	8	27.8	27.8	25.6	46.659	0	20.198	21297000	39	91657	166470	197400	75234	174060	147050
Putative RNA-binding protein Luc7-like 2	Q9Y383	Q9Y383	LUC7L2	21.3884	20.8081	21.0263	21.7226	21.215	20.3792		7	7	4	22.2	22.2	12.2	46.513	0	19.986	21257000	39	142690	166100	212550	285270	263870	110470
ATP-dependent RNA helicase DDX1	Q92499	Q92499	DDX1	21.5589	21.995	21.343	21.1525	21.5444	21.7478		12	12	12	29.2	29.2	29.2	82.431	0	42.36	29433000	39	51758	165980	135660	89914	156700	154690
Guanine nucleotide-binding protein subunit beta-4	Q9HAV0	Q9HAV0	GNB4	21.566	20.4092	21.9551	21.7011	21.4594	22.2418		12	5	5	59.4	32.4	32.4	37.567	0	42.722	31500000	26	125500	165930	609530	359560	325640	663810
AP-2 complex subunit alpha-1	O95782	O95782	AP2A1	22.0539	22.4583	22.759	22.5602	22.64	22.5518		19	19	14	35.2	35.2	28	107.54	0	63.953	57871000	92	69597	164810	289420	163440	237960	166670
Long-chain-fatty-acid--CoA ligase 4	O60488	O60488	ACSL4	22.3623	21.8933	22.6357	22.4935	22.1947	23.0212		18	18	16	40.1	40.1	36	79.187	0	59.399	54338000	81	143770	164790	347600	224020	273210	399120
Solute carrier family 2, facilitated glucose transporter member 3;Solute carrier family 2, facilitated glucose transporter member 14	P11169;Q8TDB8	P11169;Q8TDB8	SLC2A3;SLC2A14	20.965	20.0133	21.6847	21.1866	21.3676	22.1543		5	5	5	11.1	11.1	11.1	53.924	0	120.8	28086000	45	232370	162010	709080	389920	429720	885450
Proliferating cell nuclear antigen	P12004	P12004	PCNA	20.3081	20.6984	20.6922	20.1952	20.7192	20.4647		6	6	6	40.2	40.2	40.2	28.768	0	24.603	14860000	17	50446	160690	269270	106600	241050	100690
Protein SET;Protein SETSIP	Q01105;P0DME0	Q01105;P0DME0	SET;SETSIP	19.4383	19.866	19.2295	19.3791	19.5123	18.986		3	3	3	17.9	17.9	17.9	33.488	0	3.5479	6440200	5	84676	160580	104570	119680	183100	62976
Plasma membrane calcium-transporting ATPase 1	P20020;Q01814	P20020	ATP2B1	23.5217	22.7045	24.0072	23.9522	23.6199	24.4083		28	28	19	31.1	31.1	22.1	138.75	0	213.95	139820000	153	249920	160110	555920	469750	482330	770760
Neuropilin-1	O14786	O14786	NRP1	23.4194	22.5416	23.858	23.6388	23.4322	23.9106		19	19	19	35.1	35.1	35.1	103.13	0	320.05	113320000	142	262090	159290	754780	450310	404510	732930
Probable ATP-dependent RNA helicase DDX5	P17844	P17844	DDX5	19.8517	21.286	19.829	20.4564	20.0399	19.5292		13	7	7	28.8	18.2	18.2	69.147	0	23.735	11899000	24	18132	159130	60674	57188	55865	20843
Glutamate dehydrogenase 1, mitochondrial;Glutamate dehydrogenase 2, mitochondrial	P00367;P49448	P00367;P49448	GLUD1;GLUD2	22.7705	21.9721	20.9383	21.6865	23.1222	21.0769		15	15	15	34.1	34.1	34.1	61.397	0	78.61	43006000	46	212350	158730	117210	125810	584130	105000
Sushi repeat-containing protein SRPX	P78539	P78539	SRPX	21.6201	21.4889	21.2875	20.6754	21.3556	21.1051		7	7	7	20.9	20.9	20.9	51.571	0	20.387	23069000	33	124800	157970	159490	99911	172960	139270
Leucine-rich repeat-containing protein 47	Q8N1G4	Q8N1G4	LRRC47	21.1754	21.3788	20.7213	20.9877	20.8265	21.0141		9	9	9	33.4	33.4	33.4	63.472	0	30.52	19796000	45	71556	157700	114850	64658	155840	118000
Ubiquitin carboxyl-terminal hydrolase 14	P54578	P54578	USP14	20.7046	21.138	20.702	20.8647	20.867	20.899		6	6	6	18.2	18.2	18.2	56.068	0	28.025	18058000	29	40991	156820	152400	112690	125480	133940
Tumor protein D54	O43399	O43399	TPD52L2	19.6802	20.0216	20.0854	19.9245	NaN	19.9262		3	3	3	29.1	29.1	29.1	22.237	0	4.2436	7812500	14	73747	155960	186160	143130	27638	64404
Ezrin	P15311	P15311	EZR	22.4505	22.2421	22.7302	22.2823	22.3492	22.6632		22	13	13	42	29.2	29.2	69.412	0	113.12	55116000	77	156420	154890	580650	205770	239500	385160
Splicing factor 3B subunit 4	Q15427	Q15427	SF3B4	18.1685	20.5236	19.4458	18.8421	20.4414	18.5386		3	3	3	12.7	12.7	12.7	44.385	0	13.818	7676100	13	20119	154680	90900	54454	124060	35542
Basic leucine zipper and W2 domain-containing protein 1	Q7L1Q6	Q7L1Q6	BZW1	19.8161	21.2556	20.5177	20.3345	20.0395	20.8386		7	7	6	26.7	26.7	25.1	48.043	0	20.648	14477000	20	35467	153780	152100	65699	75168	96872
ADP-sugar pyrophosphatase	Q9UKK9	Q9UKK9	NUDT5	19.6904	20.6371	19.5062	19.9496	19.1695	19.6087		4	4	4	33.8	33.8	33.8	24.327	0	6.6079	8357600	12	90281	152190	132400	171950	87348	125620
COP9 signalosome complex subunit 8	Q99627	Q99627	COPS8	18.2836	19.4877	19.2189	19.0917	19.1317	19.0796		2	2	2	28.7	28.7	28.7	23.225	0	7.0102	5312700	7	45399	152090	170770	84880	125060	85893
Vacuolar protein sorting-associated protein 37B	Q9H9H4	Q9H9H4	VPS37B	22.2606	20.6522	22.5526	22.6988	21.7355	22.6604		8	8	8	50.5	50.5	50.5	31.307	0	228.03	47088000	65	288520	151550	858200	675010	255490	714240
Integrin beta-3	P05106	P05106	ITGB3	22.8033	21.9975	23.5228	23.015	23.0752	23.684		23	23	23	43.5	43.5	43.5	87.057	0	132.31	88149000	119	172560	150340	694000	336570	431940	663190
Phospholipid scramblase 3	Q9NRY6	Q9NRY6	PLSCR3	20.3976	19.9179	22.2242	20.6276	20.2636	22.2494		5	5	5	21	21	21	31.648	0	32.333	24144000	11	155620	149970	727050	350120	344550	687050
Tyrosine-protein kinase CSK	P41240	P41240	CSK	20.8894	21.229	20.8538	20.7447	20.6817	21.1484		10	10	10	32.2	32.2	32.2	50.704	0	18.295	19115000	21	74490	149960	142140	85549	112760	117790
Cleavage and polyadenylation specificity factor subunit 5	O43809	O43809	NUDT21	18.5781	20.3755	19.761	19.7038	19.3728	19.8256		3	3	3	26.9	26.9	26.9	26.227	0	8.6891	7980000	15	29913	148880	133230	82668	68683	106620
Developmentally-regulated GTP-binding protein 1	Q9Y295	Q9Y295	DRG1	20.1033	20.9466	19.9805	20.1403	20.2444	20.3033		7	7	7	31.3	31.3	31.3	40.542	0	59.319	11879000	21	50242	145680	93811	79889	63039	83828
Splicing factor 3B subunit 6	Q9Y3B4	Q9Y3B4	SF3B6	18.8025	19.7281	18.3513	18.7445	18.7139	18.6506		3	3	3	29.6	29.6	29.6	14.585	0	4.9282	4438900	10	59871	145530	65303	79492	122160	82509
Hypoxia up-regulated protein 1	Q9Y4L1	Q9Y4L1	HYOU1	23.1746	22.1837	22.6411	22.5384	22.3147	22.5112		22	22	22	30.2	30.2	30.2	111.33	0	72.462	57227000	81	176220	144650	255910	160560	201850	182930
Sodium-coupled neutral amino acid transporter 2	Q96QD8	Q96QD8	SLC38A2	22.0439	20.5136	22.6522	22.2809	21.9606	23.1986		6	6	6	17	17	17	56.025	0	43.83	49214000	43	341080	144510	1166100	703790	639790	1105900
Succinate dehydrogenase [ubiquinone] flavoprotein subunit, mitochondrial	P31040	P31040	SDHA	20.402	21.5414	20.8389	20.4505	20.7115	20.9435		6	6	6	21.1	21.1	21.1	72.691	0	72.736	17846000	34	41357	143750	121450	73004	92586	103540
Mitochondrial-processing peptidase subunit alpha	Q10713	Q10713	PMPCA	20.7147	21.3902	20.4304	20.3495	20.9082	20.8255		11	11	11	28	28	28	58.252	0	18.263	17428000	37	45403	143070	98687	61630	110900	102500
Inorganic pyrophosphatase	Q15181	Q15181	PPA1	20.6446	20.6039	20.9723	20.7307	20.5935	21.2195		7	7	7	41.9	41.9	41.9	32.66	0	16.643	17758000	22	65675	142930	289970	85070	183510	219410
Ras-related protein Rab-6A;Ras-related protein Rab-6B	P20340;Q9NRW1;Q14964	P20340;Q9NRW1	RAB6A;RAB6B	NaN	20.7026	21.2553	21.1361	20.972	21.4504		3	3	3	16.3	16.3	16.3	23.593	0	29.954	20870000	18	120360	140170	459020	227620	348600	309610
Choline transporter-like protein 1	Q8WWI5	Q8WWI5	SLC44A1	22.6448	21.5391	23.2842	23.0506	22.3615	23.4043		9	9	9	14.9	14.9	14.9	73.301	0	48.946	71951000	74	219090	140020	619110	418530	371490	630120
Peflin	Q9UBV8	Q9UBV8	PEF1	19.8408	19.4723	21.7431	21.0643	20.4837	21.6964		4	4	4	24.3	24.3	24.3	30.381	0	87.191	22639000	20	82587	139350	1099200	411610	350770	746280
Glucosamine 6-phosphate N-acetyltransferase	Q96EK6	Q96EK6	GNPNAT1	18.9054	19.666	19.0647	NaN	19.2334	NaN		3	3	3	35.3	35.3	35.3	20.749	0	6.4247	4492100	11	35205	139180	108370	0	119220	47230
Filamin-C	Q14315	Q14315	FLNC	23.5879	23.7705	23.1931	23.1251	23.4486	22.9362		50	40	40	30.6	26.1	26.1	291.02	0	109.06	100990000	162	61315	138860	130270	102800	144970	90593
Vacuolar protein sorting-associated protein 35	Q96QK1	Q96QK1	VPS35	20.8507	21.6082	21.1391	20.9591	21.0962	21.2516		9	9	9	16.1	16.1	16.1	91.706	0	31.564	22060000	36	40469	136320	132480	47545	65691	102750
Protein BRICK1	Q8WUW1	Q8WUW1	BRK1	19.0278	19.1019	19.7289	19.2604	19.0904	20.2851		3	3	3	44	44	44	8.7448	0	26.204	6891800	18	91054	135030	256080	188360	186340	291780
Glutamate--cysteine ligase regulatory subunit	P48507	P48507	GCLM	19.0574	19.7021	19.3035	19.4147	19.5168	19.1999		5	5	5	24.8	24.8	24.8	30.727	0	10.474	6560100	12	42370	134840	143400	95153	178070	62181
Replication protein A 70 kDa DNA-binding subunit;Replication protein A 70 kDa DNA-binding subunit, N-terminally processed	P27694	P27694	RPA1	22.3217	21.7984	21.4262	22.3006	21.5767	21.3555		13	13	13	32.8	32.8	32.8	68.137	0	48.342	35212000	51	134390	133330	153860	208410	406790	136930
Melanotransferrin	P08582	P08582	MFI2	23.2862	22.2015	24.2047	23.4284	23.5731	24.5243		28	28	28	61.7	61.7	61.7	80.214	0	142.95	132900000	170	215420	133240	1001100	374360	509620	930640
Vacuolar protein sorting-associated protein VTA1 homolog	Q9NP79	Q9NP79	VTA1	20.4775	19.8313	20.5581	20.5448	19.3674	20.619		3	3	3	14.3	14.3	14.3	33.879	0	29.849	11785000	11	114020	133210	252780	175110	104260	202730
78 kDa glucose-regulated protein	P11021	P11021	HSPA5	22.1578	21.2843	21.7122	21.6564	21.6455	21.4075		13	12	12	27.1	24.6	24.6	72.332	0	57.323	29666000	70	179900	132970	208980	157270	185570	124180
Tripeptidyl-peptidase 1	O14773	O14773	TPP1	19.3814	21.0266	20.6916	20.2036	21.2672	20.9924		4	4	4	16.5	16.5	16.5	61.247	0	26.254	16743000	23	24916	132300	138420	62638	186330	153040
Vacuolar protein-sorting-associated protein 25	Q9BRG1	Q9BRG1	VPS25	19.7428	19.3664	20.1471	20.2168	19.4906	20.0908		2	2	2	25	25	25	20.747	0	12.406	8999800	13	66197	132120	214750	168130	122820	195950
Bifunctional 3-phosphoadenosine 5-phosphosulfate synthase 2;Sulfate adenylyltransferase;Adenylyl-sulfate kinase	O95340	O95340	PAPSS2	19.5358	21.2005	20.4512	20.4056	19.8216	20.4951		9	9	9	29.3	29.3	29.3	69.5	0	27.136	13184000	26	20704	130990	86944	56781	67589	48996
Nucleosome assembly protein 1-like 4	Q99733	Q99733	NAP1L4	20.6467	20.3961	20.7647	20.1959	20.3063	20.2312		8	7	7	30.9	28	28	42.823	0	42.759	13021000	15	92123	129740	122130	129890	196670	143250
Histone-binding protein RBBP4	Q09028	Q09028	RBBP4	19.9959	20.2036	19.7104	19.7205	19.9555	19.7333		5	2	2	15.5	10.1	10.1	47.655	0	5.7241	8946200	25	73749	127860	123190	87219	125330	101680
Synaptosomal-associated protein 23	O00161	O00161	SNAP23	21.8274	20.535	21.7965	21.6348	21.4606	21.8648		9	9	9	55	55	55	23.354	0	58.735	29444000	46	237750	127420	644240	444290	432960	567030
Band 4.1-like protein 2	O43491	O43491	EPB41L2	23.3716	22.389	23.5925	23.4775	23.2484	23.8603		29	29	27	40.3	40.3	38.6	112.59	0	141.54	102900000	137	153750	127260	509170	330620	241790	508300
Glutamine--fructose-6-phosphate aminotransferase [isomerizing] 1	Q06210;O94808	Q06210	GFPT1	20.7125	21.7984	20.6081	20.5595	20.8993	20.748		12	12	12	25.8	25.8	25.8	78.806	0	29.248	19155000	27	30575	126880	95319	48683	83132	60888
Mitochondrial-processing peptidase subunit beta	O75439	O75439	PMPCB	19.9858	20.9559	20.2115	20.1498	20.5397	20.6348		7	7	7	22.3	22.3	22.3	54.366	0	20.261	13171000	33	42562	125760	69057	68549	104400	96264
Mucin-19	Q7Z5P9	Q7Z5P9	MUC19	26.6044	24.0628	25.9847	26.5119	25.6969	25.4525		2	2	2	0.3	0.3	0.3	805.24	0	3.1558	557200000	9	400300	125160	489680	522230	237690	418620
Cleavage stimulation factor subunit 2;Cleavage stimulation factor subunit 2 tau variant	P33240;Q9H0L4	P33240;Q9H0L4	CSTF2;CSTF2T	20.9126	21.3093	20.8762	21.2161	NaN	NaN		3	3	3	8	8	8	60.959	0	2.7711	23011000	4	79600	124070	236110	126160	196390	196440
Platelet-activating factor acetylhydrolase IB subunit alpha	P43034	P43034	PAFAH1B1	20.4533	20.6546	20.5126	20.4717	20.7248	20.1286		7	7	7	23.7	23.7	23.7	46.637	0	14.768	13726000	33	60036	123870	119190	93428	119130	81150
E3 ubiquitin/ISG15 ligase TRIM25	Q14258	Q14258	TRIM25	20.3653	21.1279	20.296	20.6266	19.9077	20.1963		10	10	10	25.4	25.4	25.4	70.973	0	30.446	13398000	27	35410	123820	85751	83397	66407	37408
Charged multivesicular body protein 4b	Q9H444;P59074	Q9H444	CHMP4B	21.8945	20.1882	22.0842	21.9263	21.1757	21.89		7	7	7	53.6	53.6	53.6	24.95	0	86.83	30436000	31	295450	123770	694020	368290	286470	405990
Importin subunit alpha-1	P52292	P52292	KPNA2	19.7743	20.3619	19.4068	19.9765	19.3685	19.8505		6	6	6	20.2	20.2	20.2	57.861	0	12.929	8338100	19	44401	122650	35838	83008	86153	44856
Tubulin alpha-3C/D chain;Tubulin alpha-3E chain	Q13748;Q6PEY2	Q13748;Q6PEY2	TUBA3C;TUBA3E	19.9506	20.7081	19.7356	NaN	19.7284	20.2903		23	2	2	66.4	5.3	5.3	49.959	0	16.021	10036000	9	39174	122440	84619	54758	74104	102800
Tumor necrosis factor ligand superfamily member 9	P41273	P41273	TNFSF9	19.1875	19.7672	19.5609	19.3725	19.6818	19.6827		3	3	3	12.6	12.6	12.6	26.624	0	3.0667	7246500	12	53771	121670	138390	78496	141940	124500
Eukaryotic translation initiation factor 4H	Q15056	Q15056	EIF4H	19.4876	19.795	20.3042	20.1038	NaN	20.4855		3	3	3	26.2	26.2	26.2	27.385	0	6.0237	9419400	12	59974	120190	159750	128140	86668	169840
Signal recognition particle subunit SRP72	O76094	O76094	SRP72	19.2301	20.8662	19.7034	20.1494	20.1573	20.0431		9	9	9	27.9	27.9	27.9	74.605	0	34.687	10691000	14	10143	119860	56252	47460	58026	32215
Four and a half LIM domains protein 2	Q14192	Q14192	FHL2	20.7256	20.3825	21.0188	20.4277	20.2526	20.8509		7	7	7	40.5	40.5	40.5	32.193	0	76.4	15170000	23	88286	119430	219410	91150	135190	189290
NAD-dependent malic enzyme, mitochondrial	P23368	P23368	ME2	19.7608	21.0098	20.6487	19.7746	20.2025	20.4937		6	6	6	22.9	22.9	22.9	65.443	0	50.781	12853000	30	27267	119160	102680	42028	52885	70577
Connective tissue growth factor	P29279	P29279	CTGF	21.0463	21.2742	20.6674	20.5584	20.8484	20.4586		6	6	6	23.5	23.5	23.5	38.091	0	28.407	17358000	29	84083	118740	150960	97827	164630	78092
Phospholipase A-2-activating protein	Q9Y263	Q9Y263	PLAA	20.8314	21.7617	20.9395	20.5813	21.2322	21.0382		10	10	10	22.5	22.5	22.5	87.156	0	28.859	21505000	28	35690	117700	100650	40258	108880	64328
ATP-binding cassette sub-family F member 1	Q8NE71	Q8NE71	ABCF1	20.8853	21.2427	21.0133	21.1904	20.6565	20.2499		12	12	12	25.8	25.8	25.8	95.925	0	51.706	18482000	37	31755	117430	126400	98796	64252	60872
Ras-related protein Rap-1A	P62834	P62834	RAP1A	21.0626	19.9459	21.0475	20.7906	20.5504	21.9349		9	2	2	62.5	14.1	14.1	20.987	0	11.304	19506000	15	217270	117220	484620	335780	265060	530630
U1 small nuclear ribonucleoprotein C	P09234	P09234	SNRPC	18.2014	19.0757	18.1927	18.1891	NaN	17.9496		2	2	2	18.9	18.9	18.9	17.394	0.0013098	2.2049	2734300	2	53986	116840	110040	79702	36466	58680
Tumor susceptibility gene 101 protein	Q99816	Q99816	TSG101	22.5132	21.3363	23.0414	22.9271	22.035	23.0221		13	13	13	40	40	40	43.944	0	104.07	60384000	66	267450	116220	1043900	603940	448050	698550
Aldehyde dehydrogenase family 16 member A1	Q8IZ83	Q8IZ83	ALDH16A1	22.461	21.1592	22.1892	22.3764	22.0038	21.5396		17	17	17	34.5	34.5	34.5	85.126	0	86.405	40204000	69	212300	115870	522680	257230	357730	209360
Serine/threonine-protein phosphatase 4 catalytic subunit	P60510	P60510	PPP4C	19.6736	20.5721	19.6403	19.5589	19.7393	20.2086		4	3	3	22.1	17.3	17.3	35.08	0	4.4691	9286000	7	46473	115390	85668	55556	95752	181540
Transportin-1	Q92973;O14787	Q92973	TNPO1	21.0603	21.5834	21.279	20.958	21.2202	21.1366		11	11	11	21.9	21.9	21.9	102.35	0	49.583	23161000	31	45319	114880	143920	71810	114120	74833
Sulfhydryl oxidase 1	O00391	O00391	QSOX1	23.0833	21.6716	21.432	21.6035	21.5739	22.1636		11	11	11	18.5	18.5	18.5	82.577	0	69.846	37212000	55	187830	114540	135710	103420	134650	150790
Neutral alpha-glucosidase AB	Q14697	Q14697	GANAB	21.4679	21.707	21.8729	21.4103	21.6412	21.5789		13	13	13	22.8	22.8	22.8	106.87	0	46.378	30666000	49	52547	114440	174640	77024	144300	150220
Isocitrate dehydrogenase [NAD] subunit alpha, mitochondrial	P50213	P50213	IDH3A	19.9046	20.2983	20.0705	19.2635	19.7572	20.2696		6	6	6	24.6	24.6	24.6	39.591	0	7.5471	9834100	21	27198	114290	102470	44811	70035	109490
Rab GDP dissociation inhibitor beta	P50395;P31150	P50395	GDI2	22.828	21.5611	23.0997	22.9695	22.6643	23.5301		18	18	18	62	62	62	50.663	0	142.82	72373000	77	257280	113930	651450	396350	440330	725430
Ferritin light chain	P02792	P02792	FTL	21.4876	19.9859	19.8385	20.6049	20.8829	21.159		5	5	5	34.3	34.3	34.3	20.019	0	10.223	15404000	22	412290	113540	110530	288500	486030	514640
Superoxide dismutase [Cu-Zn]	P00441	P00441	SOD1	20.6299	19.4811	20.6367	21.1389	20.6273	20.8009		4	4	4	35.1	35.1	35.1	15.936	0	9.5687	14652000	19	225630	113500	331420	416000	298620	446320
Cytoplasmic FMR1-interacting protein 1	Q7L576	Q7L576	CYFIP1	22.3852	22.2537	23.014	22.6019	22.3983	23.158		27	27	12	26.4	26.4	12.9	145.18	0	121.87	63293000	99	75904	112420	267500	150340	152540	230250
Cytoplasmic dynein 1 light intermediate chain 1	Q9Y6G9	Q9Y6G9	DYNC1LI1	20.82	20.9444	20.4062	20.5011	20.1989	20.3584		8	8	7	25.6	25.6	22.8	56.578	0	21.406	13984000	16	54948	111830	79932	71407	78323	69693
Vinculin	P18206	P18206	VCL	22.6556	22.5407	23.359	22.9039	22.7866	23.4171		33	33	33	42.4	42.4	42.4	123.8	0	82.436	80126000	112	68565	111820	329240	132620	190700	235400
UTP--glucose-1-phosphate uridylyltransferase	Q16851	Q16851	UGP2	19.9976	20.9462	19.575	20.3265	21.2738	19.637		8	8	8	20.5	20.5	20.5	56.94	0	34.382	13377000	16	37806	111130	39256	64370	180470	44708
Translational activator GCN1	Q92616	Q92616	GCN1L1	23.0179	24.6415	23.3385	23.0554	23.0879	23.2504		21	21	21	13.1	13.1	13.1	292.75	0	54.394	110490000	72	82072	110290	131190	134960	111130	104090
ATP-dependent 6-phosphofructokinase, liver type	P17858	P17858	PFKL	19.7687	20.7321	20.0313	20.2829	20.0731	19.6833		8	6	5	17.4	13.8	12.7	85.018	0	20.249	11129000	22	12316	110060	65099	37018	82022	20806
2,3-cyclic-nucleotide 3-phosphodiesterase	P09543	P09543	CNP	22.2842	21.1262	22.3653	22.3589	21.8274	22.9419		12	12	12	37.8	37.8	37.8	47.578	0	76.757	45605000	57	186430	109890	418800	286760	171070	516130
Ectonucleotide pyrophosphatase/phosphodiesterase family member 1;Alkaline phosphodiesterase I;Nucleotide pyrophosphatase	P22413	P22413	ENPP1	23.448	22.3551	24.4416	23.6916	23.1976	24.7334		28	28	28	50.3	50.3	50.3	104.92	0	189.34	145480000	146	220860	109250	1207800	368480	311360	1246000
CD109 antigen	Q6YHK3	Q6YHK3	CD109	23.3378	22.2548	23.9231	23.5937	23.1427	23.918		28	28	28	29.6	29.6	29.6	161.69	0	206.64	109640000	136	141570	108570	524350	260510	226490	399770
Maleylacetoacetate isomerase	O43708	O43708	GSTZ1	18.1623	19.4041	18.5083	18.1723	18.96	19.2273		2	2	2	15.7	15.7	15.7	24.212	0	9.5773	4351800	7	34516	108110	92293	49094	101350	98178
Glutaredoxin-3	O76003	O76003	GLRX3	19.5636	20.28	19.6505	19.8656	19.8567	19.9886		4	4	4	18.5	18.5	18.5	37.432	0	18.842	9116800	29	36850	107290	105520	75030	104110	77688
WD repeat-containing protein 82	Q6UXN9	Q6UXN9	WDR82	19.3897	20.4652	19.4276	19.4815	19.3945	19.7643		5	5	5	34.2	34.2	34.2	35.079	0	13.18	8066100	15	23116	107200	100460	53928	62794	126970
Dynactin subunit 2	Q13561	Q13561	DCTN2	20.4712	20.8303	19.4144	19.7985	21.4525	19.7718		7	7	7	27.7	27.7	27.7	44.23	0	30.709	13274000	25	110790	107150	43468	51550	303790	46974
DNA replication licensing factor MCM3	P25205	P25205	MCM3	20.8277	21.5668	20.7154	20.6582	20.4194	20.7233		14	14	14	24	24	24	90.98	0	53.088	17109000	23	39884	106190	60358	45629	39410	43987
Far upstream element-binding protein 2	Q92945	Q92945	KHSRP	20.4945	21.2104	20.577	20.778	20.69	19.8881		8	8	8	13.6	13.6	13.6	73.114	0	15.9	15424000	29	40116	105840	98797	76142	87045	32733
Eukaryotic peptide chain release factor subunit 1	P62495	P62495	ETF1	19.8015	20.6495	20.1586	20.008	20.2085	20.3327		7	7	7	28.1	28.1	28.1	49.03	0	17.495	11464000	24	27305	105610	77082	56455	98751	93342
Putative adenosylhomocysteinase 2	O43865;Q96HN2	O43865	AHCYL1	20.6683	20.9087	21.1134	20.8819	20.5335	21.2878		6	6	6	21.1	21.1	21.1	58.951	0	13.053	19467000	21	57667	105550	178680	115680	125130	166030
Methionine aminopeptidase 1	P53582	P53582	METAP1	19.7762	20.6017	20.0243	19.9472	20.2333	20.12		5	5	5	18.7	18.7	18.7	43.215	0	8.4147	10835000	21	25601	105350	77468	63612	86614	92825
Mitochondrial import receptor subunit TOM34	Q15785	Q15785	TOMM34	19.3395	20.2666	19.3777	19.4736	19.339	19.3383		5	5	5	27.5	27.5	27.5	34.559	0	19.142	7065600	6	36668	105260	65648	64862	60413	59679
Splicing factor 3A subunit 3	Q12874	Q12874	SF3A3	19.9798	20.6218	19.4337	19.9284	20.9037	19.4547		7	7	7	22.2	22.2	22.2	58.848	0	20.583	11018000	27	37341	105000	64879	73030	139940	38887
Lactoylglutathione lyase	Q04760	Q04760	GLO1	19.7426	19.7285	20.2784	20.0258	20.2795	20.3846		4	4	4	30.4	30.4	30.4	20.777	0	25.414	10705000	19	65351	104940	260290	145730	178430	218450
Ras-related protein Rab-35	Q15286	Q15286	RAB35	20.8093	20.1126	21.8208	21.016	21.1158	21.645		7	7	7	41.8	41.8	41.8	23.025	0	67.622	23186000	33	96995	104470	519270	318960	354480	538000
Dynamin-1-like protein	O00429	O00429	DNM1L	20.6203	21.5808	20.6787	20.8279	20.67	20.8491		11	11	11	23.4	23.4	23.4	81.876	0	83.47	18231000	32	30493	104200	65392	53348	67885	43309
V-type proton ATPase subunit B, brain isoform	P21281;P15313	P21281	ATP6V1B2	20.5853	21.2578	20.9005	20.95	21.6237	20.9797		7	7	7	27.6	27.6	27.6	56.5	0	19.776	21151000	21	83799	103760	144140	81668	287660	145030
Exosome complex exonuclease RRP44	Q9Y2L1	Q9Y2L1	DIS3	20.7521	21.6123	21.0776	21.0791	21.3105	21.2676		10	10	10	17.3	17.3	17.3	109	0	21.182	22543000	26	41428	103430	92770	56910	95996	79124
Rho-related GTP-binding protein RhoG	P84095	P84095	RHOG	21.2474	20.122	21.2044	21.2847	20.6022	21.1914		7	6	6	47.6	41.9	41.9	21.308	0	52.912	19991000	40	143320	102660	570300	330550	272030	398520
Transketolase	P29401	P29401	TKT	21.6518	20.8727	22.1503	21.4485	21.6933	22.3357		11	11	11	30.3	30.3	30.3	67.877	0	30.249	34014000	43	113070	102290	366990	185940	259950	332340
MARCKS-related protein	P49006	P49006	MARCKSL1	20.2177	18.8373	20.5923	20.6835	19.9519	20.7135		3	3	3	42.6	42.6	42.6	19.529	0	36.108	11883000	22	204310	101740	497330	401990	315290	459890
U2 small nuclear ribonucleoprotein B	P08579	P08579	SNRPB2	18.4862	19.2206	17.5704	18.4506	18.8408	NaN		4	4	2	21.8	21.8	15.1	25.486	0	6.0404	3098200	6	38030	101640	44192	45939	72046	7975.8
Syntaxin-4	Q12846	Q12846	STX4	20.0269	20.4458	21.2561	20.7932	20.5168	21.2868		7	7	7	38.7	38.7	38.7	34.18	0	17.912	17726000	15	56253	101600	350380	171400	245220	256900
Disco-interacting protein 2 homolog B	Q9P265;Q9Y2E4	Q9P265	DIP2B	23.9576	22.6365	24.4065	24.1106	23.3842	24.5577		45	45	42	41	41	39.4	171.49	0	178.01	153680000	172	193230	101550	574070	344900	222030	485220
Deoxyribose-phosphate aldolase	Q9Y315	Q9Y315	DERA	21.5605	20.5757	21.1992	21.6288	21.1538	21.3623		8	8	8	39.9	39.9	39.9	35.23	0	41.781	23315000	33	163590	101480	268370	241950	235970	215740
Peptidyl-prolyl cis-trans isomerase B	P23284	P23284	PPIB	21.1786	19.938	19.441	20.4621	20.1226	20.2236		4	4	4	21.8	21.8	21.8	23.742	0	36.511	11237000	14	230800	101310	144260	183790	199280	76948
Ataxin-10	Q9UBB4	Q9UBB4	ATXN10	19.7439	20.7228	20.477	19.8095	20.242	20.391		7	7	7	24.4	24.4	24.4	53.488	0	18.564	12283000	15	25626	101300	127700	18218	97905	101660
tRNA (cytosine(34)-C(5))-methyltransferase	Q08J23	Q08J23	NSUN2	20.3366	20.9413	19.8534	19.7277	19.5709	19.0785		8	8	8	19.4	19.4	19.4	86.47	0	28.476	9423500	16	30589	101150	17434	19542	36348	9110.7
Charged multivesicular body protein 5	Q9NZZ3	Q9NZZ3	CHMP5	18.7685	18.562	21.1185	19.4845	NaN	20.2215		2	2	2	19.6	19.6	19.6	24.57	0	8.0492	9032700	20	108560	99022	698530	207220	49930	342200
Eukaryotic translation initiation factor 5B	O60841	O60841	EIF5B	21.0304	21.6091	21.0008	21.2215	21.3116	20.9009		13	13	13	16.8	16.8	16.8	138.83	0	36.814	21923000	49	47071	97774	72744	66835	82056	71975
Fragile X mental retardation syndrome-related protein 1	P51114;Q06787;P51116	P51114	FXR1	19.4902	20.7804	20.0649	19.5478	19.9262	19.3877		6	6	6	14.2	14.2	14.2	69.72	0	21.212	9745700	20	18577	97602	86032	24248	71838	49765
N(G),N(G)-dimethylarginine dimethylaminohydrolase 2	O95865	O95865	DDAH2	20.9062	19.5472	20.6364	20.1797	20.4875	21.3438		8	8	8	43.5	43.5	43.5	29.644	0	26.576	15400000	24	69436	97426	181480	88925	246740	221850
Splicing factor 3A subunit 1	Q15459	Q15459	SF3A1	21.079	21.3416	20.0772	20.8141	21.4837	20.3209		10	10	10	20.1	20.1	20.1	88.885	0	21.721	18189000	29	60969	97116	40883	69860	139500	35319
40S ribosomal protein S4, Y isoform 1	P22090	P22090	RPS4Y1	20.9661	20.2193	20.6114	20.6127	20.5799	20.4847		15	6	4	49.8	27.4	20.9	29.455	0	12.471	14234000	11	146030	96982	178150	157700	188520	122240
Guanine nucleotide-binding protein G(q) subunit alpha	P50148	P50148	GNAQ	20.9466	20.7157	21.9642	21.4764	21.5487	22.3989		14	14	7	46	46	21.4	42.142	0	36.588	31396000	46	105080	95106	549770	200080	292320	410060
Insulin-like growth factor 2 mRNA-binding protein 2	Q9Y6M1	Q9Y6M1	IGF2BP2	19.8744	20.6921	19.7465	19.8196	19.6969	19.4811		4	4	3	10.5	10.5	8.3	66.121	0	9.7059	9230300	13	32976	94916	65996	50357	55436	29972
V-type proton ATPase subunit G 1	O75348;O95670	O75348	ATP6V1G1	18.4408	18.6685	NaN	18.6882	19.3161	18.6826		3	3	3	29.7	29.7	29.7	13.757	0	7.0762	3642000	6	46869	94777	24661	107870	195770	50349
Guanine nucleotide-binding protein subunit alpha-11	P29992;O95837	P29992	GNA11	20.3549	20.2929	21.054	20.8532	20.715	21.7982		13	6	6	45.1	20.6	20.6	42.123	0	21.195	19095000	32	51939	94531	219300	147700	175810	315740
[truncated: 369 more rows]

## Sheet: MOM-FSCN1 Nb5
T: Protein names	T: Protein IDs	T: Majority protein IDs	T: Gene names	LFQ intensity D1-	LFQ intensity D2-	LFQ intensity D3-	LFQ intensity D1+	LFQ intensity D2+	LFQ intensity D3+	C: Only identified by site	N: Peptides	N: Razor + unique peptides	N: Unique peptides	N: Sequence coverage [%]	N: Unique + razor sequence coverage [%]	N: Unique sequence coverage [%]	N: Mol. weight [kDa]	N: Q-value	N: Score	N: Intensity	N: MS/MS count	N: iBAQ - dox R1	N: iBAQ - dox R2	N: iBAQ - dox R3	N: iBAQ + dox R1	N: iBAQ + dox R2	N: iBAQ + dox R3
[truncated: 58 more rows]
